# Supplementary material for: Marine biofilms constitute a bank of hidden microbial diversity and functional potential
Source: Nat Commun. 2019 Jan 31;10:517. doi: 10.1038/s41467-019-08463-z (PMC6355793; doi:10.1038/s41467-019-08463-z)
Supplement: Supplementary file 4 — Supplementary Data 1 [file 41467_2019_8463_MOESM4_ESM.xlsx]

## Sheet: Sheet1
Supplementary Data 1 Datasets information.
Biofilm and seawater metagenomes (current study)
Sample No.	Biofilm metagenomes	Total sequences	16S sequences	Mapped 16S	Phyla	OTUs	Sampling locations	Sampling time	Biofilm substrata	Durations for biofilm development	Extraction kit	Sequencing center	Accession (in NCBI)
1	B-USA1-P1	79551308	158087	157696	54	6206	Coastal water of the Sapelo Island (31.42, -81.30)	NOV, 2017	Petri dish	28 days	TIANamp Genomic DNA Kit	Novogene	Bioproject PRJNA438384
	B-USA1-P2	79551308	157534	157069	54	6641
2	B-USA2-P1	84089314	141981	141700	54	6934	Coastal water of the Sapelo Island (31.42, -81.30)	NOV, 2017	Petri dish	28 days	TIANamp Genomic DNA Kit	Novogene	Bioproject PRJNA438384
	B-USA2-P2	84089314	142307	141921	57	7509
3	B-USA3-P1	56689852	119278	119212	43	4327	Coastal water of the Sapelo Island (31.42, -81.30)	NOV, 2017	Petri dish	28 days	TIANamp Genomic DNA Kit	Novogene	Bioproject PRJNA438384
	B-USA3-P2	56689852	119211	119096	45	4532
4	B-RSA1-P1	62353198	27017	26839	50	5128	Red Sea (22.20, 39.03)	APR, 2016	Zinc panel	30 days	TIANamp Genomic DNA Kit	BGI	Bioproject PRJNA438384
	B-RSA1-P2	62353198	26831	26637	51	5359
5	B-RSA2-P1	55621490	33010	32876	46	4985	Red Sea (22.20, 39.03)	APR, 2016	Zinc panel	30 days	TIANamp Genomic DNA Kit	BGI	Bioproject PRJNA438384
	B-RSA2-P2	55621490	32885	32746	54	5164
6	B-RSA3-P1	51602709	31154	31041	50	4614	Red Sea (22.20, 39.03)	APR, 2016	Zinc panel	30 days	TIANamp Genomic DNA Kit	BGI	Bioproject PRJNA438384
	B-RSA3-P2	51602709	30998	30867	51	4746
7	B-RSB1-P1	58257555	22763	22665	49	4869	Red Sea (22.20, 39.04)	APR, 2016	Zinc panel	30 days	TIANamp Genomic DNA Kit	BGI	Bioproject PRJNA438384
	B-RSB1-P2	58257555	22591	22477	45	4938
8	B-RSB2-P1	57796955	19704	19550	44	4403	Red Sea (22.20, 39.04)	APR, 2016	Zinc panel	30 days	TIANamp Genomic DNA Kit	BGI	Bioproject PRJNA438384
	B-RSB2-P2	57796955	19607	19461	47	4477
9	B-RSB3-P1	63412812	22756	22614	49	4751	Red Sea (22.20, 39.04)	APR, 2016	Zinc panel	30 days	TIANamp Genomic DNA Kit	BGI	Bioproject PRJNA438384
	B-RSB3-P2	63412812	22801	22633	47	4946
10	B-RSC1-P1	56077440	26321	26193	49	5191	Red Sea (22.20, 39.05)	APR, 2016	Zinc panel	30 days	TIANamp Genomic DNA Kit	BGI	Bioproject PRJNA438384
	B-RSC1-P2	56077440	26155	26022	48	5293
11	B-RSC2-P1	54513891	31603	31502	46	5077	Red Sea (22.20, 39.05)	APR, 2016	Zinc panel	30 days	TIANamp Genomic DNA Kit	BGI	Bioproject PRJNA438384
	B-RSC2-P2	54513891	31410	31287	46	5192
12	B-RSC3-P1	63510497	28865	28734	46	5005	Red Sea (22.20, 39.05)	APR, 2016	Zinc panel	30 days	TIANamp Genomic DNA Kit	BGI	Bioproject PRJNA438384
	B-RSC3-P2	63510497	28820	28663	46	5233
13	B-RSiii1-P1	54288177	26210	26032	45	5515	Red Sea (22.20, 39.04)	JUN, 2016	Zinc panel	30 days	TIANamp Genomic DNA Kit	BGI	Bioproject PRJNA438384
	B-RSiii1-P2	54288177	26149	25985	50	5510
14	B-RSiii2-P1	56176432	26115	25946	52	5247	Red Sea (22.20, 39.04)	JUN, 2016	Zinc panel	30 days	TIANamp Genomic DNA Kit	BGI	Bioproject PRJNA438384
	B-RSiii2-P2	56176432	2606	25875	44	5354
15	B-RSiii3-P1	43683295	20981	20831	48	4626	Red Sea (22.20, 39.04)	JUN, 2016	Zinc panel	30 days	TIANamp Genomic DNA Kit	BGI	Bioproject PRJNA438384
	B-RSiii3-P2	43683295	20906	20728	42	4734
16	B-HK13071-P1	48941596	28079	27839	54	7160	Hong Kong Water (22.34, 114.27)	JUL, 2013	Petri dish	12 days	TIANamp Genomic DNA Kit	Novogene	Bioproject PRJNA438384
	B-HK13071-P2	48941596	27860	27633	54	7353
17	B-HK13072-P1	40492706	43075	42945	54	6346	Hong Kong Water (22.34, 114.27)	JUL, 2013	Petri dish	12 days	TIANamp Genomic DNA Kit	Novogene	Bioproject PRJNA438384
	B-HK13072-P2	40492706	42738	42603	54	6518
18	B-HK13073-P1	41043436	36274	36138	56	6791	Hong Kong Water (22.34, 114.27)	JUL, 2013	Petri dish	12 days	TIANamp Genomic DNA Kit	Novogene	Bioproject PRJNA438384
	B-HK13073-P2	41043436	35847	35706	59	7135
19	B-HK14071-P1	60032585	42852	42332	54	6183	Hong Kong Water (22.34, 114.27)	JUL, 2014	Petri dish	12 days	TIANamp Genomic DNA Kit	Novogene	Bioproject PRJNA438384
	B-HK14071-P2	60032585	42197	41694	55	6248
20	B-HK14072-P1	67332696	52167	51626	58	6632	Hong Kong Water (22.34, 114.27)	JUL, 2014	Petri dish	12 days	TIANamp Genomic DNA Kit	Novogene	Bioproject PRJNA438384
	B-HK14072-P2	52976823	20816	20638	64	7242
21	B-HK14073-P1	59375875	45303	44754	52	6046	Hong Kong Water (22.34, 114.27)	JUL, 2014	Petri dish	12 days	TIANamp Genomic DNA Kit	Novogene	Bioproject PRJNA438384
	B-HK14073-P2	59375875	44597	44119	55	6238
22	B-HK15041-P1	31863978	12793	12747	52	5398	Hong Kong Water (22.34, 114.27)	APR, 2015	Petri dish	12 days	TIANamp Genomic DNA Kit	Novogene	Bioproject PRJNA438384
	B-HK15041-P2	31863978	12715	12674	56	5407
23	B-HK15042-P1	41513751	17926	17859	53	6505	Hong Kong Water (22.34, 114.27)	APR, 2015	Petri dish	12 days	TIANamp Genomic DNA Kit	Novogene	Bioproject PRJNA438384
	B-HK15042-P2	41513751	17911	17826	54	6435
24	B-HK15043-P1	30850236	10852	10820	49	4481	Hong Kong Water (22.34, 114.27)	APR, 2015	Petri dish	12 days	TIANamp Genomic DNA Kit	Novogene	Bioproject PRJNA438384
	B-HK15043-P2	30850236	10838	10797	46	4575
25	B-HK15051-P1	34908917	18457	18373	54	7141	Hong Kong Water (22.34, 114.27)	MAY, 2015	Petri dish	12 days	TIANamp Genomic DNA Kit	Novogene	Bioproject PRJNA438384
	B-HK15051-P2	34908917	18396	18291	62	7169
26	B-HK15052-P1	37980801	19178	19079	57	7315	Hong Kong Water (22.34, 114.27)	MAY, 2015	Petri dish	12 days	TIANamp Genomic DNA Kit	Novogene	Bioproject PRJNA438384
	B-HK15052-P2	37980801	19142	19069	56	7454
27	B-HK15053-P1	43420017	14925	14787	46	5718	Hong Kong Water (22.34, 114.27)	MAY, 2015	Petri dish	12 days	TIANamp Genomic DNA Kit	Novogene	Bioproject PRJNA438384
	B-HK15053-P2	43420017	14670	14528	50	5819
28	B-HK15071-P1	29289682	21376	21037	57	7196	Hong Kong Water (22.34, 114.27)	JUL, 2015	Petri dish	12 days	TIANamp Genomic DNA Kit	Novogene	Bioproject PRJNA438384
	B-HK15071-P2	29289682	21340	21040	55	7271
29	B-HK15072-P1	23326259	18462	18227	61	6526	Hong Kong Water (22.34, 114.27)	JUL, 2015	Petri dish	12 days	TIANamp Genomic DNA Kit	Novogene	Bioproject PRJNA438384
	B-HK15072-P2	23326259	18487	18292	54	6766
30	B-HK15073-P1	37218325	23820	23594	57	8157	Hong Kong Water (22.34, 114.27)	JUL, 2015	Petri dish	12 days	TIANamp Genomic DNA Kit	Novogene	Bioproject PRJNA438384
	B-HK15073-P2	37218325	23875	23626	58	8185
31	B-HK15091-P1	34434692	17149	16990	56	7056	Hong Kong Water (22.34, 114.27)	SEP, 2015	Petri dish	12 days	TIANamp Genomic DNA Kit	Novogene	Bioproject PRJNA438384
	B-HK15091-P2	34434692	17041	16884	57	7051
32	B-HK15092-P1	48091179	22915	22718	57	8484	Hong Kong Water (22.34, 114.27)	SEP, 2015	Petri dish	12 days	TIANamp Genomic DNA Kit	Novogene	Bioproject PRJNA438384
	B-HK15092-P2	48091179	22889	22689	63	8541
33	B-HK16041-P1	47619925	10302	10089	44	3633	Hong Kong Water (22.34, 114.27)	APR, 2016	Petri dish	12 days	TIANamp Genomic DNA Kit	Novogene	Bioproject PRJNA438384
	B-HK16041-P2	47619925	10306	10025	44	3688
34	B-HK16042-P1	50145495	10850	10643	43	3533	Hong Kong Water (22.34, 114.27)	APR, 2016	Petri dish	12 days	TIANamp Genomic DNA Kit	Novogene	Bioproject PRJNA438384
	B-HK16042-P2	50145495	10735	10528	43	3597
35	B-HK16043-P1	47252685	15663	15553	54	5740	Hong Kong Water (22.34, 114.27)	APR, 2016	Petri dish	12 days	TIANamp Genomic DNA Kit	Novogene	Bioproject PRJNA438384
	B-HK16043-P2	47252685	15549	15417	50	5885
36	B-HK16051-P1	56226646	19588	19350	51	5883	Hong Kong Water (22.34, 114.27)	MAY, 2016	Petri dish	12 days	TIANamp Genomic DNA Kit	Novogene	Bioproject PRJNA438384
	B-HK16051-P2	56226646	19628	19355	53	5989
37	B-HK16052-P1	47120035	15075	14968	59	6401	Hong Kong Water (22.34, 114.27)	MAY, 2016	Petri dish	12 days	TIANamp Genomic DNA Kit	Novogene	Bioproject PRJNA438384
	B-HK16052-P2	47120035	15149	15050	57	6409
38	B-HK16053-P1	46636183	13530	13358	49	4679	Hong Kong Water (22.34, 114.27)	MAY, 2016	Petri dish	12 days	TIANamp Genomic DNA Kit	Novogene	Bioproject PRJNA438384
	B-HK16053-P2	46636183	13474	13310	49	4741
39	B-HK16061-P1	48344213	11261	10801	55	4278	Hong Kong Water (22.34, 114.27)	JUN, 2016	Petri dish	12 days	TIANamp Genomic DNA Kit	Novogene	Bioproject PRJNA438384
	B-HK16061-P2	48344213	11165	10688	57	4417
40	B-HK16062-P1	50189837	9428	9069	47	3254	Hong Kong Water (22.34, 114.27)	JUN, 2016	Petri dish	12 days	TIANamp Genomic DNA Kit	Novogene	Bioproject PRJNA438384
	B-HK16062-P2	50189837	9264	8842	52	3349
41	B-HK16063-P1	52421535	9229	8893	50	2910	Hong Kong Water (22.34, 114.27)	JUN, 2016	Petri dish	12 days	TIANamp Genomic DNA Kit	Novogene	Bioproject PRJNA438384
	B-HK16063-P2	52421535	9032	8706	51	3000
42	B-HK16071-P1	47707626	12788	12281	52	4516	Hong Kong Water (22.34, 114.27)	JUL, 2016	Petri dish	12 days	TIANamp Genomic DNA Kit	Novogene	Bioproject PRJNA438384
	B-HK16071-P2	47707626	12524	12012	52	4583
43	B-HK16072-P1	54090458	20162	19095	54	5233	Hong Kong Water (22.34, 114.27)	JUL, 2016	Petri dish	12 days	TIANamp Genomic DNA Kit	Novogene	Bioproject PRJNA438384
	B-HK16072-P2	54090458	19411	18160	56	5588
44	B-HK16073-P1	50668275	15547	15283	55	5771	Hong Kong Water (22.34, 114.27)	JUL, 2016	Petri dish	12 days	TIANamp Genomic DNA Kit	Novogene	Bioproject PRJNA438384
	B-HK16073-P2	50668275	15198	14841	60	6010
45	B-HK16081-P1	46399209	9452	9151	56	3722	Hong Kong Water (22.34, 114.27)	AUG, 2016	Petri dish	12 days	TIANamp Genomic DNA Kit	Novogene	Bioproject PRJNA438384
	B-HK16081-P2	46399209	9283	8922	55	3789
46	B-HK16082-P1	56530392	23075	22814	57	7225	Hong Kong Water (22.34, 114.27)	AUG, 2016	Petri dish	12 days	TIANamp Genomic DNA Kit	Novogene	Bioproject PRJNA438384
	B-HK16082-P2	56530392	23123	22791	54	7174
47	B-HK16083-P1	42721652	16057	15816	61	6251	Hong Kong Water (22.34, 114.27)	AUG, 2016	Petri dish	12 days	TIANamp Genomic DNA Kit	Novogene	Bioproject PRJNA438384
	B-HK16083-P2	42721652	16180	15894	57	6414
48	B-HK16091-P1	52696257	15897	15738	53	6047	Hong Kong Water (22.34, 114.27)	SEP, 2016	Petri dish	12 days	TIANamp Genomic DNA Kit	Novogene	Bioproject PRJNA438384
	B-HK16091-P2	52696257	15973	15797	56	6170
49	B-HK16092-P1	62703270	21809	21600	59	6695	Hong Kong Water (22.34, 114.27)	SEP, 2016	Petri dish	12 days	TIANamp Genomic DNA Kit	Novogene	Bioproject PRJNA438384
	B-HK16092-P2	62703270	21729	21489	57	6814
50	B-HK16093-P1	51060810	17343	17189	56	6118	Hong Kong Water (22.34, 114.27)	SEP, 2016	Petri dish	12 days	TIANamp Genomic DNA Kit	Novogene	Bioproject PRJNA438384
	B-HK16093-P2	51060810	17300	17124	61	6168
51	B-HK17061-P1	97833514	135469	134925	69	8998	Hong Kong Water (22.34, 114.27)	JUN, 2017	Petri dish	12 days	TIANamp Genomic DNA Kit	Novogene	Bioproject PRJNA438384
	B-HK17061-P2	97833514	134414	133598	69	9431
52	B-HK17062-P1	77261144	88553	88101	64	7975	Hong Kong Water (22.34, 114.27)	JUN, 2017	Petri dish	12 days	TIANamp Genomic DNA Kit	Novogene	Bioproject PRJNA438384
	B-HK17062-P2	77261144	88319	87832	62	8164
53	B-HK17063-P1	69787326	82573	82084	61	7442	Hong Kong Water (22.34, 114.27)	JUN, 2017	Petri dish	12 days	TIANamp Genomic DNA Kit	Novogene	Bioproject PRJNA438384
	B-HK17063-P2	69787326	82487	81981	59	7598
54	B-HK17071-P1	39326525	19523	19383	56	6070	Hong Kong Water (22.34, 114.27)	JUL, 2017	Petri dish	12 days	TIANamp Genomic DNA Kit	Novogene	Bioproject PRJNA438384
	B-HK17071-P2	39326525	19350	19214	60	5995
55	B-HK17072-P1	52976823	20860	20715	62	7232	Hong Kong Water (22.34, 114.27)	JUL, 2017	Petri dish	12 days	TIANamp Genomic DNA Kit	Novogene	Bioproject PRJNA438384
	B-HK17072-P2	52976823	20816	20638	64	7242
56	B-HK17073-P1	53046204	22498	22293	57	5977	Hong Kong Water (22.34, 114.27)	JUL, 2017	Petri dish	12 days	TIANamp Genomic DNA Kit	Novogene	Bioproject PRJNA438384
	B-HK17073-P2	53046204	22295	22066	56	5973
57	B-HK17091-P1	42602261	30786	30642	61	5552	Hong Kong Water (22.34, 114.27)	SEP, 2017	Petri dish	12 days	TIANamp Genomic DNA Kit	Novogene	Bioproject PRJNA438384
	B-HK17091-P2	42602261	30707	30517	58	5433
58	B-HK17092-P1	39917307	29539	29328	56	5041	Hong Kong Water (22.34, 114.27)	SEP, 2017	Petri dish	12 days	TIANamp Genomic DNA Kit	Novogene	Bioproject PRJNA438384
	B-HK17092-P2	39917307	29437	29254	51	5070
59	B-HK17093-P1	40607317	29856	29703	55	5427	Hong Kong Water (22.34, 114.27)	SEP, 2017	Petri dish	12 days	TIANamp Genomic DNA Kit	Novogene	Bioproject PRJNA438384
	B-HK17093-P2	40607317	29842	29703	56	5541
60	B-HK17111-P1	30735939	25221	25064	50	4343	Hong Kong Water (22.34, 114.27)	NOV, 2017	Petri dish	12 days	TIANamp Genomic DNA Kit	Novogene	Bioproject PRJNA438384
	B-HK17111-P2	30735939	25175	25013	46	4356
61	B-HK17112-P1	28899285	24262	24103	49	4010	Hong Kong Water (22.34, 114.27)	NOV, 2017	Petri dish	12 days	TIANamp Genomic DNA Kit	Novogene	Bioproject PRJNA438384
	B-HK17112-P2	28899285	24300	24104	49	4079
62	TIANamp1-P1	68171173	53961	53566	56	7417	Hong Kong Water (22.34, 114.27)	DEC, 2017	Petri dish	12 days	TIANamp Genomic DNA Kit	Novogene	Bioproject PRJNA438384
	TIANamp1-P2	68171173	53162	52519	64	8007
63	TIANamp2-P1	71369150	62204	61708	58	7857	Hong Kong Water (22.34, 114.27)	DEC, 2017	Petri dish	12 days	TIANamp Genomic DNA Kit	Novogene	Bioproject PRJNA438384
	TIANamp2-P2	71369150	61197	60499	61	8441
64	AllPrep1-P1	100877758	79349	78800	63	9076	Hong Kong Water (22.34, 114.27)	DEC, 2017	Petri dish	12 days	AllPrep DNA/RNA Mini Kit	Novogene	Bioproject PRJNA438384
	AllPrep1-P2	100877758	78332	77482	66	9673
65	AllPrep2-P1	85715477	66989	66523	57	7820	Hong Kong Water (22.34, 114.27)	DEC, 2017	Petri dish	12 days	AllPrep DNA/RNA Mini Kit	Novogene	Bioproject PRJNA438384
	AllPrep2-P2	85715477	66723	66232	61	7948
66	DNeasy1-P1	98183244	68538	68175	58	8169	Hong Kong Water (22.34, 114.27)	DEC, 2017	Petri dish	12 days	DNeasy Blood & Tissue Kit	Novogene	Bioproject PRJNA438384
	DNeasy1-P2	98183244	68253	67822	62	8395
67	DNeasy2-P1	76843782	70819	70336	64	7536	Hong Kong Water (22.34, 114.27)	DEC, 2017	Petri dish	12 days	DNeasy Blood & Tissue Kit	Novogene	Bioproject PRJNA438384
	DNeasy2-P2	76843782	69971	69191	62	8011
68	C1-P1	53580672	44959	44770	56	6030	Hong Kong Water (22.34, 114.27)	DEC, 2017	Petri dish	12 days	TIANamp Genomic DNA Kit	Novogene	Bioproject PRJNA438384
	C1-P2	53580672	44757	44504	62	6278
69	C2-P1	25643083	20544	20401	51	3697	Hong Kong Water (22.34, 114.27)	DEC, 2017	Petri dish	12 days	TIANamp Genomic DNA Kit	Novogene	Bioproject PRJNA438384
	C2-P2	25643083	20239	20082	51	3685
70	AL1-P1	48555539	16487	16402	64	6318	Hong Kong Water (22.34, 114.27)	MAR, 2017	Aluminium panel	30 days	TIANamp Genomic DNA Kit	Novogene	Bioproject PRJNA438384
	AL1-P2	48555539	16455	16359	58	6335
71	AL2-P2	47404368	18219	18125	63	6469	Hong Kong Water (22.34, 114.27)	MAR, 2017	Aluminium panel	30 days	TIANamp Genomic DNA Kit	Novogene	Bioproject PRJNA438384
	AL2-P2	47404368	18197	18069	63	6605
72	PEEK1-P1	47718960	22293	22135	67	8115	Hong Kong Water (22.34, 114.27)	MAR, 2017	Poly(ether-ether-ketone) panel	30 days	TIANamp Genomic DNA Kit	Novogene	Bioproject PRJNA438384
	PEEK1-P2	47718960	22064	21924	66	8203
73	PEEK2-P1	49791642	30780	30608	69	8864	Hong Kong Water (22.34, 114.27)	MAR, 2017	Poly(ether-ether-ketone) panel	30 days	TIANamp Genomic DNA Kit	Novogene	Bioproject PRJNA438384
	PEEK2-P2	49791642	30583	30406	70	8956
74	PTFE1-P1	42750301	15197	14920	58	6218	Hong Kong Water (22.34, 114.27)	MAR, 2017	Polytetrafluroethylene panel	30 days	TIANamp Genomic DNA Kit	Novogene	Bioproject PRJNA438384
	PTFE1-P2	42750301	15178	14915	64	6282
75	PTFE2-P1	44444811	19770	19685	65	7191	Hong Kong Water (22.34, 114.27)	MAR, 2017	Polytetrafluroethylene panel	30 days	TIANamp Genomic DNA Kit	Novogene	Bioproject PRJNA438384
	PTFE2-P2	44444811	19876	19780	65	7335
76	PVC1-P1	52468172	19153	18922	62	7132	Hong Kong Water (22.34, 114.27)	MAR, 2017	Poly(vinyl chloride) panel	30 days	TIANamp Genomic DNA Kit	Novogene	Bioproject PRJNA438384
	PVC1-P2	52468172	18963	18713	62	7196
77	PVC2-P2	38519474	16724	16647	61	6181	Hong Kong Water (22.34, 114.27)	MAR, 2017	Poly(vinyl chloride) panel	30 days	TIANamp Genomic DNA Kit	Novogene	Bioproject PRJNA438384
	PVC2-P2	38519474	16469	16399	63	6235
78	SS1-P1	47084258	18426	18315	67	7488	Hong Kong Water (22.34, 114.27)	MAR, 2017	Stainless steel panel	30 days	TIANamp Genomic DNA Kit	Novogene	Bioproject PRJNA438384
	SS1-P2	47084258	18390	18297	61	7675
79	SS2-P1	41032558	15701	15576	59	6567	Hong Kong Water (22.34, 114.27)	MAR, 2017	Stainless steel panel	30 days	TIANamp Genomic DNA Kit	Novogene	Bioproject PRJNA438384
	SS2-P2	41032558	15582	15461	62	6571
80	TI1-P1	50880289	29145	28986	69	8897	Hong Kong Water (22.34, 114.27)	MAR, 2017	Titanium panel	30 days	TIANamp Genomic DNA Kit	Novogene	Bioproject PRJNA438384
	TI1-P2	50880289	29038	28885	69	9023
81	TI2-P1	46151354	18014	17699	61	6338	Hong Kong Water (22.34, 114.27)	MAR, 2017	Titanium panel	30 days	TIANamp Genomic DNA Kit	Novogene	Bioproject PRJNA438384
	TI2-P2	46151354	17987	17651	63	6393
82	Beach1-P1	85649091	51429	51352	53	5430	Hong Kong Water (22.34, 114.27)	MAY, 2017	Rock panel	>30 days	TIANamp Genomic DNA Kit	Novogene	Bioproject PRJNA438384
	Beach1-P2	85649091	51110	50988	57	5635
83	Beach2-P1	91839295	56431	56077	53	5875	Hong Kong Water (22.34, 114.27)	MAY, 2017	Rock panel	>30 days	TIANamp Genomic DNA Kit	Novogene	Bioproject PRJNA438384
	Beach2-P2	91839295	55911	55458	56	6074
84	Rock1-P1	81646889	50630	50136	57	6761	Hong Kong Water (22.34, 114.27)	MAY, 2017	Rock panel	>30 days	TIANamp Genomic DNA Kit	Novogene	Bioproject PRJNA438384
	Rock1-P2	81646889	50670	50131	51	7005
85	Rock2-P1	91212169	52629	52288	44	4399	Hong Kong Water (22.34, 114.27)	MAY, 2017	Rock panel	>30 days	TIANamp Genomic DNA Kit	Novogene	Bioproject PRJNA438384
	Rock2-P2	91212169	52378	51979	44	4715
86	B-YSO-P1	34941897	14434	14384	55	4895	Yung Shu O Bay (22.43, 114.28)	JUN, 2017	Petri dish	12 days	TIANamp Genomic DNA Kit	Novogene	Bioproject PRJNA438384
	B-YSO-P2	34941897	14346	14270	58	5037
87	B-ZH1-P1	84990111	56649	56172	68	7535	Sourth China Sea (21.70, 114.35)	JUL,2017	Petri dish	12 days	TIANamp Genomic DNA Kit	Novogene	Bioproject PRJNA438384
	B-ZH1-P2	84990111	56387	55871	66	7708
88	B-ZH2-P1	83106135	44804	43910	62	5867	Sourth China Sea (21.70, 114.35)	JUL,2017	Petri dish	12 days	TIANamp Genomic DNA Kit	Novogene	Bioproject PRJNA438384
	B-ZH2-P2	83106135	44618	43669	56	6023
89	B-ZH3-P1	86665311	56833	56339	66	8348	Sourth China Sea (21.70, 114.67)	JUL,2017	Petri dish	12 days	TIANamp Genomic DNA Kit	Novogene	Bioproject PRJNA438384
	B-ZH3-P2	86665311	56419	55900	68	8593
90	B-ZH4-P1	75094624	56533	56080	60	5645	Sourth China Sea (21.70, 114.67)	JUL,2017	Petri dish	12 days	TIANamp Genomic DNA Kit	Novogene	Bioproject PRJNA438384
	B-ZH4-P2	75094624	56244	55743	61	5945
91	B-ZH5-P1	74014639	47259	46708	59	5912	Sourth China Sea (21.70, 114.67)	JUL,2017	Petri dish	12 days	TIANamp Genomic DNA Kit	Novogene	Bioproject PRJNA438384
	B-ZH5-P2	74014639	46942	46339	53	6083
92	B-ECS2-P1	88247462	67280	67265	38	5438	East China Sea (30.70, 122.82)	AUG, 2017	Petri dish	30 days	TIANamp Genomic DNA Kit	Novogene	Bioproject PRJNA438384
	B-ECS2-P2	88247462	67041	66787	44	6333
93	B-ECS3-P1	81067129	139223	139064	50	7802	East China Sea (30.70, 122.82)	AUG, 2017	Petri dish	30 days	TIANamp Genomic DNA Kit	Novogene	Bioproject PRJNA438384
	B-ECS3-P2	81067129	138576	138067	52	8874
94	B-ECS4-P1	76308372	196262	196229	30	4079	East China Sea (30.70, 122.82)	AUG, 2017	Petri dish	30 days	TIANamp Genomic DNA Kit	Novogene	Bioproject PRJNA438384
	B-ECS4-P2	76308372	193573	192210	62	6694
95	B-ECS5-P1	112505394	108968	108864	42	7102	East China Sea (30.70, 122.82)	AUG, 2017	Petri dish	30 days	TIANamp Genomic DNA Kit	Novogene	Bioproject PRJNA438384
	B-ECS5-P2	112505394	108823	108669	45	7493
96	B-ECS6-P1	102795008	71347	71330	41	5145	East China Sea (30.70, 122.82)	AUG, 2017	Petri dish	30 days	TIANamp Genomic DNA Kit	Novogene	Bioproject PRJNA438384
	B-ECS6-P2	102795008	71286	71223	45	5481
97	B-ECS7-P1	90909725	134618	134540	40	5371	East China Sea (30.70, 122.82)	AUG, 2017	Petri dish	30 days	TIANamp Genomic DNA Kit	Novogene	Bioproject PRJNA438384
	B-ECS7-P2	90909725	134393	134256	40	5854
98	B-SY2-P1	67949094	99691	99270	56	6377	Sourth China Sea (18.23, 109.49)	NOV, 2017	Rock panel	>30 days	TIANamp Genomic DNA Kit	Novogene	Bioproject PRJNA438384
	B-SY2-P2	67949094	99131	98429	58	7065
99	B-SY4-P1	62990991	114722	114526	50	4551	Sourth China Sea (18.23, 109.49)	NOV, 2017	Rock panel	>30 days	TIANamp Genomic DNA Kit	Novogene	Bioproject PRJNA438384
	B-SY4-P2	62990991	114498	114043	51	5220
100	B-SY5-P1	69201283	153242	153059	54	4751	Sourth China Sea (18.23, 109.49)	NOV, 2017	Rock panel	>30 days	TIANamp Genomic DNA Kit	Novogene	Bioproject PRJNA438384
	B-SY5-P2	69201283	152860	152310	62	5584
101	B-SCS-P1	68232726	132311	132187	42	5201	Sourth China Sea (14.00, 116.00 )	JAN, 2018	Petri dish	3 days	TIANamp Genomic DNA Kit	Novogene	Bioproject PRJNA438384
	B-SCS-P2	68232726	131959	131606	48	5893
Sample No.	Seawater metagenomes	Total sequences	16S sequences	Mapped 16S	Phyla	OTUs	Sampling locations	Sampling time	Filter	Extraction kit	Sequencing center	Accession (in NCBI)
1	W-RSA1-P1	68254289	69207	69146	48	5270	Red Sea (22.20, 39.03)	APR, 2016	0.1-μm	TIANamp Genomic DNA Kit	BGI	Bioproject PRJNA438384
	W-RSA1-P2	68254289	69152	69089	49	5444
2	W-RSA2-P1	55444950	55877	55850	46	4174	Red Sea (22.20, 39.03)	APR, 2016	0.1-μm	TIANamp Genomic DNA Kit	BGI	Bioproject PRJNA438384
	W-RSA2-P2	55444950	55455	55438	50	4336
3	W-RSA3-P1	59163194	63967	63931	48	3924	Red Sea (22.20, 39.03)	APR, 2016	0.1-μm	TIANamp Genomic DNA Kit	BGI	Bioproject PRJNA438384
	W-RSA3-P2	59163194	63770	63741	45	4061
4	W-RSB1-P1	58836750	61475	61440	53	5014	Red Sea (22.20, 39.04)	APR, 2016	0.1-μm	TIANamp Genomic DNA Kit	BGI	Bioproject PRJNA438384
	W-RSB1-P2	58836750	61430	61384	50	5199
5	W-RSB2-P1	53528721	60018	59974	48	4793	Red Sea (22.20, 39.04)	APR, 2016	0.1-μm	TIANamp Genomic DNA Kit	BGI	Bioproject PRJNA438384
	W-RSB2-P2	53528721	59830	59784	49	5037
6	W-RSB3-P1	57498088	60048	60020	49	4146	Red Sea (22.20, 39.04)	APR, 2016	0.1-μm	TIANamp Genomic DNA Kit	BGI	Bioproject PRJNA438384
	W-RSB3-P2	57498088	60012	59989	46	4333
7	W-RSC1-P1	69334016	70664	70621	47	3889	Red Sea (22.20, 39.05)	APR, 2016	0.1-μm	TIANamp Genomic DNA Kit	BGI	Bioproject PRJNA438384
	W-RSC1-P2	69334016	70495	70461	51	4089
8	W-RSC2-P1	64409249	76343	76306	49	4421	Red Sea (22.20, 39.05)	APR, 2016	0.1-μm	TIANamp Genomic DNA Kit	BGI	Bioproject PRJNA438384
	W-RSC2-P2	64409249	76214	76167	49	4555
9	W-RSC3-P1	65344164	65236	65211	43	3688	Red Sea (22.20, 39.05)	APR, 2016	0.1-μm	TIANamp Genomic DNA Kit	BGI	Bioproject PRJNA438384
	W-RSC3-P2	65344164	64964	64927	47	3895
10	W-RSiii1-P1	41007351	37491	37471	33	2594	Red Sea (22.20, 39.04)	JUN, 2016	0.1-μm	TIANamp Genomic DNA Kit	BGI	Bioproject PRJNA438384
	W-RSiii1-P2	41007351	37541	37525	35	2749
11	W-RSiii2-P1	47482205	41602	41589	35	2550	Red Sea (22.20, 39.04)	JUN, 2016	0.1-μm	TIANamp Genomic DNA Kit	BGI	Bioproject PRJNA438384
	W-RSiii2-P2	47482205	41528	41512	33	2696
12	W-RSiii3-P1	37690420	31773	31739	33	2596	Red Sea (22.20, 39.04)	JUN, 2016	0.1-μm	TIANamp Genomic DNA Kit	BGI	Bioproject PRJNA438384
	W-RSiii3-P2	37690420	31726	31701	34	2706
13	W-HK1707-P1	39326525	19523	19383	56	6070	Hong Kong Water (22.34, 114.27)	JUL, 2017	0.1-μm	TIANamp Genomic DNA Kit	Novogene	Bioproject PRJNA438384
	W-HK1707-P2	39326525	19350	19214	60	5995
14	W-HK17081-P1	48059457	38413	38359	49	5082	Hong Kong Water (22.34, 114.27)	AUG, 2017	0.1-μm	TIANamp Genomic DNA Kit	Novogene	Bioproject PRJNA438384
	W-HK17081-P2	48059457	38456	38407	52	5259
15	W-HK17082-P1	48904872	35442	35362	52	5519	Hong Kong Water (22.34, 114.27)	AUG, 2017	0.1-μm	TIANamp Genomic DNA Kit	Novogene	Bioproject PRJNA438384
	W-HK17082-P2	48904872	35318	35240	56	5708
16	W-HK1709-P1	85745326	72991	72924	54	4936	Hong Kong Water (22.34, 114.27)	SEP, 2017	0.1-μm	TIANamp Genomic DNA Kit	Novogene	Bioproject PRJNA438384
	W-HK1709-P2	85745326	72469	72355	55	5125
17	W-HK17111-P1	71698362	38537	38118	63	6631	Hong Kong Water (22.34, 114.27)	NOV, 2017	0.1-μm	TIANamp Genomic DNA Kit	Novogene	Bioproject PRJNA438384
	W-HK17111-P2	71698362	38243	37852	66	6689
18	W-HK17112-P1	84074099	53799	53207	53	5540	Hong Kong Water (22.34, 114.27)	NOV, 2017	0.1-μm	TIANamp Genomic DNA Kit	Novogene	Bioproject PRJNA438384
	W-HK17112-P2	84074099	53896	53238	57	5648
19	W-HK17113-P1	90820365	62408	61873	55	6323	Hong Kong Water (22.34, 114.27)	NOV, 2017	0.1-μm	TIANamp Genomic DNA Kit	Novogene	Bioproject PRJNA438384
	W-HK17113-P2	90820365	62276	61721	55	6560
20	W-HK17121-P1	88080567	70012	69579	59	7237	Hong Kong Water (22.34, 114.27)	DEC, 2017	0.1-μm	TIANamp Genomic DNA Kit	Novogene	Bioproject PRJNA438384
	W-HK17121-P2	88080567	69681	69083	60	7306
21	W-HK17122-P1	92780086	83108	82619	56	7119	Hong Kong Water (22.34, 114.27)	DEC, 2017	0.1-μm	TIANamp Genomic DNA Kit	Novogene	Bioproject PRJNA438384
	W-HK17122-P2	92780086	82712	82173	58	7376
22	W-RSO2-P1	78807175	53055	52496	58	7546	Yung Shu O Bay (22.43, 114.28)	JUN, 2017	0.1-μm	TIANamp Genomic DNA Kit	Novogene	Bioproject PRJNA438384
	W-RSO2-P2	78807175	52885	52277	67	7654
23	W-RSO3-P1	71283306	51008	50773	63	8091	Yung Shu O Bay (22.43, 114.28)	JUN, 2017	0.1-μm	TIANamp Genomic DNA Kit	Novogene	Bioproject PRJNA438384
	W-RSO3-P2	71283306	50748	50434	66	8262
24	W-ZH-P1	86106610	41796	41529	58	7018	Zhuhai Xiangzhou Bay (22.29, 113.59)	JUL, 2017	0.1-μm	TIANamp Genomic DNA Kit	Novogene	Bioproject PRJNA438384
	W-ZH-P2	86106610	41478	41187	55	7224
The deeply sequenced natural biofilm and seawater metegenomes (current study)
Metagenomes	Total Sequences	Sampling Locations	Sampling Time	Biofilm Substrata	Sequencing Center	Accession (in NCBI)
B-Deep-P1 (biofilm)	469271554	Hong Kong Water (22.34, 114.27)	DEC, 2017	Petri dish	Novogene	Bioproject PRJNA438384
B-Deep-P2 (biofilm)	469271554	Hong Kong Water (22.34, 114.27)	DEC, 2017	Petri dish	Novogene	Bioproject PRJNA438384
W-Deep-P1 (seawater)	383231486	Hong Kong Water (22.34, 114.27)	DEC, 2017	-	Novogene	Bioproject PRJNA438384
W-Deep-P2 (seawater)	383231486	Hong Kong Water (22.34, 114.27)	DEC, 2017	-	Novogene	Bioproject PRJNA438384
Metagenomes of the biofilm-forming and free-living cultures (current study)
Metagenomes	Total sequences	16S sequences	Mapped 16S	Phyla	OTUs	Sampling locations	Sampling time	Laboratory treatment	Sequencing center	Accession (in NCBI)
B-Enrich1-P1	92944258	288237	288228	18	3051	Hong Kong Water (22.34, 114.27)	JAN, 2018	Biofilm-forming culture	Novogene	Bioproject PRJNA438384
B-Enrich1-P2	92944258	288142	287932	32	3647
B-Enrich2-P1	83194925	260234	260227	17	2978	Hong Kong Water (22.34, 114.27)	JAN, 2018	Biofilm-forming culture	Novogene	Bioproject PRJNA438384
B-Enrich2-P2	83194925	260354	260166	26	3508
F-Enrich1-P1	83184641	257098	257093	18	2821	Hong Kong Water (22.34, 114.27)	JAN, 2018	Free-living culture	Novogene	Bioproject PRJNA438384
F-Enrich1-P2	83184641	256940	256788	29	3480
F-Enrich2-P1	79699306	227953	227950	16	2317	Hong Kong Water (22.34, 114.27)	JAN, 2018	Free-living culture	Novogene	Bioproject PRJNA438384
F-Enrich2-P2	79699306	227569	227334	34	3263
Selectd Tara metagenomes (Sunagawa et al., 2015)
Sample No.	Metagenomes	Total sequences	16S sequences	Mapped 16S	Phyla	OTUs	Sampling locations	Accession (in INSDC)
1	IO-ARAB-1-P1	125582958	60218	60216	31	3887	Indian Ocean	ERR599143
	IO-ARAB-1-P2	125582958	58449	58447	33	3828
2	IO-EAFR-1-P1	314731164	173106	173075	53	6606	Indian Ocean	ERR598970
	IO-EAFR-1-P2	314731164	171118	171085	59	6594
3	IO-EAFR-2-P1	145100047	67490	67463	49	4682	Indian Ocean	ERR598979
	IO-EAFR-2-P2	145100047	68353	68330	55	4702
4	IO-EAFR-3-P1	145714747	74558	74543	50	4635	Indian Ocean	ERR599012
	IO-EAFR-3-P2	145714747	75460	75444	50	4687
5	IO-EAFR-4-P1	162387844	85680	85673	54	5160	Indian Ocean	ERR599057
	IO-EAFR-4-P2	162387844	87699	87683	50	5162
6	IO-EAFR-5-P1	168192870	79739	79719	54	5658	Indian Ocean	ERR599058
	IO-EAFR-5-P2	168192870	88882	88860	62	6009
7	IO-ISSG-1-P1	90667820	9917	9911	27	3039	Indian Ocean	ERR594314
	IO-ISSG-1-P2	90667820	9993	9988	28	3119
8	IO-ISSG-2-P1	249646209	127421	1274,16	40	5418	Indian Ocean	ERR599019
	IO-ISSG-2-P2	249646209	125789	125784	40	5493
9	IO-ISSG-3-P1	202283992	120980	120973	44	5329	Indian Ocean	ERR599098
	IO-ISSG-3-P2	202283992	116496	116492	45	5282
10	IO-MONS-1-P1	195519241	115119	115113	44	5821	Indian Ocean	ERR599054
	IO-MONS-1-P2	195519241	110067	110065	47	5615
11	IO-MONS-2-P1	220252033	102560	102550	53	6145	Indian Ocean	ERR599074
	IO-MONS-2-P2	220252033	96729	96723	42	5983
12	IO-MONS-3-P1	200861532	92618	92613	40	5474	Indian Ocean	ERR599141
	IO-MONS-3-P2	200861532	91743	91742	45	5351
13	IO-MONS-4-P1	130920132	59222	59212	39	3866	Indian Ocean	ERR599158
	IO-MONS-4-P2	130920132	57040	57029	41	3818
14	MS-MEDI-1-P1	179380493	101633	101629	48	6051	Mediterranean Sea	ERR598993
	MS-MEDI-1-P2	179380493	98281	98279	53	5850
15	MS-MEDI-2-P1	110583306	109684	109678	49	6593	Mediterranean Sea	ERR315857
	MS-MEDI-2-P2	110583306	106445	106389	54	7138
16	MS-MEDI-3-P1	74783005	81708	81703	39	4720	Mediterranean Sea	ERR315861
	MS-MEDI-3-P2	74783005	81374	81365	40	4755
17	MS-MEDI-4-P1	157929848	25331	25330	31	2188	Mediterranean Sea	ERR315862
	MS-MEDI-4-P2	157929848	24392	24392	32	2248
18	MS-MEDI-5-P1	147450847	80498	80488	41	5694	Mediterranean Sea	ERR594288
	MS-MEDI-5-P2	147450847	74417	74408	39	5589
19	MS-MEDI-6-P1	198608764	108655	108648	41	6477	Mediterranean Sea	ERR599043
	MS-MEDI-6-P2	198608764	103838	103831	40	6337
20	NAO-CARB-1-P1	157141812	93087	93075	53	6687	North Atlantic Ocean	ERR599136
	NAO-CARB-1-P2	157141812	89965	89955	59	6573
21	NAO-GFST-P1	176015464	85133	85070	58	6943	North Atlantic Ocean	ERR598983
	NAO-GFST-P2	176015464	85075	85010	64	6904
22	NAO-GUIA-P1	171199015	98917	98911	51	7128	North Atlantic Ocean	ERR599029
	NAO-GUIA-P2	171199015	95517	95512	49	6969
23	NAO-NAST-E-01-P1	173346004	100169	100163	34	5907	North Atlantic Ocean	ERR598955
	NAO-NAST-E-01-P2	173346004	96197	96192	34	5824
24	NAO-NAST-E-02-P1	198143365	104825	104807	49	6235	North Atlantic Ocean	ERR598976
	NAO-NAST-E-02-P2	198143365	100293	100266	49	6130
25	NAO-NAST-E-03-P1	164620027	92506	92487	53	6363	North Atlantic Ocean	ERR599078
	NAO-NAST-E-03-P2	164620027	90582	90555	56	6318
26	NAO-NAST-W-01-P1	178945938	94576	94527	58	6399	North Atlantic Ocean	ERR598963
	NAO-NAST-W-01-P2	178945938	91877	91840	63	6370
27	NAO-NAST-W-02-P1	169471567	94035	93989	63	6763	North Atlantic Ocean	ERRW598968
	NAO-NAST-W-02-P2	169471567	92652	92611	64	6694
28	NAO-NAST-W-03-P1	173119198	100031	100000	61	6705	North Atlantic Ocean	ERR599123
	NAO-NAST-W-04-P1	193884779	103500	103460	59	6317
29	NAO-NAST-W-04-P2	193884779	99240	99217	60	6244	North Atlantic Ocean	ERR599170
	NNAO-AST-W-03-P2	173119198	97379	97352	54	6761
30	NPO-PNEC-01-P1	185571189	110256	110250	45	5671	North Pacific Ocean	ERR598989
	NPO-PNEC-01-P2	185571189	89541	89535	51	5133
31	NPO-PNEC-02-P1	171139183	1032,30	103211	55	6896	North Pacific Ocean	ERR599030
	NPO-PNEC-02-P2	171139183	99697	99685	54	6821
32	RS-REDS-01-P1	34486935	21258	21256	37	2455	Red Sea	ERR598969
	RS-REDS-01-P2	34486935	20748	20747	34	2345
33	RS-REDS-02-P1	48683248	21002	20994	36	2325	Red Sea	ERR599041
	RS-REDS-02-P2	48683248	20057	20053	39	2286
34	RS-REDS-03-P1	85133875	48481	48475	39	3554	Red Sea	ERR599049
	RS-REDS-03-P2	85133875	45598	45594	40	3504
35	RS-REDS-04-P1	39588227	20662	20660	27	2469	Red Sea	ERR598959
	RS-REDS-04-P2	39588227	22622	22615	36	2472
36	SAO-BENG-1-P1	174220439	89893	89868	41	4903	South Atlantic Ocean	ERR594313
	SAO-BENG-1-P2	174220439	89525	89498	47	4863
37	SAO-BENG-2-P1	174320759	77069	77029	54	7918	South Atlantic Ocean	ERR594325
	SAO-BENG-2-P2	174320759	77082	77022	52	7909
38	SAO-BENG-4-P1	39041527	16964	16964	39	3392	South Atlantic Ocean	ERR598994
	SAO-BENG-4-P2	39041527	18721	18706	40	3636
39	SAO-BENG-5-P1	36385625	13684	13657	35	2144	South Atlantic Ocean	ERR598973
	SAO-BENG-5-P2	36385625	15263	15243	41	2318
40	SAO-FKLD-P1	82951389	53044	53026	46	4982	South Atlantic Ocean	ERR599009
	SAO-FKLD-P2	82951389	50735	50714	42	4809
41	SAO-SATL-01-P1	158033031	104517	104497	52	8023	South Atlantic Ocean	ERR594286
	SAO-SATL-01-P2	158033031	104168	104123	50	8024
42	SAO-SATL-02-P1	178203533	112817	112770	63	8166	South Atlantic Ocean	ERR594297
	SAO-SATL-02-P2	178203533	113768	113711	62	7932
43	SAO-SATL-03-P1	194974025	125314	125277	43	5954	South Atlantic Ocean	ERR594310
	SAO-SATL-03-P2	194974025	124338	124283	54	6170
44	SAO-SATL-04-P1	169647248	83391	83361	50	5031	South Atlantic Ocean	ERR594318
	SAO-SATL-04-P2	169647248	83410	83348	52	5107
45	SAO-SATL-05-P1	143741285	102679	102635	49	7656	South Atlantic Ocean	ERR594332
	SAO-SATL-05-P2	143741285	102185	102140	56	7749
46	SAO-SATL-06-P1	178378254	112402	112384	54	8655	South Atlantic Ocean	ERR594335
	SAO-SATL-06-P2	178378254	111437	111393	57	8926
47	SAO-SATL-07-P1	161070777	117728	117683	44	4702	South Atlantic Ocean	ERR594340
	SAO-SATL-07-P2	161070777	116661	116631	45	4869
48	SAO-SATL-08-P1	192910842	126159	126157	44	5447	South Atlantic Ocean	ERR594349
	SAO-SATL-08-P2	192910842	124832	124785	54	5664
49	SAO-SATL-09-P1	175664334	58642	58631	56	5446	South Atlantic Ocean	ERR598984
	SAO-SATL-09-P2	175664334	56013	55996	47	5427
50	SAO-SATL-10-P1	206080531	82877	82858	48	5767	South Atlantic Ocean	ERR599006
	SAO-SATL-10-P2	206080531	81807	81778	44	5769
51	SAO-SATL-11-P1	200803577	67824	67778	49	5301	South Atlantic Ocean	ERR599126
	SAO-SATL-11-P2	200803577	65523	65497	53	5332
52	SAO-SATL-12-P1	88675089	26858	26833	42	3395	South Atlantic Ocean	ERR599165
	SAO-SATL-12-P2	88675089	25563	25544	46	3313
53	SAO-SATL-13-P1	74463747	33363	33339	47	3796	South Atlantic Ocean	ERR599174
	SAO-SATL-13-P2	74463747	34305	34278	47	3910
54	SO-ANTA-1-P1	33639827	20269	20254	38	3001	Southern Ocean	ERR598945
	SO-ANTA-1-P2	33639827	20175	20167	36	3043
55	SO-ANTA-2-P1	37811950	29752	29729	33	3096	Southern Ocean	ERR599176
	SO-ANTA-2-P2	37811950	29553	29534	34	3072
56	SPO-CHIL-1-P1	137491742	77638	77638	29	6064	South Pacific Ocean	ERR599064
	SPO-CHIL-1-P2	137491742	79089	79086	24	6009
57	SPO-SPSG-01-P1	79690789	8216	8214	34	2598	South Pacific Ocean	ERR594287
	SPO-SPSG-01-P2	79690789	8123	8121	26	2590
58	SPO-SPSG-02-P1	82811132	7730	7723	31	3078	South Pacific Ocean	ERR594292
	SPO-SPSG-02-P2	82811132	7649	7645	29	3100
59	SPO-SPSG-05-P1	169274791	99629	99625	44	5478	South Pacific Ocean	ERR99024
	SPO-SPSG-05-P2	169274791	98169	98160	49	5492
60	SPO-SPSG-03-P1	230009431	146498	146486	34	7157	South Pacific Ocean	ERR599050
	SPO-SPSG-03-P2	230009431	146854	146843	37	7186
61	SPO-SPSG-05-P1	186567128	107662	107653	41	5900	South Pacific Ocean	ERR599169
	SPO-SPSG-05-P2	186567128	107662	107653	41	5900
62	SPO-SPSG-04-P1	126571370	73688	73680	47	4384	South Pacific Ocean	ERR599120
	SPO-SPSG-04-P2	126571370	71430	71422	44	4362
63	SPO-SPSG-08-P1	188910040	119587	119572	43	5712	South Pacific Ocean	ERR598967
	SPO-SPSG-08-P2	188910040	120656	120638	49	5770
64	SPO-SPSG-09-P1	160898544	91423	91404	51	5761	South Pacific Ocean	ERR599039
	SPO-SPSG-09-P2	160898544	88762	88750	49	5636
65	SPO-SPSG-10-P1	190182767	98233	98219	50	5774	South Pacific Ocean	ERR599077
	SPO-SPSG-10-P2	190182767	93904	93887	50	5671
66	SPO-SPSG-06-P1	133022760	78681	78680	38	3709	South Pacific Ocean	ERR594307
	SPO-SPSG-06-P2	133022760	77592	77591	38	3764
67	SPO-SPSG-07-P1	199504187	106983	106964	57	6395	South Pacific Ocean	ERR598954
	SPO-SPSG-07-P2	199504187	102280	102262	53	6223
