# Supplementary material for: Marine biofilms constitute a bank of hidden microbial diversity and functional potential
Source: Nat Commun. 2019 Jan 31;10:517. doi: 10.1038/s41467-019-08463-z (PMC6355793; doi:10.1038/s41467-019-08463-z)
Supplement: Supplementary file 5 — Supplementary Data 2 [file 41467_2019_8463_MOESM5_ESM.xlsx]

## Sheet: Sheet1
Supplementary Data 2 Summary of the assembled contigs of the 101 biofilm and 24 new seawater metagenomes.
Biofilm	No. of Contigs	Total length	N50	GC%
B-USA1	707394	428510168	731	0.4713
B-USA2	839900	476185778	656	0.4673
B-USA3	3206960	925485108	257	0.5255
B-RSA1	1022434	933248117	1050	0.493
B-RSA2	900480	712821866	850	0.4953
B-RSA3	907067	884690300	1177	0.5024
B-RSB1	879353	787949649	1085	0.4966
B-RSB2	738698	693929003	1168	0.4917
B-RSB3	811400	778271953	1178	0.5083
B-RSC1	986073	847486299	985	0.48
B-RSC2	1022413	739703357	759	0.4494
B-RSC3	1177091	895886947	825	0.459
B-RSiii1	869236	674059907	890	0.5266
B-RSiii2	706930	600911061	1040	0.5331
B-RSiii3	594931	507980621	1004	0.5115
B-HK13071	273020	186575437	696	0.5598
B-HK13072	167885	133412928	796	0.5726
B-HK13073	164469	121436588	743	0.5485
B-HK14071	876195	565837513	665	0.5113
B-HK14072	826564	513733815	623	0.5085
B-HK14073	681651	422305094	621	0.5109
B-HK15041	212657	134494364	655	0.5469
B-HK15042	413898	254752967	635	0.5388
B-HK15043	249900	165011392	693	0.5428
B-HK15051	194474	115363453	606	0.5379
B-HK15052	226739	133284863	599	0.5444
B-HK15053	197864	107190457	530	0.5207
B-HK15071	196603	121644061	646	0.5358
B-HK15072	161765	110079771	729	0.5377
B-HK15073	260404	156777036	625	0.5413
B-HK15091	184956	107728677	612	0.5136
B-HK15092	313825	186767863	612	0.5289
B-HK16041	304655	247005418	979	0.4041
B-HK16042	342846	302029936	1029	0.4298
B-HK16043	387556	280401066	777	0.5031
B-HK16051	486523	299271912	648	0.5364
B-HK16052	509688	279905254	542	0.5444
B-HK16053	846809	517107704	619	0.4762
B-HK16061	617246	413873743	742	0.4488
B-HK16062	1015037	630348500	659	0.4549
B-HK16063	725763	442237960	624	0.4626
B-HK16071	872561	555880409	664	0.4242
B-HK16072	847657	451235447	533	0.4492
B-HK16073	516698	329634446	666	0.4709
B-HK16081	1090365	690896469	689	0.4012
B-HK16082	964141	537559800	582	0.4348
B-HK16083	529824	344035154	683	0.4637
B-HK16091	683169	386038300	588	0.5069
B-HK16092	747168	407822065	558	0.5239
B-HK16093	695121	407946652	609	0.5091
B-HK17061	645725	410400128	719	0.4667
B-HK17062	458600	283996593	684	0.4717
B-HK17063	607408	369446521	642	0.4852
B-HK17071	425345	271021791	650	0.4859
B-HK17072	604069	406254944	703	0.439
B-HK17073	883163	475442017	560	0.3995
B-HK17091	133978	67925449	502	0.4316
B-HK17092	122265	73908043	631	0.3985
B-HK17093	149388	88408514	599	0.4592
B-HK17111	104704	57325611	565	0.4539
B-HK17112	125215	60869074	484	0.4497
TIANamp1	414526	246638580	636	0.472
TIANamp2	425407	251512991	628	0.4587
AllPrep1	774780	483476708	665	0.4785
AllPrep2	744997	464312247	654	0.5193
DNeasy1	971290	625394746	672	0.5388
DNeasy2	564768	318599421	585	0.4937
C1	189895	100519714	542	0.4527
C2	59016	28895428	488	0.4139
AL1	349513	235933506	677	0.5595
AL2	355143	241259298	679	0.5132
PEEK1	216404	162391808	762	0.4762
PEEK2	242339	161724885	674	0.4702
PTFE1	219112	201906496	1097	0.3926
PTFE2	223174	142836033	668	0.5014
PVC1	701442	445612274	642	0.3774
PVC2	321614	176833168	556	0.4228
SS1	243215	176798226	734	0.4778
SS2	188801	133106393	716	0.4551
TI1	261844	155210028	608	0.4771
TI2	105737	138067305	2636	0.3912
Beach1	1656512	1047732872	836	0.5828
Beach2	1680156	1024011844	783	0.5581
Rock1	1230050	817123640	746	0.5179
Rock2	943193	591176071	741	0.5084
B-YSO	120568	60489834	493	0.5489
B-ZH1	1240880	738992260	662	0.4485
B-ZH2	837927	421989410	600	0.4346
B-ZH3	1198058	762081693	742	0.4637
B-ZH4	1334150	663051301	577	0.5084
B-ZH5	1063040	520598610	557	0.4609
B-ECS2	2031446	1003308265	588	0.6331
B-ECS3	1425539	952795466	863	0.4789
B-ECS4	510711	379695104	1100	0.5137
B-ECS5	2062015	1157257389	718	0.539
B-ECS6	2029444	975209843	574	0.6377
B-ECS7	1267997	786136369	847	0.539
B-SY2	491112	230456303	527	0.4278
B-SY4	580610	232447201	425	0.4214
B-SY5	447145	172088567	437	0.4479
B-SCS	4993008	1543463173	272	0.508
Seawater	No. of Contigs	Total length	N50	GC%
W-RSA1	1561122	1061885191	866	0.489
W-RSA2	1335063	924465750	880	0.5017
W-RSA3	1215459	860784218	887	0.5109
W-RSB1	1123892	740247849	838	0.482
W-RSB2	1268388	813812021	811	0.472
W-RSB3	1206583	782339585	823	0.4768
W-RSC1	1467362	930658895	806	0.473
W-RSC2	1032463	723009747	936	0.4874
W-RSC3	1400785	877057245	783	0.4721
W-RSiii1	1118657	603350244	656	0.4124
W-RSiii2	1325491	675760119	610	0.416
W-RSiii3	1018330	571779774	682	0.4189
W-HK1707	1084831	798757497	933	0.4702
W-HK17081	891909	742412759	1053	0.4777
W-HK17082	951459	852310972	1130	0.4849
W-HK1709	1588394	831021684	627	0.4277
W-HK17111	1067384	576845977	569	0.4207
W-HK17112	1363071	759907293	607	0.4369
W-HK17113	763318	491772977	662	0.4666
W-HK17121	1024883	583929078	596	0.4623
W-HK17122	1369080	771065931	617	0.4638
W-RSO2	1119336	716564922	685	0.4494
W-RSO3	918296	659805259	805	0.4657
W-ZH	1347470	867298673	850	0.4583
