# Supplementary material for: Marine biofilms constitute a bank of hidden microbial diversity and functional potential
Source: Nat Commun. 2019 Jan 31;10:517. doi: 10.1038/s41467-019-08463-z (PMC6355793; doi:10.1038/s41467-019-08463-z)
Supplement: Supplementary file 6 — Supplementary Data 3 [file 41467_2019_8463_MOESM6_ESM.xlsx]

## Sheet: Sheet1
Supplementary Data 3 List of all OTUs generated by the 16S miTags and used for Venn diagram comparison.
101 biofilms	24 new seawater samples	67 Tara seawater samples	Tara-mitags
OTU_100142	OTU_347310	OTU_68986	OTU_68986
OTU_4270835	OTU_231908	OTU_315563	OTU_355538
OTU_45775	OTU_4419982	OTU_355538	OTU_227663
OTU_894928	OTU_109247	OTU_330662	OTU_330662
OTU_217623	OTU_351192	OTU_848082	OTU_3156804
OTU_9213	OTU_557211	OTU_227663	OTU_329508
OTU_194304	OTU_346431	OTU_329508	OTU_3346542
OTU_102693	OTU_3439	OTU_3346542	OTU_228671
OTU_4298976	OTU_101837	OTU_231908	OTU_346289
OTU_1029559	OTU_532823	OTU_557211	OTU_1111501
OTU_988157	OTU_4327205	OTU_228671	OTU_231908
OTU_252007	OTU_99933	OTU_238302	OTU_824846
OTU_4329246	OTU_230619	OTU_4470278	OTU_4461947
OTU_1109647	OTU_4402734	OTU_3156804	OTU_4368477
OTU_552812	OTU_4323516	OTU_53290	OTU_238302
OTU_2345806	OTU_4325003	OTU_807821	OTU_1110730
OTU_3439	OTU_209511	OTU_4368477	OTU_340016
OTU_653033	OTU_706432	OTU_123788	OTU_1104793
OTU_799433	OTU_3347507	OTU_247055	OTU_557211
OTU_33679	OTU_341734	OTU_4325003	OTU_356463
OTU_4476095	OTU_253404	OTU_229118	OTU_313595
OTU_176420	OTU_264786	OTU_106179	OTU_101954
OTU_4402734	OTU_592269	OTU_831789	OTU_229118
OTU_721132	OTU_779927	OTU_4461079	OTU_343006
OTU_3424623	OTU_216695	OTU_2731109	OTU_1712353
OTU_830290	OTU_587648	OTU_346289	OTU_123788
OTU_1846179	OTU_123788	OTU_1102212	OTU_232511
OTU_160246	OTU_4350498	OTU_1111501	OTU_347274
OTU_4413170	OTU_786099	OTU_104788	OTU_326549
OTU_9236	OTU_584683	OTU_313595	OTU_324708
OTU_279006	OTU_230774	OTU_227717	OTU_4393178
OTU_140860	OTU_546187	OTU_1110730	OTU_3001126
OTU_821550	OTU_4214540	OTU_4480587	OTU_326484
OTU_726297	OTU_227717	OTU_232223	OTU_228455
OTU_834063	OTU_1029559	OTU_325713	OTU_4325003
OTU_276493	OTU_928776	OTU_228455	OTU_323489
OTU_4406968	OTU_4356212	OTU_231129	OTU_848082
OTU_313351	OTU_4475220	OTU_4408874	OTU_310823
OTU_4326632	OTU_1111696	OTU_536001	OTU_348153
OTU_241578	OTU_4322607	OTU_343231	OTU_230094
OTU_853457	OTU_151023	OTU_838435	OTU_147038
OTU_2986479	OTU_344629	OTU_3415753	OTU_352278
OTU_106539	OTU_758258	OTU_60650	OTU_941244
OTU_707147	OTU_569835	OTU_232889	OTU_232223
OTU_591923	OTU_738267	OTU_324708	OTU_315098
OTU_198609	OTU_1127950	OTU_1104793	OTU_227717
OTU_837781	OTU_123001	OTU_101954	OTU_234135
OTU_140823	OTU_837775	OTU_330159	OTU_355076
OTU_562023	OTU_831789	OTU_3846492	OTU_53290
OTU_151023	OTU_721132	OTU_837497	OTU_315563
OTU_4406967	OTU_346289	OTU_833871	OTU_106179
OTU_834767	OTU_1111501	OTU_234927	OTU_317458
OTU_140920	OTU_148456	OTU_333080	OTU_346763
OTU_317660	OTU_228455	OTU_835741	OTU_311447
OTU_827726	OTU_318137	OTU_4390091	OTU_119251
OTU_83553	OTU_45496	OTU_2504579	OTU_328116
OTU_8906	OTU_254391	OTU_592269	OTU_234504
OTU_239572	OTU_206237	OTU_347274	OTU_4479542
OTU_2670730	OTU_312988	OTU_230619	OTU_104364
OTU_680808	OTU_230083	OTU_1111696	OTU_660076
OTU_46080	OTU_356532	OTU_117948	OTU_4461079
OTU_574920	OTU_329997	OTU_60638	OTU_227854
OTU_149317	OTU_221209	OTU_234255	OTU_688231
OTU_136178	OTU_552344	OTU_3347507	OTU_4470278
OTU_830696	OTU_152417	OTU_232114	OTU_34469
OTU_4393354	OTU_262657	OTU_99933	OTU_345461
OTU_317794	OTU_275936	OTU_1712353	OTU_234255
OTU_337487	OTU_358682	OTU_310712	OTU_305172
OTU_4400016	OTU_708851	OTU_533688	OTU_6258
OTU_929908	OTU_4480587	OTU_232511	OTU_343165
OTU_106991	OTU_827773	OTU_830526	OTU_831789
OTU_83123	OTU_233801	OTU_346763	OTU_123001
OTU_1108530	OTU_349161	OTU_123001	OTU_310712
OTU_73464	OTU_119137	OTU_119137	OTU_1139954
OTU_346476	OTU_4001204	OTU_4392747	OTU_554684
OTU_108405	OTU_4306293	OTU_235042	OTU_231129
OTU_74170	OTU_4462887	OTU_230473	OTU_343231
OTU_228086	OTU_258367	OTU_3001126	OTU_335463
OTU_891804	OTU_230842	OTU_321727	OTU_346578
OTU_17434	OTU_2352826	OTU_321636	OTU_4404499
OTU_233487	OTU_355527	OTU_356532	OTU_1129766
OTU_570623	OTU_815006	OTU_345461	OTU_119137
OTU_4430475	OTU_3001126	OTU_237131	OTU_104788
OTU_2775244	OTU_237131	OTU_326549	OTU_116756
OTU_2140618	OTU_1109476	OTU_3466	OTU_348549
OTU_1767788	OTU_575540	OTU_318061	OTU_1127079
OTU_4351540	OTU_53331	OTU_538443	OTU_346067
OTU_820841	OTU_308629	OTU_325549	OTU_307148
OTU_24838	OTU_1108367	OTU_230073	OTU_322528
OTU_148456	OTU_896545	OTU_2352826	OTU_581028
OTU_4476136	OTU_317827	OTU_343006	OTU_1106601
OTU_175064	OTU_4404499	OTU_1127721	OTU_234239
OTU_196541	OTU_230061	OTU_318624	OTU_60650
OTU_4441573	OTU_227690	OTU_579841	OTU_321727
OTU_839212	OTU_4392747	OTU_356463	OTU_60638
OTU_836362	OTU_1085703	OTU_116756	OTU_348454
OTU_660708	OTU_551347	OTU_329097	OTU_4480587
OTU_101837	OTU_592771	OTU_427495	OTU_152417
OTU_249895	OTU_124774	OTU_814133	OTU_325713
OTU_228157	OTU_106991	OTU_352278	OTU_323645
OTU_233609	OTU_73559	OTU_233558	OTU_1712362
OTU_1141500	OTU_826430	OTU_4479542	OTU_312117
OTU_532888	OTU_316891	OTU_907828	OTU_659616
OTU_245029	OTU_228555	OTU_345876	OTU_833835
OTU_140854	OTU_126508	OTU_826430	OTU_352058
OTU_9232	OTU_3779654	OTU_589415	OTU_333080
OTU_158140	OTU_4400517	OTU_738267	OTU_316815
OTU_140912	OTU_2945462	OTU_311447	OTU_321636
OTU_1146841	OTU_106539	OTU_263385	OTU_1109004
OTU_106476	OTU_107146	OTU_229420	OTU_837522
OTU_966092	OTU_304260	OTU_1111111	OTU_325549
OTU_231374	OTU_338265	OTU_353181	OTU_243735
OTU_563900	OTU_4315885	OTU_202504	OTU_353595
OTU_789777	OTU_309271	OTU_234239	OTU_831504
OTU_795504	OTU_639317	OTU_230094	OTU_347616
OTU_817300	OTU_4399621	OTU_747864	OTU_235042
OTU_140870	OTU_101954	OTU_1139954	OTU_322469
OTU_233255	OTU_348903	OTU_202572	OTU_4073697
OTU_4414863	OTU_317660	OTU_309280	OTU_342165
OTU_1939847	OTU_549656	OTU_305172	OTU_351294
OTU_228974	OTU_128887	OTU_320422	OTU_321502
OTU_785565	OTU_340016	OTU_312117	OTU_833636
OTU_660336	OTU_274874	OTU_231191	OTU_230619
OTU_549748	OTU_3366304	OTU_323645	OTU_343807
OTU_140787	OTU_327536	OTU_660076	OTU_309233
OTU_4315885	OTU_971994	OTU_79575	OTU_829529
OTU_540617	OTU_327767	OTU_348153	OTU_818390
OTU_231442	OTU_563843	OTU_230774	OTU_231506
OTU_4465295	OTU_228487	OTU_646279	OTU_121882
OTU_36441	OTU_313595	OTU_6258	OTU_320696
OTU_4305519	OTU_252615	OTU_322528	OTU_321861
OTU_2448302	OTU_179922	OTU_232931	OTU_352531
OTU_9252	OTU_511035	OTU_119251	OTU_230774
OTU_42381	OTU_356463	OTU_227854	OTU_559623
OTU_3207	OTU_1111111	OTU_800075	OTU_230073
OTU_1106577	OTU_344865	OTU_340016	OTU_814290
OTU_233630	OTU_275493	OTU_310823	OTU_333759
OTU_107552	OTU_4408874	OTU_1712362	OTU_233801
OTU_100877	OTU_4475224	OTU_4393178	OTU_110119
OTU_335783	OTU_1105792	OTU_126283	OTU_567644
OTU_19398	OTU_936234	OTU_355076	OTU_833871
OTU_111168	OTU_147786	OTU_127587	OTU_329097
OTU_4353625	OTU_893745	OTU_404788	OTU_125125
OTU_1076519	OTU_556577	OTU_831348	OTU_833575
OTU_836096	OTU_53290	OTU_317458	OTU_254226
OTU_91378	OTU_126283	OTU_68974	OTU_683707
OTU_106691	OTU_2914203	OTU_124341	OTU_237131
OTU_40554	OTU_560496	OTU_2642684	OTU_825261
OTU_1105883	OTU_813271	OTU_234135	OTU_320187
OTU_84384	OTU_4350193	OTU_575192	OTU_753506
OTU_4378410	OTU_2981825	OTU_326484	OTU_99933
OTU_3846492	OTU_165871	OTU_814065	OTU_589415
OTU_593911	OTU_252695	OTU_584683	OTU_347703
OTU_367949	OTU_1068018	OTU_164181	OTU_232889
OTU_347931	OTU_263385	OTU_353595	OTU_835501
OTU_4328035	OTU_4335825	OTU_347616	OTU_833549
OTU_161179	OTU_591130	OTU_121882	OTU_137356
OTU_4398543	OTU_165731	OTU_233801	OTU_329724
OTU_346035	OTU_118817	OTU_4461947	OTU_345876
OTU_45178	OTU_229118	OTU_109455	OTU_4408874
OTU_186010	OTU_364960	OTU_827773	OTU_538378
OTU_358682	OTU_3017479	OTU_554684	OTU_352844
OTU_585648	OTU_106691	OTU_1109004	OTU_232114
OTU_149804	OTU_533688	OTU_328116	OTU_556020
OTU_4404199	OTU_797540	OTU_343165	OTU_2731109
OTU_4377242	OTU_4441050	OTU_4404499	OTU_833538
OTU_308629	OTU_691149	OTU_3345	OTU_4479541
OTU_536986	OTU_232905	OTU_152417	OTU_335024
OTU_229081	OTU_346067	OTU_839408	OTU_242050
OTU_1145551	OTU_549506	OTU_1598493	OTU_427495
OTU_4483491	OTU_337487	OTU_347703	OTU_3345
OTU_36812	OTU_4326000	OTU_117231	OTU_837459
OTU_41476	OTU_325795	OTU_321502	OTU_592269
OTU_230360	OTU_317794	OTU_116923	OTU_147658
OTU_588707	OTU_249510	OTU_542823	OTU_812630
OTU_253428	OTU_537134	OTU_346067	OTU_117231
OTU_5681	OTU_267884	OTU_236718	OTU_538209
OTU_936234	OTU_427495	OTU_137356	OTU_101015
OTU_108598	OTU_1108696	OTU_4336814	OTU_318624
OTU_183456	OTU_4481997	OTU_4425842	OTU_52749
OTU_1112551	OTU_1104793	OTU_309233	OTU_834856
OTU_141154	OTU_230073	OTU_234071	OTU_767326
OTU_983182	OTU_310823	OTU_307148	OTU_316891
OTU_160928	OTU_210115	OTU_231506	OTU_347913
OTU_84937	OTU_326484	OTU_127240	OTU_639502
OTU_232634	OTU_311447	OTU_349392	OTU_307954
OTU_1840492	OTU_116923	OTU_342165	OTU_337922
OTU_140786	OTU_797861	OTU_38403	OTU_4312002
OTU_325174	OTU_1109647	OTU_833961	OTU_1111111
OTU_4315215	OTU_236958	OTU_337085	OTU_1080410
OTU_4442448	OTU_4325239	OTU_639502	OTU_233558
OTU_527025	OTU_3156804	OTU_592855	OTU_232931
OTU_538892	OTU_294782	OTU_165871	OTU_306634
OTU_2224034	OTU_579964	OTU_341618	OTU_553932
OTU_83112	OTU_325713	OTU_346578	OTU_4336814
OTU_340298	OTU_4305519	OTU_837770	OTU_839091
OTU_3254766	OTU_983182	OTU_693593	OTU_108965
OTU_2805275	OTU_143358	OTU_614504	OTU_564801
OTU_1108701	OTU_20333	OTU_659616	OTU_327828
OTU_4319635	OTU_1107422	OTU_233074	OTU_230145
OTU_4476096	OTU_19398	OTU_837775	OTU_110525
OTU_169836	OTU_230094	OTU_327373	OTU_747459
OTU_230822	OTU_814148	OTU_559623	OTU_108953
OTU_2727335	OTU_3453734	OTU_1129766	OTU_103709
OTU_137516	OTU_588707	OTU_249226	OTU_581343
OTU_4378770	OTU_231191	OTU_118142	OTU_837775
OTU_569329	OTU_4425842	OTU_335463	OTU_230473
OTU_797357	OTU_119251	OTU_60654	OTU_349392
OTU_661946	OTU_774740	OTU_826143	OTU_228238
OTU_4337664	OTU_1112543	OTU_1044315	OTU_309280
OTU_243190	OTU_621743	OTU_233586	OTU_839475
OTU_4384058	OTU_4336814	OTU_581343	OTU_741827
OTU_865146	OTU_1124799	OTU_637092	OTU_826648
OTU_9020	OTU_4405881	OTU_2134035	OTU_231191
OTU_1145401	OTU_575192	OTU_316815	OTU_1016465
OTU_4480124	OTU_233074	OTU_230145	OTU_137211
OTU_3779654	OTU_137356	OTU_307744	OTU_127587
OTU_106503	OTU_1104736	OTU_333759	OTU_126283
OTU_4329248	OTU_404788	OTU_343807	OTU_825758
OTU_4350498	OTU_3363021	OTU_827182	OTU_351521
OTU_1113297	OTU_639502	OTU_329724	OTU_826430
OTU_277789	OTU_3134564	OTU_550168	OTU_109822
OTU_38733	OTU_318340	OTU_658797	OTU_137107
OTU_2852379	OTU_1114660	OTU_557216	OTU_236718
OTU_71214	OTU_652209	OTU_316891	OTU_838668
OTU_3366304	OTU_567410	OTU_826306	OTU_694060
OTU_148363	OTU_234350	OTU_796938	OTU_323845
OTU_327536	OTU_541531	OTU_352531	OTU_335505
OTU_4356978	OTU_3451	OTU_4326000	OTU_229420
OTU_309489	OTU_2677385	OTU_669904	OTU_576949
OTU_579531	OTU_607386	OTU_337129	OTU_153914
OTU_4392684	OTU_140271	OTU_1141722	OTU_1102212
OTU_128085	OTU_710827	OTU_234994	OTU_4360282
OTU_572670	OTU_137397	OTU_1105428	OTU_4462888
OTU_278962	OTU_267169	OTU_312895	OTU_4425842
OTU_523223	OTU_346763	OTU_712576	OTU_1138106
OTU_140803	OTU_67567	OTU_153914	OTU_542823
OTU_9155	OTU_678713	OTU_4440511	OTU_575192
OTU_951205	OTU_234239	OTU_103709	OTU_353181
OTU_1110977	OTU_204762	OTU_708851	OTU_318061
OTU_4436487	OTU_326549	OTU_752740	OTU_829623
OTU_4407926	OTU_269089	OTU_825261	OTU_342288
OTU_555829	OTU_817309	OTU_538209	OTU_842800
OTU_837366	OTU_4334349	OTU_4475220	OTU_658797
OTU_747101	OTU_4378770	OTU_825320	OTU_3134564
OTU_661785	OTU_536001	OTU_720750	OTU_838435
OTU_166728	OTU_582861	OTU_694060	OTU_233074
OTU_3259	OTU_343006	OTU_4479541	OTU_579841
OTU_150673	OTU_568731	OTU_787847	OTU_1105428
OTU_70057	OTU_70494	OTU_311349	OTU_320422
OTU_1119376	OTU_356368	OTU_4360282	OTU_308475
OTU_1093417	OTU_4358795	OTU_230122	OTU_5901
OTU_233454	OTU_104364	OTU_836376	OTU_584683
OTU_542710	OTU_91513	OTU_230842	OTU_335981
OTU_1105655	OTU_232551	OTU_807632	OTU_338265
OTU_2000912	OTU_350165	OTU_358538	OTU_228778
OTU_4322607	OTU_890291	OTU_1106601	OTU_838203
OTU_4455242	OTU_660076	OTU_833636	OTU_862101
OTU_234709	OTU_353181	OTU_323845	OTU_1111696
OTU_4314929	OTU_4306324	OTU_327767	OTU_243263
OTU_233383	OTU_74387	OTU_581028	OTU_534690
OTU_538199	OTU_4401165	OTU_306123	OTU_137397
OTU_1142684	OTU_4270835	OTU_101015	OTU_832702
OTU_4294643	OTU_2731109	OTU_820137	OTU_831199
OTU_154960	OTU_865146	OTU_549048	OTU_310259
OTU_269089	OTU_4413170	OTU_53331	OTU_1011514
OTU_890291	OTU_925598	OTU_352844	OTU_835368
OTU_237745	OTU_112246	OTU_254226	OTU_837497
OTU_3094881	OTU_808051	OTU_1112570	OTU_814065
OTU_4452489	OTU_343231	OTU_320187	OTU_230842
OTU_4436985	OTU_345461	OTU_348454	OTU_38403
OTU_187735	OTU_228587	OTU_243735	OTU_337778
OTU_232927	OTU_1547121	OTU_564801	OTU_630928
OTU_935060	OTU_35256	OTU_567644	OTU_4343390
OTU_4313605	OTU_805719	OTU_55020	OTU_304520
OTU_265720	OTU_321727	OTU_320696	OTU_849612
OTU_820978	OTU_4453876	OTU_234504	OTU_325965
OTU_3290172	OTU_170175	OTU_338986	OTU_4441005
OTU_21967	OTU_230473	OTU_310259	OTU_317958
OTU_233129	OTU_345263	OTU_824846	OTU_68975
OTU_140875	OTU_141050	OTU_305073	OTU_311349
OTU_1055734	OTU_277092	OTU_753506	OTU_310272
OTU_151057	OTU_712576	OTU_137397	OTU_807821
OTU_4165717	OTU_263082	OTU_1011514	OTU_835825
OTU_317388	OTU_712831	OTU_567882	OTU_404788
OTU_248961	OTU_541406	OTU_538378	OTU_1112570
OTU_309271	OTU_539064	OTU_52749	OTU_1106009
OTU_718321	OTU_234927	OTU_1127950	OTU_4471661
OTU_361147	OTU_229420	OTU_316736	OTU_1144814
OTU_583758	OTU_826306	OTU_323305	OTU_4338687
OTU_323600	OTU_342165	OTU_1138106	OTU_3597424
OTU_179845	OTU_342288	OTU_553932	OTU_827182
OTU_4419982	OTU_247804	OTU_352058	OTU_337129
OTU_140829	OTU_4471819	OTU_342288	OTU_8882
OTU_242480	OTU_352278	OTU_340144	OTU_833419
OTU_128050	OTU_348153	OTU_137107	OTU_827371
OTU_1115975	OTU_4440511	OTU_232612	OTU_669904
OTU_836450	OTU_1105731	OTU_62928	OTU_856798
OTU_242298	OTU_773533	OTU_28929	OTU_2642684
OTU_2909029	OTU_1138106	OTU_812630	OTU_355343
OTU_1134441	OTU_1109004	OTU_661468	OTU_702400
OTU_1112908	OTU_829205	OTU_569669	OTU_307973
OTU_109247	OTU_2909029	OTU_335505	OTU_147786
OTU_234491	OTU_343165	OTU_837522	OTU_1104910
OTU_742009	OTU_227854	OTU_347853	OTU_831116
OTU_3848164	OTU_545648	OTU_1016465	OTU_837879
OTU_4325965	OTU_1756111	OTU_683707	OTU_827415
OTU_4399621	OTU_143842	OTU_228552	OTU_2134035
OTU_826563	OTU_127240	OTU_306634	OTU_826143
OTU_4302975	OTU_333759	OTU_1136217	OTU_337558
OTU_324721	OTU_348454	OTU_1127079	OTU_318727
OTU_4337083	OTU_188798	OTU_1107422	OTU_830931
OTU_107146	OTU_55020	OTU_4475224	OTU_333906
OTU_4433048	OTU_140261	OTU_322469	OTU_1074804
OTU_611659	OTU_355076	OTU_137211	OTU_835910
OTU_585394	OTU_203261	OTU_337558	OTU_109455
OTU_904675	OTU_352531	OTU_822413	OTU_349450
OTU_544799	OTU_3711798	OTU_830253	OTU_8880
OTU_24335	OTU_126871	OTU_239262	OTU_327916
OTU_151374	OTU_234608	OTU_252695	OTU_327373
OTU_833174	OTU_111576	OTU_4338687	OTU_824124
OTU_140955	OTU_817300	OTU_321861	OTU_844303
OTU_561543	OTU_243160	OTU_347473	OTU_124751
OTU_148706	OTU_347703	OTU_308475	OTU_249226
OTU_235447	OTU_96014	OTU_4325321	OTU_633431
OTU_210947	OTU_202834	OTU_856798	OTU_232107
OTU_237322	OTU_160563	OTU_4327197	OTU_833961
OTU_842393	OTU_4479542	OTU_335024	OTU_307841
OTU_1114291	OTU_729293	OTU_767326	OTU_4462887
OTU_3505031	OTU_127021	OTU_581514	OTU_108598
OTU_825683	OTU_337778	OTU_342113	OTU_234071
OTU_8966	OTU_230145	OTU_327828	OTU_830526
OTU_73723	OTU_320696	OTU_233100	OTU_121667
OTU_814358	OTU_4373778	OTU_124751	OTU_609660
OTU_279072	OTU_891804	OTU_355901	OTU_691149
OTU_512826	OTU_2676455	OTU_4324289	OTU_202504
OTU_43095	OTU_3058998	OTU_351521	OTU_837714
OTU_832676	OTU_3646672	OTU_4356212	OTU_1106085
OTU_19992	OTU_345876	OTU_844303	OTU_307744
OTU_4298210	OTU_91845	OTU_8882	OTU_969266
OTU_4418210	OTU_109455	OTU_275493	OTU_338986
OTU_4313719	OTU_839408	OTU_228778	OTU_263385
OTU_154130	OTU_533143	OTU_1113297	OTU_825320
OTU_4399127	OTU_3064426	OTU_1915223	OTU_637092
OTU_530962	OTU_347362	OTU_3462	OTU_1127950
OTU_255639	OTU_806717	OTU_884345	OTU_907828
OTU_2945462	OTU_310712	OTU_108806	OTU_306016
OTU_1146540	OTU_1915223	OTU_108804	OTU_899488
OTU_1023081	OTU_810353	OTU_829529	OTU_127240
OTU_587648	OTU_4334702	OTU_333906	OTU_354863
OTU_229982	OTU_276208	OTU_320198	OTU_324921
OTU_575667	OTU_151344	OTU_581691	OTU_661468
OTU_8965	OTU_142393	OTU_554945	OTU_347364
OTU_200856	OTU_553146	OTU_304520	OTU_831801
OTU_4313148	OTU_321636	OTU_118269	OTU_563843
OTU_808031	OTU_348837	OTU_354863	OTU_2399776
OTU_4409846	OTU_4474486	OTU_340666	OTU_554945
OTU_1082059	OTU_321502	OTU_253695	OTU_1110273
OTU_549656	OTU_310259	OTU_307973	OTU_834004
OTU_9283	OTU_122966	OTU_307954	OTU_649534
OTU_203093	OTU_1106960	OTU_333568	OTU_60654
OTU_1138056	OTU_186836	OTU_335361	OTU_318340
OTU_3540195	OTU_328116	OTU_618023	OTU_233586
OTU_532994	OTU_2399776	OTU_831421	OTU_117948
OTU_526534	OTU_335463	OTU_620696	OTU_153362
OTU_202834	OTU_538209	OTU_1132781	OTU_582980
OTU_52865	OTU_318171	OTU_307395	OTU_346082
OTU_153653	OTU_2345806	OTU_534327	OTU_146866
OTU_579331	OTU_335024	OTU_1144814	OTU_108804
OTU_580196	OTU_616053	OTU_74387	OTU_834434
OTU_669760	OTU_209603	OTU_1105105	OTU_116923
OTU_203261	OTU_578211	OTU_833575	OTU_304260
OTU_323556	OTU_108446	OTU_200173	OTU_2352826
OTU_171395	OTU_280888	OTU_747459	OTU_839212
OTU_4434317	OTU_795623	OTU_234974	OTU_341618
OTU_154907	OTU_106179	OTU_1108367	OTU_833179
OTU_305395	OTU_258350	OTU_784373	OTU_1044315
OTU_91087	OTU_814065	OTU_127021	OTU_352367
OTU_559632	OTU_191626	OTU_337922	OTU_830253
OTU_228084	OTU_50968	OTU_242559	OTU_233950
OTU_153173	OTU_232889	OTU_136779	OTU_738267
OTU_332369	OTU_559623	OTU_4401772	OTU_837380
OTU_814282	OTU_103868	OTU_346082	OTU_1547121
OTU_159766	OTU_202396	OTU_556020	OTU_826039
OTU_1134675	OTU_323645	OTU_306016	OTU_712576
OTU_155372	OTU_2134035	OTU_4357330	OTU_4414344
OTU_170060	OTU_347569	OTU_338265	OTU_1127721
OTU_607386	OTU_718321	OTU_534690	OTU_342113
OTU_553472	OTU_4384058	OTU_228238	OTU_831634
OTU_134668	OTU_347616	OTU_578475	OTU_592350
OTU_1133273	OTU_234071	OTU_609660	OTU_883610
OTU_739614	OTU_3141120	OTU_4259472	OTU_160817
OTU_1109744	OTU_4438688	OTU_317958	OTU_4475220
OTU_66026	OTU_3450	OTU_341734	OTU_547169
OTU_197265	OTU_144307	OTU_592350	OTU_829292
OTU_547302	OTU_542548	OTU_4312002	OTU_538443
OTU_4453775	OTU_814111	OTU_837459	OTU_91492
OTU_1114660	OTU_4443138	OTU_907646	OTU_796938
OTU_4425240	OTU_327275	OTU_337778	OTU_4392747
OTU_228879	OTU_4447845	OTU_571777	OTU_831669
OTU_836583	OTU_583758	OTU_1133174	OTU_833647
OTU_560886	OTU_351521	OTU_248006	OTU_321018
OTU_4419665	OTU_3108066	OTU_559320	OTU_341734
OTU_772140	OTU_748921	OTU_236651	OTU_830798
OTU_354006	OTU_688826	OTU_1111145	OTU_554951
OTU_258075	OTU_164181	OTU_349161	OTU_705538
OTU_189314	OTU_550168	OTU_324921	OTU_4444568
OTU_231428	OTU_810303	OTU_228252	OTU_228587
OTU_4421907	OTU_734168	OTU_741827	OTU_1130212
OTU_4473682	OTU_4369319	OTU_533454	OTU_229462
OTU_160064	OTU_242585	OTU_838448	OTU_751757
OTU_838358	OTU_689576	OTU_161217	OTU_312895
OTU_829133	OTU_4473114	OTU_1104910	OTU_228443
OTU_460604	OTU_337256	OTU_318727	OTU_834553
OTU_4302982	OTU_1120278	OTU_355343	OTU_349161
OTU_20333	OTU_155361	OTU_634455	OTU_20758
OTU_2914024	OTU_4427546	OTU_243263	OTU_1106960
OTU_91529	OTU_279646	OTU_348837	OTU_829152
OTU_534555	OTU_4394385	OTU_325629	OTU_108921
OTU_79299	OTU_335505	OTU_573052	OTU_1111145
OTU_230536	OTU_4354190	OTU_4321239	OTU_1584736
OTU_573179	OTU_684859	OTU_347364	OTU_347857
OTU_914789	OTU_4456340	OTU_828880	OTU_118269
OTU_419752	OTU_309280	OTU_227866	OTU_839161
OTU_800741	OTU_3627511	OTU_4377242	OTU_827269
OTU_848178	OTU_2641606	OTU_810353	OTU_826306
OTU_636147	OTU_709642	OTU_748873	OTU_533688
OTU_153687	OTU_256089	OTU_227607	OTU_347378
OTU_568849	OTU_4419004	OTU_4398945	OTU_833765
OTU_213916	OTU_840291	OTU_546944	OTU_4325321
OTU_426622	OTU_4333086	OTU_564740	OTU_340666
OTU_348903	OTU_106476	OTU_649534	OTU_550168
OTU_83595	OTU_812914	OTU_2765127	OTU_884345
OTU_227555	OTU_632133	OTU_253404	OTU_315011
OTU_246712	OTU_3712727	OTU_838668	OTU_247804
OTU_1140426	OTU_322469	OTU_4444568	OTU_228608
OTU_91725	OTU_592272	OTU_835368	OTU_344179
OTU_2150330	OTU_717140	OTU_688231	OTU_1134730
OTU_106027	OTU_329097	OTU_1089621	OTU_839285
OTU_1931738	OTU_349450	OTU_829623	OTU_4312000
OTU_1656470	OTU_4388783	OTU_817600	OTU_307155
OTU_344676	OTU_125168	OTU_673756	OTU_536001
OTU_156459	OTU_665088	OTU_641641	OTU_838847
OTU_98237	OTU_2986479	OTU_150615	OTU_828269
OTU_100404	OTU_590090	OTU_839475	OTU_834673
OTU_81385	OTU_2486312	OTU_155941	OTU_539147
OTU_161513	OTU_569884	OTU_4441005	OTU_567882
OTU_4369138	OTU_2781721	OTU_849612	OTU_834526
OTU_2326547	OTU_41094	OTU_233950	OTU_5900
OTU_1102381	OTU_329731	OTU_4468031	OTU_581691
OTU_9303	OTU_4327197	OTU_320613	OTU_825733
OTU_255765	OTU_232511	OTU_4341216	OTU_673756
OTU_564045	OTU_341618	OTU_327916	OTU_347473
OTU_4372695	OTU_19323	OTU_5901	OTU_833632
OTU_532823	OTU_813917	OTU_229165	OTU_814133
OTU_567653	OTU_804175	OTU_335943	OTU_550273
OTU_9314	OTU_250570	OTU_609454	OTU_320613
OTU_806547	OTU_793163	OTU_563843	OTU_235839
OTU_3246139	OTU_262333	OTU_8880	OTU_1108952
OTU_4482857	OTU_730039	OTU_702400	OTU_148729
OTU_136335	OTU_509139	OTU_153521	OTU_314474
OTU_1131058	OTU_836376	OTU_3310570	OTU_833561
OTU_352211	OTU_74170	OTU_533072	OTU_312974
OTU_161024	OTU_234709	OTU_137083	OTU_684859
OTU_4387918	OTU_361147	OTU_1134730	OTU_4480130
OTU_566216	OTU_4462888	OTU_3333	OTU_228107
OTU_140774	OTU_2949337	OTU_1712364	OTU_837674
OTU_230146	OTU_4147295	OTU_228443	OTU_829681
OTU_875678	OTU_4327200	OTU_593801	OTU_340144
OTU_556190	OTU_537078	OTU_819670	OTU_4446296
OTU_805604	OTU_110372	OTU_1110273	OTU_832374
OTU_230384	OTU_324921	OTU_344179	OTU_280888
OTU_2028168	OTU_574650	OTU_430558	OTU_108806
OTU_155361	OTU_1121123	OTU_4388952	OTU_787847
OTU_245610	OTU_3006054	OTU_838203	OTU_641794
OTU_786099	OTU_593919	OTU_4334702	OTU_228487
OTU_142674	OTU_823476	OTU_307841	OTU_869040
OTU_86032	OTU_692794	OTU_141050	OTU_347569
OTU_351976	OTU_234135	OTU_81397	OTU_646557
OTU_721199	OTU_25107	OTU_929471	OTU_325629
OTU_817642	OTU_4324289	OTU_899488	OTU_236651
OTU_366457	OTU_28452	OTU_835825	OTU_250570
OTU_1716185	OTU_2224034	OTU_839107	OTU_828806
OTU_234088	OTU_4443192	OTU_826648	OTU_721784
OTU_337183	OTU_342113	OTU_30068	OTU_3310570
OTU_671231	OTU_332801	OTU_318340	OTU_246959
OTU_186116	OTU_572609	OTU_108446	OTU_137083
OTU_4479442	OTU_4425634	OTU_336620	OTU_835101
OTU_154971	OTU_311600	OTU_797540	OTU_573052
OTU_140915	OTU_135262	OTU_242050	OTU_347853
OTU_3768650	OTU_302877	OTU_352367	OTU_834174
OTU_4424334	OTU_330159	OTU_1108577	OTU_834704
OTU_4317970	OTU_349392	OTU_721784	OTU_236958
OTU_3641986	OTU_346578	OTU_594371	OTU_1132781
OTU_816855	OTU_1132781	OTU_4214540	OTU_3803991
OTU_91588	OTU_4303428	OTU_705538	OTU_3846492
OTU_4041852	OTU_253695	OTU_810303	OTU_837604
OTU_146921	OTU_250136	OTU_617160	OTU_317554
OTU_91331	OTU_771	OTU_96902	OTU_839550
OTU_149211	OTU_320422	OTU_228107	OTU_822413
OTU_829814	OTU_316815	OTU_351106	OTU_577150
OTU_4401165	OTU_4394966	OTU_834289	OTU_839107
OTU_153616	OTU_4330693	OTU_587965	OTU_812176
OTU_361839	OTU_4410497	OTU_313980	OTU_4478747
OTU_1133255	OTU_1110730	OTU_229462	OTU_50968
OTU_939811	OTU_567644	OTU_245371	OTU_831348
OTU_335598	OTU_304520	OTU_827415	OTU_306123
OTU_4444825	OTU_701410	OTU_354663	OTU_335361
OTU_335824	OTU_329724	OTU_305081	OTU_310257
OTU_637978	OTU_347853	OTU_539147	OTU_316736
OTU_202760	OTU_565946	OTU_316785	OTU_834936
OTU_555283	OTU_556808	OTU_776283	OTU_544626
OTU_104454	OTU_230612	OTU_236958	OTU_349307
OTU_4466618	OTU_169836	OTU_843585	OTU_557216
OTU_4336020	OTU_38403	OTU_557132	OTU_835698
OTU_4355419	OTU_1104728	OTU_347378	OTU_834104
OTU_4481079	OTU_3836963	OTU_4453874	OTU_830812
OTU_3070686	OTU_312117	OTU_349450	OTU_1005844
OTU_2046416	OTU_1129766	OTU_319373	OTU_320447
OTU_261920	OTU_320187	OTU_312974	OTU_230122
OTU_103868	OTU_8880	OTU_746239	OTU_693593
OTU_805949	OTU_837192	OTU_563825	OTU_569669
OTU_516422	OTU_121882	OTU_84240	OTU_907646
OTU_9171	OTU_4444568	OTU_1571043	OTU_3347507
OTU_39685	OTU_1132384	OTU_206237	OTU_831395
OTU_251914	OTU_101558	OTU_4335883	OTU_793163
OTU_262333	OTU_1106601	OTU_335598	OTU_808174
OTU_338946	OTU_319087	OTU_547612	OTU_594371
OTU_162704	OTU_575686	OTU_4481034	OTU_234927
OTU_808095	OTU_729088	OTU_234095	OTU_234994
OTU_613575	OTU_229462	OTU_4384267	OTU_329253
OTU_1065817	OTU_825572	OTU_329190	OTU_188798
OTU_4340753	OTU_641641	OTU_593919	OTU_329190
OTU_1120512	OTU_345981	OTU_837054	OTU_156488
OTU_823047	OTU_588196	OTU_3372085	OTU_835112
OTU_162725	OTU_233197	OTU_829271	OTU_318171
OTU_1120531	OTU_537526	OTU_228487	OTU_4304614
OTU_4333280	OTU_202572	OTU_151344	OTU_1108367
OTU_27938	OTU_534690	OTU_25107	OTU_557132
OTU_4354190	OTU_4431649	OTU_553146	OTU_828880
OTU_186153	OTU_324708	OTU_537134	OTU_137410
OTU_4365172	OTU_720750	OTU_318938	OTU_285041
OTU_338514	OTU_317958	OTU_124830	OTU_4474486
OTU_160563	OTU_538178	OTU_336443	OTU_4394385
OTU_234481	OTU_283485	OTU_2405358	OTU_839363
OTU_4301240	OTU_2383442	OTU_2642683	OTU_4356212
OTU_719874	OTU_770608	OTU_636896	OTU_4398945
OTU_277566	OTU_828926	OTU_576949	OTU_228552
OTU_221513	OTU_1011088	OTU_354725	OTU_161219
OTU_3478704	OTU_808046	OTU_351294	OTU_239262
OTU_329997	OTU_317458	OTU_305656	OTU_305656
OTU_108408	OTU_659616	OTU_126508	OTU_829481
OTU_4481484	OTU_4295373	OTU_213080	OTU_200173
OTU_184311	OTU_4367918	OTU_5900	OTU_4418192
OTU_3057707	OTU_538378	OTU_316788	OTU_1133174
OTU_4442263	OTU_315011	OTU_310257	OTU_837026
OTU_79151	OTU_1138724	OTU_314474	OTU_354663
OTU_1135372	OTU_4371365	OTU_579073	OTU_4327197
OTU_828337	OTU_676181	OTU_1061630	OTU_829205
OTU_172912	OTU_532888	OTU_354873	OTU_752740
OTU_571322	OTU_124751	OTU_569239	OTU_3654
OTU_257002	OTU_4321241	OTU_775793	OTU_1105105
OTU_2492940	OTU_323845	OTU_3654	OTU_335432
OTU_253659	OTU_1111145	OTU_233270	OTU_84240
OTU_154970	OTU_563825	OTU_1109318	OTU_826517
OTU_578606	OTU_540127	OTU_2742616	OTU_830345
OTU_4407222	OTU_335598	OTU_349307	OTU_318542
OTU_833475	OTU_2815577	OTU_4480130	OTU_135755
OTU_4431461	OTU_646279	OTU_551717	OTU_355901
OTU_363125	OTU_4393178	OTU_567623	OTU_830400
OTU_905160	OTU_899488	OTU_125168	OTU_2261036
OTU_767284	OTU_351294	OTU_4365069	OTU_4341216
OTU_4433053	OTU_1143849	OTU_126392	OTU_335598
OTU_2931208	OTU_3440972	OTU_91478	OTU_565946
OTU_582344	OTU_67478	OTU_100142	OTU_307395
OTU_100722	OTU_4337404	OTU_318137	OTU_609454
OTU_1011502	OTU_153914	OTU_315011	OTU_1107788
OTU_4451971	OTU_255893	OTU_822602	OTU_666573
OTU_2160270	OTU_546740	OTU_833647	OTU_342522
OTU_4344960	OTU_988157	OTU_806938	OTU_831678
OTU_335968	OTU_350896	OTU_4462888	OTU_832312
OTU_140271	OTU_1110857	OTU_252615	OTU_2504579
OTU_140826	OTU_171189	OTU_1712363	OTU_837770
OTU_3568954	OTU_117907	OTU_1130212	OTU_784373
OTU_146462	OTU_137107	OTU_691149	OTU_4443138
OTU_579816	OTU_551717	OTU_1112543	OTU_4365069
OTU_310848	OTU_119582	OTU_318542	OTU_546944
OTU_570843	OTU_4396399	OTU_825479	OTU_820137
OTU_141564	OTU_4315673	OTU_586650	OTU_4399524
OTU_548949	OTU_1102212	OTU_19323	OTU_112246
OTU_349984	OTU_537008	OTU_135755	OTU_832591
OTU_227872	OTU_343807	OTU_833281	OTU_1121103
OTU_357897	OTU_1105428	OTU_234515	OTU_1089621
OTU_4299330	OTU_355538	OTU_169166	OTU_593801
OTU_807632	OTU_330888	OTU_4312000	OTU_807632
OTU_4306242	OTU_236718	OTU_303711	OTU_571777
OTU_103538	OTU_593355	OTU_827077	OTU_327974
OTU_1833440	OTU_296128	OTU_679605	OTU_53331
OTU_4483596	OTU_103709	OTU_769637	OTU_1571043
OTU_837789	OTU_242050	OTU_582980	OTU_4303439
OTU_24455	OTU_1123587	OTU_342522	OTU_118142
OTU_730039	OTU_2298480	OTU_171966	OTU_353779
OTU_149592	OTU_4306428	OTU_4401465	OTU_55020
OTU_758258	OTU_3470	OTU_646557	OTU_830091
OTU_267078	OTU_281684	OTU_569884	OTU_827057
OTU_825857	OTU_235042	OTU_589064	OTU_149368
OTU_752563	OTU_951205	OTU_701410	OTU_125168
OTU_11188	OTU_1144814	OTU_836008	OTU_829879
OTU_8304	OTU_248006	OTU_355527	OTU_2383442
OTU_520454	OTU_243263	OTU_1123587	OTU_253327
OTU_561165	OTU_303711	OTU_317827	OTU_79575
OTU_3141120	OTU_712002	OTU_1108952	OTU_817600
OTU_4333178	OTU_64653	OTU_329253	OTU_833984
OTU_2797395	OTU_213039	OTU_832816	OTU_234167
OTU_823845	OTU_169166	OTU_122966	OTU_834778
OTU_516831	OTU_542517	OTU_228608	OTU_836453
OTU_4360236	OTU_4424465	OTU_1140318	OTU_347362
OTU_822647	OTU_2573	OTU_827921	OTU_831845
OTU_4357765	OTU_4473018	OTU_1110493	OTU_356532
OTU_2106896	OTU_133610	OTU_19398	OTU_332801
OTU_576419	OTU_217623	OTU_304260	OTU_319373
OTU_560496	OTU_9213	OTU_149505	OTU_233100
OTU_4394966	OTU_316785	OTU_734330	OTU_833015
OTU_343407	OTU_346082	OTU_317554	OTU_4468031
OTU_814111	OTU_2234744	OTU_734168	OTU_835547
OTU_827095	OTU_81639	OTU_833743	OTU_800075
OTU_4330693	OTU_809221	OTU_697681	OTU_323509
OTU_279646	OTU_306634	OTU_556103	OTU_574650
OTU_519510	OTU_829529	OTU_4144374	OTU_838996
OTU_158267	OTU_337922	OTU_837554	OTU_831874
OTU_4467017	OTU_4469416	OTU_837749	OTU_841316
OTU_260261	OTU_150615	OTU_345981	OTU_826141
OTU_4329253	OTU_307841	OTU_4481238	OTU_68974
OTU_218419	OTU_368438	OTU_118018	OTU_977226
OTU_546240	OTU_2479454	OTU_640310	OTU_348837
OTU_4397670	OTU_831907	OTU_228555	OTU_111406
OTU_549506	OTU_268832	OTU_908410	OTU_2138725
OTU_227191	OTU_4449458	OTU_348960	OTU_830429
OTU_141703	OTU_234504	OTU_831199	OTU_8875
OTU_177671	OTU_172202	OTU_550273	OTU_620696
OTU_365588	OTU_579531	OTU_307155	OTU_618023
OTU_253112	OTU_232931	OTU_685123	OTU_1712364
OTU_644728	OTU_352844	OTU_829205	OTU_79134
OTU_185015	OTU_767326	OTU_833835	OTU_101990
OTU_4315361	OTU_702400	OTU_216119	OTU_101670
OTU_313507	OTU_153521	OTU_140826	OTU_1126
OTU_235663	OTU_299015	OTU_828269	OTU_543492
OTU_729293	OTU_156530	OTU_229766	OTU_323030
OTU_140547	OTU_2921820	OTU_246959	OTU_1598493
OTU_1124799	OTU_347931	OTU_104364	OTU_826897
OTU_108413	OTU_4414344	OTU_1121103	OTU_827273
OTU_2611	OTU_4394104	OTU_4338074	OTU_354873
OTU_562915	OTU_252313	OTU_4253236	OTU_822602
OTU_4449390	OTU_1784974	OTU_232752	OTU_354725
OTU_524724	OTU_354725	OTU_785501	OTU_821609
OTU_569835	OTU_977942	OTU_140193	OTU_837890
OTU_329849	OTU_4451638	OTU_346431	OTU_590090
OTU_4005579	OTU_79249	OTU_232107	OTU_823476
OTU_4482374	OTU_4415094	OTU_684859	OTU_124341
OTU_540433	OTU_249226	OTU_1107788	OTU_827289
OTU_211586	OTU_321861	OTU_227690	OTU_108964
OTU_4432126	OTU_3563643	OTU_124774	OTU_825462
OTU_4357972	OTU_234095	OTU_547139	OTU_830159
OTU_676648	OTU_1127128	OTU_320821	OTU_4357330
OTU_2270059	OTU_1100313	OTU_837380	OTU_837401
OTU_3289	OTU_641794	OTU_572218	OTU_571236
OTU_4328088	OTU_147859	OTU_831634	OTU_836503
OTU_142469	OTU_333080	OTU_231911	OTU_827785
OTU_4398871	OTU_154130	OTU_119582	OTU_556042
OTU_394796	OTU_52749	OTU_2676455	OTU_592855
OTU_102825	OTU_822144	OTU_344865	OTU_533072
OTU_4378364	OTU_131094	OTU_589945	OTU_866811
OTU_4481310	OTU_569946	OTU_1107480	OTU_548223
OTU_541859	OTU_564801	OTU_4325239	OTU_19323
OTU_2373263	OTU_4481484	OTU_846727	OTU_833273
OTU_554346	OTU_2193036	OTU_257395	OTU_838248
OTU_208665	OTU_231506	OTU_232341	OTU_171966
OTU_4361039	OTU_236651	OTU_1139492	OTU_230083
OTU_144057	OTU_4366904	OTU_153668	OTU_846727
OTU_217445	OTU_711095	OTU_714708	OTU_4298258
OTU_2914203	OTU_592515	OTU_230083	OTU_556103
OTU_299015	OTU_590586	OTU_561898	OTU_834443
OTU_234551	OTU_581343	OTU_4462887	OTU_1001040
OTU_4416551	OTU_228107	OTU_4408667	OTU_4475224
OTU_343089	OTU_149505	OTU_724326	OTU_833351
OTU_606438	OTU_278955	OTU_589489	OTU_24388
OTU_4381904	OTU_341186	OTU_247804	OTU_831660
OTU_143362	OTU_230216	OTU_561881	OTU_837768
OTU_839318	OTU_307148	OTU_60158	OTU_2694703
OTU_160714	OTU_1138056	OTU_354744	OTU_247055
OTU_3586588	OTU_228778	OTU_543958	OTU_346694
OTU_4453607	OTU_305656	OTU_346694	OTU_1712363
OTU_554980	OTU_3077392	OTU_4073697	OTU_213039
OTU_3606148	OTU_308318	OTU_693029	OTU_227866
OTU_836757	OTU_1543166	OTU_511575	OTU_827444
OTU_4345336	OTU_553974	OTU_228587	OTU_4324289
OTU_4354000	OTU_68986	OTU_666573	OTU_828136
OTU_4339598	OTU_4470278	OTU_573977	OTU_5902
OTU_201361	OTU_338986	OTU_838847	OTU_929471
OTU_593720	OTU_4453874	OTU_101990	OTU_234095
OTU_554218	OTU_241462	OTU_833538	OTU_1784974
OTU_893745	OTU_147038	OTU_567837	OTU_324034
OTU_191626	OTU_822201	OTU_118088	OTU_344865
OTU_140783	OTU_310018	OTU_5902	OTU_838445
OTU_1806896	OTU_347274	OTU_320447	OTU_845691
OTU_1141418	OTU_1044315	OTU_316989	OTU_834286
OTU_60374	OTU_327084	OTU_234436	OTU_4334702
OTU_4318406	OTU_229993	OTU_182418	OTU_547612
OTU_821562	OTU_4425240	OTU_105649	OTU_831907
OTU_990779	OTU_544745	OTU_573691	OTU_4326000
OTU_2248445	OTU_163471	OTU_550826	OTU_317827
OTU_4393217	OTU_170720	OTU_1106009	OTU_824164
OTU_2981822	OTU_266046	OTU_659486	OTU_825572
OTU_4454715	OTU_360440	OTU_332051	OTU_815006
OTU_5266	OTU_837497	OTU_323509	OTU_327767
OTU_352503	OTU_38733	OTU_234167	OTU_819670
OTU_81400	OTU_4479541	OTU_335432	OTU_124774
OTU_539408	OTU_306016	OTU_639317	OTU_829271
OTU_527033	OTU_2682170	OTU_977226	OTU_2642683
OTU_1108367	OTU_4309434	OTU_540502	OTU_546723
OTU_154431	OTU_574920	OTU_773060	OTU_119502
OTU_828366	OTU_4461079	OTU_751757	OTU_831455
OTU_819832	OTU_1712362	OTU_348517	OTU_248006
OTU_155854	OTU_309233	OTU_137837	OTU_838452
OTU_2906027	OTU_837522	OTU_4474486	OTU_126392
OTU_580254	OTU_3654	OTU_560276	OTU_136779
OTU_185410	OTU_729923	OTU_825365	OTU_355527
OTU_721482	OTU_552812	OTU_822144	OTU_592779
OTU_3861323	OTU_127587	OTU_594168	OTU_836759
OTU_4343390	OTU_317554	OTU_1105206	OTU_213080
OTU_200173	OTU_119502	OTU_160563	OTU_826546
OTU_3363021	OTU_2358	OTU_584390	OTU_108446
OTU_4343074	OTU_747459	OTU_327974	OTU_831421
OTU_320634	OTU_546944	OTU_839091	OTU_545209
OTU_765223	OTU_576949	OTU_137410	OTU_4214540
OTU_257210	OTU_3803991	OTU_96014	OTU_348960
OTU_571693	OTU_4398600	OTU_154431	OTU_3369729
OTU_1108696	OTU_825261	OTU_323030	OTU_125448
OTU_728069	OTU_753506	OTU_574650	OTU_2781721
OTU_73001	OTU_171966	OTU_839161	OTU_103264
OTU_4388783	OTU_1121409	OTU_361957	OTU_227607
OTU_8254	OTU_814133	OTU_837714	OTU_247661
OTU_4467002	OTU_741827	OTU_330181	OTU_837317
OTU_1896186	OTU_327916	OTU_3369729	OTU_589489
OTU_4424810	OTU_806938	OTU_232909	OTU_826017
OTU_140261	OTU_276493	OTU_4419588	OTU_839408
OTU_307703	OTU_1011514	OTU_4306324	OTU_161026
OTU_1110665	OTU_575417	OTU_712295	OTU_578475
OTU_4304265	OTU_325549	OTU_826498	OTU_569239
OTU_4303453	OTU_202504	OTU_660687	OTU_827866
OTU_328708	OTU_430558	OTU_831669	OTU_567623
OTU_928928	OTU_1137066	OTU_238940	OTU_563300
OTU_4382408	OTU_677535	OTU_249510	OTU_832816
OTU_559537	OTU_256595	OTU_454431	OTU_4453874
OTU_547946	OTU_554684	OTU_2138725	OTU_1128468
OTU_162751	OTU_344179	OTU_558480	OTU_346431
OTU_3776225	OTU_329253	OTU_347802	OTU_28929
OTU_356218	OTU_355163	OTU_126871	OTU_571538
OTU_554703	OTU_4414717	OTU_347362	OTU_118817
OTU_542078	OTU_339760	OTU_354695	OTU_4425766
OTU_202396	OTU_4334053	OTU_1078197	OTU_4309959
OTU_108339	OTU_330662	OTU_826195	OTU_4321239
OTU_814759	OTU_227663	OTU_547634	OTU_4337031
OTU_4459231	OTU_352058	OTU_253327	OTU_806645
OTU_509530	OTU_632126	OTU_147658	OTU_330159
OTU_1597159	OTU_546723	OTU_815006	OTU_836376
OTU_350896	OTU_552227	OTU_156530	OTU_257395
OTU_774740	OTU_355430	OTU_653712	OTU_832083
OTU_698294	OTU_277616	OTU_1047294	OTU_831778
OTU_4323114	OTU_3346542	OTU_762572	OTU_836983
OTU_6303	OTU_9236	OTU_567738	OTU_553146
OTU_825979	OTU_4302982	OTU_1106960	OTU_330948
OTU_112308	OTU_347473	OTU_828048	OTU_4377242
OTU_348420	OTU_126392	OTU_343475	OTU_336781
OTU_263124	OTU_4408667	OTU_794282	OTU_688826
OTU_513386	OTU_145526	OTU_3852555	OTU_234515
OTU_238105	OTU_4311707	OTU_727354	OTU_2642686
OTU_647864	OTU_327863	OTU_262657	OTU_810040
OTU_590825	OTU_321047	OTU_4408610	OTU_837344
OTU_157567	OTU_694060	OTU_829113	OTU_1136217
OTU_226125	OTU_683707	OTU_592771	OTU_333568
OTU_4275832	OTU_206088	OTU_837192	OTU_822727
OTU_717442	OTU_338106	OTU_4394385	OTU_124830
OTU_3633321	OTU_635659	OTU_4443192	OTU_2193036
OTU_4331023	OTU_1642861	OTU_680454	OTU_516449
OTU_347310	OTU_318309	OTU_325795	OTU_871283
OTU_792393	OTU_228868	OTU_835501	OTU_563825
OTU_109823	OTU_2361051	OTU_307741	OTU_1915223
OTU_257910	OTU_1789520	OTU_103264	OTU_569884
OTU_812095	OTU_356008	OTU_280888	OTU_4259472
OTU_2020813	OTU_4323733	OTU_50968	OTU_1128538
OTU_1107714	OTU_830526	OTU_4379801	OTU_4335883
OTU_4355907	OTU_233586	OTU_337256	OTU_567945
OTU_305139	OTU_1136217	OTU_4425766	OTU_4383705
OTU_148965	OTU_1108577	OTU_548223	OTU_4441357
OTU_2027409	OTU_227610	OTU_839285	OTU_253404
OTU_4045626	OTU_356606	OTU_689465	OTU_625862
OTU_246780	OTU_219151	OTU_542904	OTU_833857
OTU_837040	OTU_1112551	OTU_795258	OTU_834910
OTU_165795	OTU_581514	OTU_544626	OTU_229165
OTU_4313609	OTU_4376233	OTU_834306	OTU_547634
OTU_1790396	OTU_150237	OTU_1015084	OTU_806717
OTU_4364835	OTU_3134290	OTU_4443138	OTU_547139
OTU_63759	OTU_353595	OTU_677903	OTU_584390
OTU_361402	OTU_4338687	OTU_831671	OTU_613465
OTU_569286	OTU_354744	OTU_321745	OTU_591923
OTU_940919	OTU_354693	OTU_814148	OTU_831904
OTU_589027	OTU_1548015	OTU_834814	OTU_817644
OTU_153164	OTU_262076	OTU_931438	OTU_824991
OTU_272923	OTU_4425537	OTU_121667	OTU_590564
OTU_3685952	OTU_4041852	OTU_1129965	OTU_827773
OTU_637350	OTU_320613	OTU_542423	OTU_337085
OTU_280459	OTU_179208	OTU_842800	OTU_108860
OTU_4350193	OTU_1109402	OTU_4406968	OTU_155941
OTU_532722	OTU_809566	OTU_3897445	OTU_543999
OTU_716855	OTU_1105206	OTU_314902	OTU_150615
OTU_91834	OTU_567738	OTU_310636	OTU_589064
OTU_2704718	OTU_829113	OTU_313341	OTU_358538
OTU_244514	OTU_589505	OTU_829292	OTU_838771
OTU_256834	OTU_251424	OTU_327275	OTU_837554
OTU_4372398	OTU_154568	OTU_830400	OTU_566995
OTU_4309476	OTU_809102	OTU_108340	OTU_330181
OTU_311837	OTU_2140618	OTU_674956	OTU_827548
OTU_1111505	OTU_354863	OTU_556042	OTU_834814
OTU_3208	OTU_318727	OTU_4097804	OTU_827911
OTU_126325	OTU_213080	OTU_1001040	OTU_227690
OTU_1032085	OTU_511575	OTU_1143483	OTU_831163
OTU_156652	OTU_543999	OTU_4412902	OTU_593919
OTU_355163	OTU_4328527	OTU_4458640	OTU_4388952
OTU_261375	OTU_136056	OTU_835112	OTU_827769
OTU_4436376	OTU_1016465	OTU_1023473	OTU_834389
OTU_807433	OTU_355343	OTU_353779	OTU_549048
OTU_4333177	OTU_119942	OTU_827942	OTU_202572
OTU_808438	OTU_251001	OTU_835101	OTU_559320
OTU_310072	OTU_350486	OTU_261971	OTU_261971
OTU_280888	OTU_838435	OTU_837604	OTU_839236
OTU_589792	OTU_4360282	OTU_4369319	OTU_4462039
OTU_961783	OTU_4398945	OTU_712002	OTU_3733204
OTU_104044	OTU_824124	OTU_824124	OTU_838006
OTU_146037	OTU_586736	OTU_826141	OTU_576457
OTU_279314	OTU_722158	OTU_826897	OTU_708851
OTU_9918	OTU_259945	OTU_832495	OTU_228555
OTU_860929	OTU_330723	OTU_748921	OTU_151130
OTU_349445	OTU_322528	OTU_633989	OTU_32593
OTU_535916	OTU_346694	OTU_4462039	OTU_544967
OTU_2317377	OTU_316989	OTU_838445	OTU_720750
OTU_4436393	OTU_535589	OTU_829152	OTU_252695
OTU_4333705	OTU_135256	OTU_567945	OTU_581514
OTU_234701	OTU_4416827	OTU_1712358	OTU_825399
OTU_4469654	OTU_151646	OTU_277021	OTU_827077
OTU_245113	OTU_2642684	OTU_4447845	OTU_580142
OTU_4389271	OTU_658797	OTU_237689	OTU_345973
OTU_156088	OTU_4343074	OTU_542517	OTU_339055
OTU_4378789	OTU_561881	OTU_310117	OTU_1127320
OTU_4363665	OTU_3348562	OTU_336781	OTU_838079
OTU_4421726	OTU_1126691	OTU_562800	OTU_838257
OTU_535290	OTU_2170783	OTU_4426561	OTU_838102
OTU_265496	OTU_826143	OTU_165545	OTU_4472930
OTU_4320373	OTU_796938	OTU_2682170	OTU_1107422
OTU_206950	OTU_2150330	OTU_747101	OTU_325795
OTU_4453271	OTU_822413	OTU_118817	OTU_835741
OTU_259026	OTU_634455	OTU_590090	OTU_561898
OTU_4346029	OTU_843585	OTU_828926	OTU_837290
OTU_2760475	OTU_4402516	OTU_4304614	OTU_837860
OTU_4371451	OTU_567643	OTU_97840	OTU_4339596
OTU_714701	OTU_512485	OTU_4396740	OTU_1105
OTU_9317	OTU_269231	OTU_866811	OTU_19398
OTU_726342	OTU_613414	OTU_4432360	OTU_829600
OTU_70825	OTU_582315	OTU_247661	OTU_4341884
OTU_143131	OTU_542823	OTU_608710	OTU_108923
OTU_532569	OTU_787847	OTU_650699	OTU_1141520
OTU_589597	OTU_1106017	OTU_343315	OTU_617160
OTU_4335825	OTU_90425	OTU_549760	OTU_815156
OTU_278955	OTU_1128240	OTU_625862	OTU_828926
OTU_4398600	OTU_2027409	OTU_45930	OTU_252615
OTU_4365006	OTU_1110493	OTU_232886	OTU_4353262
OTU_173204	OTU_1136466	OTU_919715	OTU_4473018
OTU_51114	OTU_4441357	OTU_155361	OTU_838636
OTU_4446732	OTU_169324	OTU_591130	OTU_836008
OTU_829456	OTU_4350815	OTU_2261036	OTU_1127128
OTU_225370	OTU_2529278	OTU_540364	OTU_837781
OTU_4472120	OTU_325420	OTU_706364	OTU_834497
OTU_845243	OTU_821649	OTU_836974	OTU_837506
OTU_3974550	OTU_231129	OTU_350331	OTU_355710
OTU_796142	OTU_234255	OTU_613465	OTU_762572
OTU_4376235	OTU_557216	OTU_351752	OTU_151727
OTU_873972	OTU_669904	OTU_4382994	OTU_608710
OTU_9025	OTU_327828	OTU_901325	OTU_323305
OTU_8162	OTU_153668	OTU_579964	OTU_829696
OTU_108542	OTU_351752	OTU_4414717	OTU_839203
OTU_2394146	OTU_806354	OTU_91492	OTU_834889
OTU_1915223	OTU_816423	OTU_231774	OTU_352343
OTU_1142215	OTU_1139954	OTU_825733	OTU_350692
OTU_1081673	OTU_312895	OTU_347569	OTU_837192
OTU_4365466	OTU_835101	OTU_206088	OTU_314902
OTU_760529	OTU_91492	OTU_110119	OTU_303711
OTU_3058998	OTU_347218	OTU_829681	OTU_232612
OTU_118311	OTU_135302	OTU_778530	OTU_833088
OTU_108332	OTU_724648	OTU_332801	OTU_552227
OTU_342849	OTU_4362927	OTU_792985	OTU_3462
OTU_4376318	OTU_224925	OTU_229434	OTU_712295
OTU_513808	OTU_4407974	OTU_354693	OTU_825856
OTU_589799	OTU_307155	OTU_768078	OTU_589669
OTU_3605617	OTU_340216	OTU_3256303	OTU_318076
OTU_4310734	OTU_4352594	OTU_4482884	OTU_829113
OTU_140838	OTU_2830	OTU_80091	OTU_833743
OTU_2792167	OTU_1134862	OTU_311505	OTU_650699
OTU_4322807	OTU_675022	OTU_4029448	OTU_830137
OTU_143358	OTU_314474	OTU_1113839	OTU_646279
OTU_833774	OTU_156088	OTU_350165	OTU_833281
OTU_352164	OTU_548223	OTU_154672	OTU_4311997
OTU_48811	OTU_259620	OTU_345973	OTU_313980
OTU_684804	OTU_1106442	OTU_829588	OTU_776770
OTU_584707	OTU_667277	OTU_833351	OTU_583381
OTU_252343	OTU_4420444	OTU_632126	OTU_4160083
OTU_812403	OTU_272031	OTU_234695	OTU_320821
OTU_811553	OTU_1111263	OTU_825588	OTU_2765127
OTU_81512	OTU_354518	OTU_4147295	OTU_792985
OTU_3017479	OTU_151374	OTU_830091	OTU_234608
OTU_4307893	OTU_311349	OTU_1111431	OTU_109524
OTU_140981	OTU_553932	OTU_2193036	OTU_1107076
OTU_145419	OTU_232612	OTU_4295373	OTU_827921
OTU_1120936	OTU_231903	OTU_776770	OTU_837393
OTU_559562	OTU_238470	OTU_4394492	OTU_335943
OTU_166922	OTU_824281	OTU_269210	OTU_4481967
OTU_989870	OTU_545614	OTU_794979	OTU_4367793
OTU_770238	OTU_251878	OTU_1106681	OTU_4348500
OTU_4067875	OTU_4337241	OTU_107146	OTU_836585
OTU_109216	OTU_4375703	OTU_793163	OTU_247193
OTU_528484	OTU_1076519	OTU_341789	OTU_231774
OTU_4307243	OTU_325174	OTU_303954	OTU_229434
OTU_2639475	OTU_116756	OTU_337487	OTU_835220
OTU_188142	OTU_305172	OTU_332214	OTU_269210
OTU_370295	OTU_1109744	OTU_2038984	OTU_4326210
OTU_234827	OTU_4360236	OTU_770238	OTU_4419588
OTU_4360273	OTU_4394492	OTU_588835	OTU_813917
OTU_124341	OTU_543761	OTU_812176	OTU_838426
OTU_774918	OTU_3435412	OTU_324916	OTU_155191
OTU_567013	OTU_824224	OTU_4297461	OTU_908410
OTU_152590	OTU_4348288	OTU_765471	OTU_4440511
OTU_1115758	OTU_700215	OTU_620772	OTU_341186
OTU_750031	OTU_818161	OTU_4399524	OTU_90425
OTU_4357800	OTU_283320	OTU_1104720	OTU_834289
OTU_1035774	OTU_329508	OTU_1112328	OTU_543958
OTU_4367397	OTU_3424623	OTU_593922	OTU_545648
OTU_2298480	OTU_661946	OTU_270517	OTU_249510
OTU_20504	OTU_661468	OTU_831808	OTU_827328
OTU_4329093	OTU_4449456	OTU_341186	OTU_835223
OTU_4440404	OTU_138930	OTU_161026	OTU_4432601
OTU_1121409	OTU_330721	OTU_343783	OTU_1642861
OTU_4343334	OTU_653807	OTU_4411706	OTU_835330
OTU_582828	OTU_254226	OTU_806645	OTU_347802
OTU_907691	OTU_228552	OTU_4036019	OTU_234695
OTU_573306	OTU_830253	OTU_79134	OTU_1135964
OTU_4322175	OTU_4432558	OTU_188798	OTU_555374
OTU_79540	OTU_795504	OTU_349741	OTU_587965
OTU_830688	OTU_124341	OTU_512681	OTU_834774
OTU_512959	OTU_1047294	OTU_633497	OTU_238940
OTU_569116	OTU_3551891	OTU_764684	OTU_843585
OTU_102274	OTU_639847	OTU_583622	OTU_4394492
OTU_104391	OTU_4356685	OTU_822727	OTU_4458640
OTU_18223	OTU_3491682	OTU_833179	OTU_806938
OTU_154250	OTU_535675	OTU_536275	OTU_701410
OTU_750018	OTU_4363948	OTU_1107076	OTU_830894
OTU_834061	OTU_822935	OTU_3597424	OTU_96014
OTU_4378322	OTU_4435455	OTU_232905	OTU_4382994
OTU_2766655	OTU_340298	OTU_569116	OTU_561881
OTU_704821	OTU_693593	OTU_318171	OTU_109663
OTU_317765	OTU_307744	OTU_247193	OTU_1113297
OTU_106340	OTU_2792167	OTU_3803991	OTU_253695
OTU_4412902	OTU_1106009	OTU_565946	OTU_354693
OTU_140880	OTU_231774	OTU_688826	OTU_1123587
OTU_837770	OTU_234695	OTU_871283	OTU_831338
OTU_4334907	OTU_694426	OTU_605747	OTU_315545
OTU_4477200	OTU_227701	OTU_4337031	OTU_800299
OTU_1082590	OTU_150689	OTU_827057	OTU_837749
OTU_351529	OTU_3663345	OTU_838102	OTU_1142811
OTU_4352219	OTU_1994485	OTU_886354	OTU_828280
OTU_4352233	OTU_286686	OTU_165731	OTU_345981
OTU_2521309	OTU_160246	OTU_780722	OTU_592771
OTU_759169	OTU_4461947	OTU_4367793	OTU_159819
OTU_165589	OTU_118142	OTU_465367	OTU_1111431
OTU_4418163	OTU_831634	OTU_963854	OTU_4375151
OTU_566151	OTU_512681	OTU_834004	OTU_337042
OTU_104463	OTU_543245	OTU_838248	OTU_4295373
OTU_230524	OTU_563622	OTU_1123903	OTU_775793
OTU_44289	OTU_91443	OTU_839436	OTU_826795
OTU_148404	OTU_830345	OTU_831455	OTU_636896
OTU_84346	OTU_832176	OTU_254570	OTU_837098
OTU_155640	OTU_237322	OTU_4419665	OTU_4032754
OTU_4362599	OTU_637092	OTU_155913	OTU_831425
OTU_3630131	OTU_569669	OTU_188414	OTU_746239
OTU_339934	OTU_573052	OTU_829481	OTU_206237
OTU_149505	OTU_329190	OTU_68975	OTU_589945
OTU_1119473	OTU_324916	OTU_729923	OTU_827942
OTU_4415040	OTU_355710	OTU_1128538	OTU_536275
OTU_4028751	OTU_556212	OTU_590118	OTU_305081
OTU_4393358	OTU_4305517	OTU_774258	OTU_825588
OTU_109949	OTU_248172	OTU_237863	OTU_108340
OTU_1147736	OTU_587274	OTU_1143849	OTU_605747
OTU_169178	OTU_700971	OTU_833984	OTU_1110493
OTU_2183911	OTU_232223	OTU_823476	OTU_554718
OTU_4337086	OTU_1141722	OTU_590936	OTU_118246
OTU_4438844	OTU_349984	OTU_336429	OTU_5904
OTU_2938850	OTU_347364	OTU_234608	OTU_73722
OTU_231968	OTU_673756	OTU_782070	OTU_532709
OTU_113554	OTU_838203	OTU_285041	OTU_825365
OTU_1078027	OTU_1121103	OTU_831904	OTU_817250
OTU_4298968	OTU_270517	OTU_859787	OTU_4413193
OTU_564853	OTU_351207	OTU_538373	OTU_305073
OTU_4449456	OTU_844046	OTU_551347	OTU_1014380
OTU_358538	OTU_4153526	OTU_243160	OTU_1141722
OTU_834097	OTU_367944	OTU_795623	OTU_833387
OTU_349841	OTU_198317	OTU_344246	OTU_228252
OTU_1146685	OTU_4445751	OTU_800299	OTU_306339
OTU_839235	OTU_315897	OTU_829438	OTU_697681
OTU_566797	OTU_4401468	OTU_1013356	OTU_337256
OTU_1117824	OTU_4325965	OTU_1126	OTU_1142800
OTU_253639	OTU_556020	OTU_74170	OTU_311505
OTU_382239	OTU_908410	OTU_672580	OTU_825543
OTU_539477	OTU_751757	OTU_35270	OTU_4406968
OTU_445733	OTU_140967	OTU_119502	OTU_677903
OTU_1562631	OTU_1111431	OTU_837890	OTU_1123461
OTU_844663	OTU_338598	OTU_832771	OTU_828796
OTU_204004	OTU_812630	OTU_91777	OTU_182418
OTU_44251	OTU_233100	OTU_1111988	OTU_232905
OTU_4483734	OTU_4253236	OTU_664955	OTU_351106
OTU_1120153	OTU_144265	OTU_4298258	OTU_234197
OTU_549837	OTU_339472	OTU_4356184	OTU_229766
OTU_526204	OTU_3354149	OTU_820287	OTU_512826
OTU_168002	OTU_245298	OTU_725885	OTU_826195
OTU_84701	OTU_2162897	OTU_559537	OTU_551717
OTU_110450	OTU_134668	OTU_4453876	OTU_685123
OTU_286679	OTU_752740	OTU_835045	OTU_151344
OTU_995087	OTU_4325321	OTU_24388	OTU_141607
OTU_153007	OTU_146037	OTU_833765	OTU_727354
OTU_61139	OTU_823378	OTU_4317286	OTU_105649
OTU_296399	OTU_567189	OTU_666579	OTU_642309
OTU_251317	OTU_111320	OTU_3228682	OTU_267884
OTU_219732	OTU_569576	OTU_147786	OTU_4327779
OTU_780083	OTU_4192023	OTU_825636	OTU_839427
OTU_4363608	OTU_1145262	OTU_768682	OTU_4428688
OTU_268366	OTU_309489	OTU_823378	OTU_4401465
OTU_691530	OTU_365588	OTU_831678	OTU_141050
OTU_549293	OTU_354663	OTU_828136	OTU_810721
OTU_4392110	OTU_557132	OTU_827289	OTU_813385
OTU_800193	OTU_4481034	OTU_192041	OTU_834169
OTU_3664781	OTU_320447	OTU_925598	OTU_327275
OTU_653874	OTU_344344	OTU_533143	OTU_836130
OTU_825604	OTU_807986	OTU_337042	OTU_4311707
OTU_341698	OTU_4358021	OTU_2694703	OTU_232909
OTU_1122195	OTU_4438823	OTU_592378	OTU_824305
OTU_2350257	OTU_104155	OTU_1109402	OTU_560276
OTU_4382772	OTU_144977	OTU_765193	OTU_4408272
OTU_186537	OTU_322927	OTU_323290	OTU_829158
OTU_537327	OTU_367949	OTU_539064	OTU_234974
OTU_131094	OTU_363125	OTU_768484	OTU_324916
OTU_140967	OTU_335943	OTU_825856	OTU_3466
OTU_880783	OTU_4453607	OTU_1634163	OTU_828048
OTU_734206	OTU_1108952	OTU_825462	OTU_266046
OTU_90390	OTU_4343334	OTU_4326210	OTU_4406967
OTU_1085703	OTU_348517	OTU_1097408	OTU_830069
OTU_1113594	OTU_551207	OTU_835698	OTU_807496
OTU_534444	OTU_314959	OTU_791761	OTU_336620
OTU_4396610	OTU_669771	OTU_831907	OTU_711095
OTU_199683	OTU_4335450	OTU_829158	OTU_829958
OTU_146556	OTU_233558	OTU_557369	OTU_318137
OTU_334662	OTU_559320	OTU_535304	OTU_770238
OTU_4351545	OTU_829271	OTU_8875	OTU_1107480
OTU_4436618	OTU_646557	OTU_828806	OTU_91443
OTU_4407228	OTU_354695	OTU_118246	OTU_835361
OTU_1857053	OTU_542423	OTU_836503	OTU_886354
OTU_588310	OTU_3990168	OTU_938232	OTU_586650
OTU_902558	OTU_807112	OTU_262661	OTU_231903
OTU_538602	OTU_4381005	OTU_2642686	OTU_310636
OTU_227662	OTU_154353	OTU_1142811	OTU_2380278
OTU_1127719	OTU_641508	OTU_1106017	OTU_30068
OTU_712831	OTU_4434069	OTU_717140	OTU_1108577
OTU_140556	OTU_146541	OTU_323889	OTU_232886
OTU_4338897	OTU_215441	OTU_4229057	OTU_851484
OTU_153621	OTU_591923	OTU_227844	OTU_846164
OTU_4306551	OTU_1767788	OTU_571236	OTU_1143727
OTU_677200	OTU_323556	OTU_555043	OTU_165545
OTU_4442777	OTU_2261036	OTU_204762	OTU_834810
OTU_3415753	OTU_809876	OTU_579642	OTU_272826
OTU_169030	OTU_8886	OTU_751714	OTU_4304110
OTU_109088	OTU_1146660	OTU_826653	OTU_1139797
OTU_784723	OTU_4441046	OTU_645555	OTU_45930
OTU_161126	OTU_4336182	OTU_1127128	OTU_672580
OTU_6294	OTU_545350	OTU_1104684	OTU_542710
OTU_1144347	OTU_814067	OTU_4341884	OTU_1660169
OTU_727186	OTU_159805	OTU_569927	OTU_227701
OTU_3895061	OTU_151886	OTU_272142	OTU_834924
OTU_773855	OTU_2914204	OTU_119942	OTU_557369
OTU_668622	OTU_461312	OTU_319986	OTU_62928
OTU_2401773	OTU_804890	OTU_546723	OTU_149505
OTU_212662	OTU_805820	OTU_227980	OTU_161217
OTU_2660003	OTU_807821	OTU_838525	OTU_152292
OTU_557957	OTU_241578	OTU_4300668	OTU_111871
OTU_200274	OTU_542710	OTU_837393	OTU_234436
OTU_580411	OTU_151057	OTU_832312	OTU_350165
OTU_154189	OTU_243735	OTU_834443	OTU_823378
OTU_60329	OTU_705538	OTU_833387	OTU_827407
OTU_2317382	OTU_112308	OTU_825572	OTU_230612
OTU_606728	OTU_348420	OTU_4409513	OTU_165731
OTU_278231	OTU_4453271	OTU_356368	OTU_4345693
OTU_137560	OTU_172515	OTU_829600	OTU_589047
OTU_4324113	OTU_344370	OTU_355710	OTU_1100313
OTU_4356828	OTU_541327	OTU_709830	OTU_825479
OTU_538178	OTU_347114	OTU_841316	OTU_235889
OTU_408468	OTU_210280	OTU_589767	OTU_587162
OTU_158728	OTU_170689	OTU_4330690	OTU_101620
OTU_101152	OTU_2202952	OTU_1027143	OTU_822144
OTU_4431014	OTU_4397026	OTU_4321241	OTU_551207
OTU_660200	OTU_159538	OTU_151727	OTU_587936
OTU_4465396	OTU_242771	OTU_825420	OTU_768682
OTU_3402218	OTU_356523	OTU_570167	OTU_81397
OTU_324143	OTU_228671	OTU_824991	OTU_633387
OTU_2092399	OTU_117948	OTU_566519	OTU_839436
OTU_1109435	OTU_1146540	OTU_685508	OTU_821190
OTU_3461607	OTU_327373	OTU_4457277	OTU_100694
OTU_3474	OTU_826648	OTU_512826	OTU_27569
OTU_4397764	OTU_593720	OTU_4410497	OTU_323290
OTU_669173	OTU_4335883	OTU_312900	OTU_779351
OTU_642521	OTU_1118997	OTU_540723	OTU_838448
OTU_221045	OTU_4029448	OTU_829989	OTU_551347
OTU_106711	OTU_4297461	OTU_754610	OTU_2038984
OTU_586483	OTU_4454631	OTU_1000645	OTU_2775893
OTU_251481	OTU_4343793	OTU_4364607	OTU_338740
OTU_811846	OTU_4375112	OTU_339760	OTU_118018
OTU_3603504	OTU_610455	OTU_513658	OTU_249895
OTU_221302	OTU_564590	OTU_4414344	OTU_832671
OTU_4350793	OTU_2775244	OTU_325458	OTU_832495
OTU_32320	OTU_60638	OTU_578606	OTU_831615
OTU_148145	OTU_831348	OTU_311600	OTU_826498
OTU_421125	OTU_567623	OTU_831660	OTU_304842
OTU_814389	OTU_837380	OTU_304842	OTU_829215
OTU_735769	OTU_573691	OTU_733552	OTU_112306
OTU_4476891	OTU_1035774	OTU_538871	OTU_834063
OTU_811496	OTU_837604	OTU_834774	OTU_1931738
OTU_209277	OTU_1113616	OTU_732089	OTU_797540
OTU_70339	OTU_681073	OTU_4406967	OTU_830634
OTU_1841699	OTU_681733	OTU_200743	OTU_540723
OTU_4218885	OTU_224229	OTU_689601	OTU_809876
OTU_3934736	OTU_683250	OTU_543492	OTU_835118
OTU_4045633	OTU_97094	OTU_4432601	OTU_833180
OTU_1146166	OTU_1140185	OTU_138411	OTU_245371
OTU_3326819	OTU_4415671	OTU_155521	OTU_308318
OTU_105491	OTU_426848	OTU_156488	OTU_579642
OTU_279948	OTU_1986542	OTU_830798	OTU_533143
OTU_221237	OTU_585674	OTU_111871	OTU_239190
OTU_292976	OTU_4371455	OTU_4466383	OTU_538871
OTU_350620	OTU_42256	OTU_267884	OTU_831047
OTU_6357	OTU_1009973	OTU_545648	OTU_747101
OTU_182912	OTU_512826	OTU_535743	OTU_867280
OTU_562805	OTU_2981822	OTU_642309	OTU_827356
OTU_4419679	OTU_4462039	OTU_836983	OTU_830592
OTU_202610	OTU_4482884	OTU_61127	OTU_829989
OTU_351192	OTU_332214	OTU_250570	OTU_549675
OTU_814148	OTU_765471	OTU_832359	OTU_156530
OTU_556389	OTU_822727	OTU_837026	OTU_160563
OTU_4391569	OTU_4409513	OTU_352343	OTU_674956
OTU_62924	OTU_4305329	OTU_831425	OTU_573977
OTU_151136	OTU_146866	OTU_563622	OTU_769637
OTU_277651	OTU_1062748	OTU_552344	OTU_259620
OTU_84447	OTU_586507	OTU_355993	OTU_620772
OTU_44254	OTU_388951	OTU_538884	OTU_780722
OTU_39831	OTU_726297	OTU_831213	OTU_825420
OTU_979107	OTU_844303	OTU_831047	OTU_919715
OTU_583245	OTU_307954	OTU_556212	OTU_846037
OTU_140921	OTU_618023	OTU_4331915	OTU_832317
OTU_4376006	OTU_30068	OTU_3551891	OTU_309489
OTU_142996	OTU_318542	OTU_162326	OTU_126871
OTU_238741	OTU_549481	OTU_550138	OTU_562800
OTU_515951	OTU_4441790	OTU_779351	OTU_203093
OTU_160677	OTU_4327730	OTU_4404440	OTU_140870
OTU_1099001	OTU_4421722	OTU_118311	OTU_833193
OTU_261978	OTU_347847	OTU_510838	OTU_344246
OTU_235892	OTU_146853	OTU_644693	OTU_717140
OTU_787847	OTU_995425	OTU_315098	OTU_4394387
OTU_3630384	OTU_4460179	OTU_542922	OTU_8886
OTU_213794	OTU_1104910	OTU_346476	OTU_850520
OTU_328838	OTU_649534	OTU_1080629	OTU_126508
OTU_275952	OTU_539147	OTU_591923	OTU_4337033
OTU_4388908	OTU_2579589	OTU_3134564	OTU_119942
OTU_330270	OTU_4229057	OTU_213039	OTU_1105792
OTU_3711798	OTU_837393	OTU_819632	OTU_1078197
OTU_3691753	OTU_1047065	OTU_229691	OTU_831853
OTU_4436468	OTU_4467935	OTU_3414987	OTU_127630
OTU_1103601	OTU_251126	OTU_277109	OTU_4367317
OTU_225453	OTU_2658750	OTU_143663	OTU_231911
OTU_1091016	OTU_4374816	OTU_73464	OTU_234196
OTU_344716	OTU_967879	OTU_645011	OTU_575667
OTU_822255	OTU_904675	OTU_827548	OTU_4396740
OTU_397618	OTU_837770	OTU_4339596	OTU_571693
OTU_4406407	OTU_4343390	OTU_1124799	OTU_826918
OTU_4466932	OTU_310117	OTU_207715	OTU_844663
OTU_4392233	OTU_541771	OTU_836204	OTU_272031
OTU_313062	OTU_831047	OTU_832374	OTU_558386
OTU_113396	OTU_836759	OTU_552227	OTU_109549
OTU_114148	OTU_79309	OTU_1139304	OTU_540364
OTU_1118997	OTU_332995	OTU_1108696	OTU_4102516
OTU_147076	OTU_333366	OTU_541406	OTU_633989
OTU_4465217	OTU_811943	OTU_544967	OTU_582344
OTU_4469220	OTU_108405	OTU_549481	OTU_768078
OTU_4306428	OTU_549048	OTU_678713	OTU_1909414
OTU_531797	OTU_333906	OTU_153366	OTU_811708
OTU_103376	OTU_4357330	OTU_666891	OTU_233197
OTU_4456889	OTU_547612	OTU_787152	OTU_1634163
OTU_347685	OTU_4317286	OTU_827328	OTU_1712358
OTU_830251	OTU_2963552	OTU_111406	OTU_1140635
OTU_843593	OTU_231309	OTU_2663929	OTU_765193
OTU_310867	OTU_4426379	OTU_4356978	OTU_4453775
OTU_2046080	OTU_727747	OTU_580254	OTU_846686
OTU_170409	OTU_3116170	OTU_806717	OTU_101498
OTU_578231	OTU_813173	OTU_3077392	OTU_825440
OTU_102149	OTU_4413494	OTU_1136466	OTU_343315
OTU_201034	OTU_203220	OTU_347218	OTU_838525
OTU_656762	OTU_1133273	OTU_834889	OTU_1141610
OTU_159911	OTU_807632	OTU_834936	OTU_551322
OTU_248001	OTU_4429716	OTU_837506	OTU_339760
OTU_636188	OTU_1104753	OTU_831845	OTU_231973
OTU_817119	OTU_746138	OTU_551207	OTU_319986
OTU_113083	OTU_19540	OTU_809876	OTU_510838
OTU_4337084	OTU_815898	OTU_837098	OTU_351752
OTU_4437976	OTU_835361	OTU_325904	OTU_224680
OTU_647673	OTU_355833	OTU_756297	OTU_826571
OTU_217386	OTU_90701	OTU_160817	OTU_1139492
OTU_1110773	OTU_137211	OTU_823172	OTU_4409513
OTU_4391687	OTU_352367	OTU_151130	OTU_831671
OTU_586712	OTU_354873	OTU_684017	OTU_578606
OTU_205076	OTU_538884	OTU_616920	OTU_325904
OTU_278809	OTU_369920	OTU_1133306	OTU_541406
OTU_311867	OTU_804449	OTU_4407222	OTU_154431
OTU_2999126	OTU_4428688	OTU_812914	OTU_618899
OTU_138759	OTU_1109439	OTU_586736	OTU_277109
OTU_588835	OTU_617926	OTU_155191	OTU_4481034
OTU_778480	OTU_821292	OTU_796307	OTU_837005
OTU_516040	OTU_235401	OTU_833632	OTU_154439
OTU_3030171	OTU_1029	OTU_837674	OTU_394351
OTU_744371	OTU_550134	OTU_659436	OTU_555829
OTU_231832	OTU_405425	OTU_108860	OTU_776283
OTU_329249	OTU_807523	OTU_4367317	OTU_347218
OTU_4451011	OTU_707147	OTU_826017	OTU_820524
OTU_148599	OTU_198609	OTU_838462	OTU_201152
OTU_138840	OTU_337558	OTU_582344	OTU_4369009
OTU_9129	OTU_819670	OTU_909231	OTU_825396
OTU_435644	OTU_1141418	OTU_1079175	OTU_838462
OTU_1123461	OTU_349307	OTU_1141520	OTU_573691
OTU_79778	OTU_829152	OTU_618899	OTU_583472
OTU_179208	OTU_315098	OTU_4297462	OTU_232752
OTU_1110041	OTU_1892589	OTU_555829	OTU_4384267
OTU_4390055	OTU_4403105	OTU_1105792	OTU_1130471
OTU_553648	OTU_277668	OTU_571693	OTU_1144451
OTU_1931739	OTU_251204	OTU_616053	OTU_1140318
OTU_140871	OTU_4313572	OTU_813917	OTU_938232
OTU_4373252	OTU_5901	OTU_2949337	OTU_639317
OTU_340342	OTU_584390	OTU_588196	OTU_859787
OTU_219119	OTU_830400	OTU_90425	OTU_829438
OTU_836386	OTU_271908	OTU_351207	OTU_318938
OTU_3351516	OTU_845561	OTU_644094	OTU_814402
OTU_91619	OTU_1123147	OTU_231903	OTU_153164
OTU_3713320	OTU_574371	OTU_556451	OTU_332214
OTU_178891	OTU_4336101	OTU_827769	OTU_343783
OTU_4390789	OTU_744912	OTU_230171	OTU_4331915
OTU_557875	OTU_1105706	OTU_232748	OTU_1143849
OTU_4412804	OTU_136584	OTU_773487	OTU_931438
OTU_935402	OTU_628974	OTU_639847	OTU_833829
OTU_202466	OTU_229501	OTU_4025143	OTU_645011
OTU_108909	OTU_312197	OTU_772506	OTU_1921157
OTU_555186	OTU_7671	OTU_800687	OTU_634455
OTU_249556	OTU_799433	OTU_652961	OTU_4452525
OTU_145526	OTU_785565	OTU_833561	OTU_909231
OTU_591956	OTU_4337664	OTU_732542	OTU_685508
OTU_606927	OTU_305073	OTU_837919	OTU_345275
OTU_308893	OTU_84240	OTU_4418333	OTU_336346
OTU_4455377	OTU_532569	OTU_309683	OTU_343475
OTU_241462	OTU_338740	OTU_148456	OTU_734330
OTU_876763	OTU_548736	OTU_258367	OTU_158564
OTU_4351392	OTU_4393348	OTU_233197	OTU_4097804
OTU_519520	OTU_1905180	OTU_1100313	OTU_4356184
OTU_763816	OTU_851937	OTU_269110	OTU_836204
OTU_113251	OTU_588515	OTU_249224	OTU_4335825
OTU_1109013	OTU_4413448	OTU_231973	OTU_825256
OTU_2222988	OTU_540589	OTU_590564	OTU_4363665
OTU_818468	OTU_141143	OTU_345275	OTU_1104720
OTU_357624	OTU_512955	OTU_334271	OTU_548246
OTU_255112	OTU_313351	OTU_279010	OTU_558898
OTU_143609	OTU_1716185	OTU_1027515	OTU_734168
OTU_8146	OTU_153616	OTU_671213	OTU_316788
OTU_4386920	OTU_310257	OTU_4446296	OTU_419752
OTU_141336	OTU_1712363	OTU_227701	OTU_4393300
OTU_106316	OTU_327974	OTU_837401	OTU_593229
OTU_590936	OTU_336781	OTU_691265	OTU_80137
OTU_322937	OTU_1142811	OTU_233204	OTU_354695
OTU_1107185	OTU_821141	OTU_698214	OTU_827991
OTU_4296166	OTU_4304201	OTU_590460	OTU_592378
OTU_268514	OTU_29419	OTU_2677385	OTU_644094
OTU_561256	OTU_198608	OTU_4427546	OTU_316785
OTU_157150	OTU_4403266	OTU_831874	OTU_153521
OTU_1109805	OTU_548754	OTU_234197	OTU_552344
OTU_2579589	OTU_137292	OTU_836759	OTU_583622
OTU_565725	OTU_587539	OTU_4303790	OTU_1100670
OTU_2038984	OTU_4368477	OTU_1109245	OTU_820287
OTU_1124852	OTU_669760	OTU_798250	OTU_152590
OTU_1129121	OTU_333568	OTU_550466	OTU_1123903
OTU_4362005	OTU_587965	OTU_41476	OTU_580254
OTU_140966	OTU_532722	OTU_872481	OTU_830135
OTU_823476	OTU_866811	OTU_646297	OTU_4029448
OTU_871137	OTU_542922	OTU_259620	OTU_574904
OTU_948029	OTU_345757	OTU_235889	OTU_316989
OTU_759818	OTU_1104589	OTU_680792	OTU_556451
OTU_2343601	OTU_690435	OTU_835910	OTU_831598
OTU_3470	OTU_814753	OTU_830137	OTU_836974
OTU_554089	OTU_1135458	OTU_172515	OTU_913944
OTU_586112	OTU_165349	OTU_260834	OTU_1023473
OTU_80664	OTU_4461885	OTU_4441357	OTU_814752
OTU_1034274	OTU_823937	OTU_1126930	OTU_837564
OTU_538750	OTU_251799	OTU_1000656	OTU_829322
OTU_1115850	OTU_348130	OTU_140788	OTU_4408871
OTU_348973	OTU_4380428	OTU_230061	OTU_4414717
OTU_876714	OTU_554334	OTU_20957	OTU_45099
OTU_4333388	OTU_256005	OTU_142467	OTU_711271
OTU_201774	OTU_4165717	OTU_807112	OTU_789777
OTU_366611	OTU_189314	OTU_161298	OTU_1112543
OTU_1113616	OTU_230122	OTU_169324	OTU_4472356
OTU_4469223	OTU_239262	OTU_25832	OTU_158140
OTU_3192521	OTU_839475	OTU_827866	OTU_336443
OTU_536390	OTU_336620	OTU_725347	OTU_1047294
OTU_3698582	OTU_613465	OTU_834767	OTU_1129965
OTU_4109584	OTU_761504	OTU_829814	OTU_107552
OTU_155641	OTU_1132833	OTU_4473018	OTU_716145
OTU_206605	OTU_4449319	OTU_237140	OTU_103111
OTU_509956	OTU_520995	OTU_4348500	OTU_161179
OTU_4316930	OTU_4272399	OTU_691779	OTU_3256303
OTU_160210	OTU_961250	OTU_563050	OTU_567837
OTU_810028	OTU_4342880	OTU_626864	OTU_122966
OTU_1548015	OTU_159759	OTU_229102	OTU_232341
OTU_818331	OTU_4348060	OTU_543761	OTU_1007856
OTU_812935	OTU_101015	OTU_3569088	OTU_270517
OTU_4435422	OTU_3478704	OTU_830290	OTU_275493
OTU_4400517	OTU_155941	OTU_575540	OTU_346476
OTU_4393352	OTU_721784	OTU_267169	OTU_234773
OTU_565890	OTU_827921	OTU_230612	OTU_4427546
OTU_745516	OTU_1123903	OTU_2383442	OTU_796307
OTU_626021	OTU_336429	OTU_101620	OTU_307835
OTU_1118089	OTU_4432601	OTU_593229	OTU_2542324
OTU_765596	OTU_1077608	OTU_1838002	OTU_707147
OTU_543151	OTU_309877	OTU_322759	OTU_4447845
OTU_1106157	OTU_143309	OTU_147076	OTU_554937
OTU_4361795	OTU_3067471	OTU_308482	OTU_590191
OTU_4438670	OTU_279188	OTU_832591	OTU_237689
OTU_884006	OTU_705124	OTU_1130471	OTU_3897445
OTU_4375861	OTU_135801	OTU_733832	OTU_230061
OTU_4390305	OTU_536800	OTU_681073	OTU_830290
OTU_588196	OTU_321595	OTU_533354	OTU_36441
OTU_1022646	OTU_240435	OTU_837781	OTU_251787
OTU_166621	OTU_45775	OTU_232551	OTU_782070
OTU_110621	OTU_324721	OTU_81639	OTU_556212
OTU_550826	OTU_28929	OTU_632252	OTU_772506
OTU_543245	OTU_784373	OTU_807496	OTU_835620
OTU_1783870	OTU_228238	OTU_814408	OTU_538884
OTU_235003	OTU_837459	OTU_578143	OTU_91529
OTU_512337	OTU_2405358	OTU_641123	OTU_1027143
OTU_4328225	OTU_775793	OTU_833088	OTU_1146540
OTU_811253	OTU_310072	OTU_536760	OTU_155521
OTU_202177	OTU_666573	OTU_176420	OTU_647864
OTU_3769757	OTU_323509	OTU_4473114	OTU_680454
OTU_4410158	OTU_285041	OTU_2486312	OTU_588688
OTU_539390	OTU_909231	OTU_4399607	OTU_3372085
OTU_554775	OTU_1144693	OTU_304425	OTU_100142
OTU_134748	OTU_579236	OTU_340823	OTU_678713
OTU_1926711	OTU_8881	OTU_739096	OTU_230216
OTU_894535	OTU_4432439	OTU_327027	OTU_815025
OTU_169235	OTU_4415515	OTU_1100670	OTU_153392
OTU_37061	OTU_2755200	OTU_778576	OTU_632252
OTU_1108877	OTU_676853	OTU_1108034	OTU_1015084
OTU_271908	OTU_1114677	OTU_249895	OTU_829151
OTU_4415548	OTU_277481	OTU_307835	OTU_4253236
OTU_818316	OTU_563900	OTU_270611	OTU_262657
OTU_140959	OTU_589415	OTU_4311707	OTU_588419
OTU_535050	OTU_153653	OTU_825914	OTU_230171
OTU_313926	OTU_833636	OTU_189028	OTU_1143483
OTU_563671	OTU_347378	OTU_722158	OTU_679605
OTU_142888	OTU_746239	OTU_227562	OTU_835852
OTU_102001	OTU_348960	OTU_308318	OTU_1140189
OTU_4372298	OTU_4440404	OTU_125125	OTU_828315
OTU_113817	OTU_558480	OTU_224680	OTU_572218
OTU_540209	OTU_44254	OTU_807802	OTU_778530
OTU_319371	OTU_303954	OTU_839550	OTU_827597
OTU_570650	OTU_806645	OTU_929081	OTU_589767
OTU_2170497	OTU_344246	OTU_83123	OTU_684017
OTU_138528	OTU_837890	OTU_4331023	OTU_581239
OTU_4303155	OTU_8875	OTU_344370	OTU_807307
OTU_821149	OTU_101620	OTU_92835	OTU_216119
OTU_4001204	OTU_92209	OTU_834924	OTU_233270
OTU_153336	OTU_816770	OTU_234196	OTU_3333
OTU_268501	OTU_561699	OTU_822969	OTU_90508
OTU_46595	OTU_2380278	OTU_533202	OTU_4343334
OTU_217507	OTU_376032	OTU_537283	OTU_570167
OTU_134653	OTU_1111354	OTU_4393488	OTU_823133
OTU_274528	OTU_810407	OTU_542199	OTU_644682
OTU_24308	OTU_4150879	OTU_729293	OTU_4337664
OTU_155221	OTU_4393354	OTU_4419004	OTU_732542
OTU_1125705	OTU_3462	OTU_3776507	OTU_2760534
OTU_461764	OTU_313980	OTU_278366	OTU_1129628
OTU_560293	OTU_829681	OTU_833857	OTU_1136019
OTU_654592	OTU_774258	OTU_1139797	OTU_833556
OTU_3990168	OTU_217373	OTU_833273	OTU_548109
OTU_792036	OTU_850520	OTU_350692	OTU_1013356
OTU_805719	OTU_1109816	OTU_830159	OTU_168059
OTU_618081	OTU_4383820	OTU_587905	OTU_542517
OTU_1136009	OTU_546972	OTU_585063	OTU_311600
OTU_3774734	OTU_965370	OTU_716004	OTU_4349135
OTU_324259	OTU_4298976	OTU_265720	OTU_92835
OTU_628400	OTU_238302	OTU_1931738	OTU_583037
OTU_141050	OTU_156459	OTU_4353262	OTU_591130
OTU_541771	OTU_833575	OTU_724030	OTU_4147295
OTU_111155	OTU_1089621	OTU_227965	OTU_834796
OTU_252489	OTU_234551	OTU_165490	OTU_136178
OTU_4304337	OTU_540502	OTU_546283	OTU_4369319
OTU_42970	OTU_689465	OTU_108598	OTU_161298
OTU_1750495	OTU_140556	OTU_867280	OTU_140788
OTU_239119	OTU_513658	OTU_834910	OTU_925598
OTU_4324422	OTU_4361528	OTU_4016383	OTU_823710
OTU_4294568	OTU_837098	OTU_838693	OTU_155361
OTU_4438027	OTU_149368	OTU_340767	OTU_831808
OTU_1062089	OTU_4374322	OTU_830634	OTU_564740
OTU_64653	OTU_337675	OTU_581695	OTU_689465
OTU_4343217	OTU_4343288	OTU_4480124	OTU_310713
OTU_823319	OTU_544324	OTU_1122195	OTU_243160
OTU_112826	OTU_110731	OTU_8886	OTU_60649
OTU_605022	OTU_249630	OTU_4363259	OTU_825985
OTU_111470	OTU_447843	OTU_146168	OTU_747864
OTU_2907650	OTU_548862	OTU_4453839	OTU_828864
OTU_4422621	OTU_4405546	OTU_36441	OTU_666891
OTU_543864	OTU_250308	OTU_148276	OTU_322759
OTU_119502	OTU_4343531	OTU_4294892	OTU_641641
OTU_135742	OTU_2670730	OTU_617287	OTU_765223
OTU_573032	OTU_79575	OTU_172051	OTU_346422
OTU_191991	OTU_231428	OTU_107552	OTU_836362
OTU_594103	OTU_550273	OTU_1145551	OTU_552425
OTU_509548	OTU_834814	OTU_663753	OTU_837090
OTU_872131	OTU_588835	OTU_831853	OTU_757981
OTU_3091248	OTU_1013356	OTU_830345	OTU_356368
OTU_541887	OTU_4404440	OTU_850520	OTU_3415753
OTU_80944	OTU_275521	OTU_558898	OTU_837919
OTU_439982	OTU_646297	OTU_969266	OTU_4453876
OTU_4416798	OTU_327362	OTU_735356	OTU_838880
OTU_2646044	OTU_4425861	OTU_686765	OTU_4297461
OTU_4041669	OTU_427025	OTU_789777	OTU_739517
OTU_760382	OTU_270852	OTU_262333	OTU_633497
OTU_237979	OTU_3860285	OTU_4405881	OTU_4454907
OTU_567189	OTU_818473	OTU_1123461	OTU_465367
OTU_4469778	OTU_324704	OTU_543999	OTU_237140
OTU_140931	OTU_4370831	OTU_703006	OTU_795623
OTU_4411367	OTU_563612	OTU_3964264	OTU_511575
OTU_4313145	OTU_4466196	OTU_587936	OTU_739096
OTU_212859	OTU_653033	OTU_714782	OTU_593922
OTU_4479101	OTU_1146841	OTU_4438593	OTU_1104684
OTU_188038	OTU_592855	OTU_831395	OTU_251424
OTU_1896184	OTU_246712	OTU_739867	OTU_774258
OTU_1018262	OTU_355901	OTU_540617	OTU_234551
OTU_335418	OTU_838668	OTU_161179	OTU_733552
OTU_691600	OTU_316788	OTU_142996	OTU_336429
OTU_153521	OTU_828269	OTU_3440972	OTU_74387
OTU_91845	OTU_206605	OTU_1543166	OTU_323889
OTU_698192	OTU_772506	OTU_244248	OTU_355993
OTU_1106570	OTU_237140	OTU_1129828	OTU_813711
OTU_62496	OTU_830634	OTU_846037	OTU_826573
OTU_47632	OTU_4363259	OTU_829879	OTU_558480
OTU_4334049	OTU_368902	OTU_839203	OTU_666579
OTU_101407	OTU_239375	OTU_743929	OTU_961250
OTU_846727	OTU_3899192	OTU_717574	OTU_201281
OTU_350331	OTU_9710	OTU_839236	OTU_834767
OTU_302877	OTU_3341030	OTU_668443	OTU_825914
OTU_826653	OTU_2199910	OTU_143925	OTU_807112
OTU_828538	OTU_781820	OTU_140920	OTU_430558
OTU_112782	OTU_4395734	OTU_279646	OTU_828971
OTU_1133579	OTU_269565	OTU_171189	OTU_630330
OTU_1141633	OTU_162972	OTU_251424	OTU_590041
OTU_1140240	OTU_4296167	OTU_741393	OTU_140854
OTU_666881	OTU_675625	OTU_813711	OTU_151057
OTU_277867	OTU_342876	OTU_617469	OTU_835733
OTU_1002348	OTU_4470321	OTU_583381	OTU_837023
OTU_777031	OTU_252007	OTU_307124	OTU_9252
OTU_834626	OTU_1142684	OTU_4417725	OTU_319629
OTU_228207	OTU_561543	OTU_319083	OTU_155372
OTU_567410	OTU_307973	OTU_174674	OTU_622900
OTU_544402	OTU_2160270	OTU_589857	OTU_825304
OTU_330888	OTU_1110273	OTU_746675	OTU_1109032
OTU_4478861	OTU_188142	OTU_587244	OTU_542423
OTU_107506	OTU_4313145	OTU_338740	OTU_144207
OTU_365496	OTU_1838002	OTU_382828	OTU_277127
OTU_58647	OTU_1036758	OTU_150689	OTU_344370
OTU_3863512	OTU_819561	OTU_181596	OTU_142849
OTU_2639729	OTU_201152	OTU_1072558	OTU_4324777
OTU_575480	OTU_1107783	OTU_140787	OTU_4390091
OTU_8290	OTU_837564	OTU_154960	OTU_227844
OTU_810831	OTU_339380	OTU_971994	OTU_4016383
OTU_4298777	OTU_522986	OTU_4363665	OTU_543569
OTU_1563139	OTU_581171	OTU_112782	OTU_963854
OTU_144617	OTU_161677	OTU_829322	OTU_1112328
OTU_563273	OTU_4457349	OTU_4303439	OTU_4339479
OTU_4345912	OTU_580223	OTU_146866	OTU_345452
OTU_4381912	OTU_305117	OTU_149368	OTU_262161
OTU_347153	OTU_4343401	OTU_4032754	OTU_559537
OTU_690767	OTU_4479504	OTU_832317	OTU_1136940
OTU_819472	OTU_1045015	OTU_612193	OTU_233254
OTU_165929	OTU_586953	OTU_2641606	OTU_1126406
OTU_3462	OTU_248998	OTU_4311997	OTU_810303
OTU_4368521	OTU_323359	OTU_91532	OTU_140829
OTU_166927	OTU_13034	OTU_73722	OTU_717574
OTU_307835	OTU_274794	OTU_840405	OTU_653712
OTU_1106050	OTU_4390091	OTU_838257	OTU_767284
OTU_977942	OTU_575667	OTU_831640	OTU_83123
OTU_4316348	OTU_337085	OTU_402252	OTU_1000656
OTU_1141059	OTU_197265	OTU_309489	OTU_1543166
OTU_4301810	OTU_3333	OTU_541531	OTU_2405358
OTU_254811	OTU_792985	OTU_830069	OTU_4472929
OTU_1133798	OTU_4466383	OTU_319629	OTU_4321241
OTU_813617	OTU_4399607	OTU_34409	OTU_533202
OTU_30068	OTU_543576	OTU_832702	OTU_3077392
OTU_97840	OTU_350586	OTU_4441790	OTU_263473
OTU_75357	OTU_4331769	OTU_567397	OTU_659436
OTU_102384	OTU_4374432	OTU_1044208	OTU_691265
OTU_210139	OTU_1865014	OTU_4430475	OTU_243868
OTU_4376717	OTU_547351	OTU_836362	OTU_4419982
OTU_155913	OTU_322290	OTU_40554	OTU_8906
OTU_669098	OTU_247304	OTU_140786	OTU_765471
OTU_338106	OTU_1718272	OTU_4335825	OTU_939892
OTU_3114957	OTU_108916	OTU_880783	OTU_3824576
OTU_807785	OTU_843384	OTU_4322642	OTU_4430475
OTU_359953	OTU_351070	OTU_845561	OTU_4471478
OTU_306401	OTU_13120	OTU_342789	OTU_1143907
OTU_265715	OTU_560000	OTU_4352353	OTU_4461000
OTU_89641	OTU_582344	OTU_310713	OTU_706364
OTU_3244517	OTU_137410	OTU_1106577	OTU_834306
OTU_4390249	OTU_4411367	OTU_277092	OTU_140823
OTU_348433	OTU_732089	OTU_3603504	OTU_40554
OTU_4475103	OTU_103411	OTU_1784974	OTU_151374
OTU_4361528	OTU_104864	OTU_4443276	OTU_830414
OTU_4470236	OTU_547018	OTU_802151	OTU_869342
OTU_224851	OTU_181596	OTU_1128240	OTU_818747
OTU_4400672	OTU_4347887	OTU_159819	OTU_791761
OTU_111320	OTU_562638	OTU_696972	OTU_1088405
OTU_153210	OTU_318451	OTU_653733	OTU_578143
OTU_548398	OTU_4356131	OTU_2100829	OTU_838535
OTU_773900	OTU_1145177	OTU_869342	OTU_140826
OTU_58618	OTU_229869	OTU_1122234	OTU_4386403
OTU_226794	OTU_556036	OTU_109144	OTU_837194
OTU_308309	OTU_3834498	OTU_834063	OTU_36812
OTU_579117	OTU_579351	OTU_140823	OTU_614504
OTU_251001	OTU_295470	OTU_827726	OTU_699166
OTU_3485581	OTU_2247281	OTU_8906	OTU_4317810
OTU_4302969	OTU_584176	OTU_566216	OTU_768484
OTU_4338666	OTU_4386156	OTU_241462	OTU_562023
OTU_313265	OTU_621702	OTU_3470	OTU_589857
OTU_4471279	OTU_537254	OTU_251001	OTU_176420
OTU_148699	OTU_837366	OTU_4356685	OTU_3915436
OTU_628639	OTU_806547	OTU_321002	OTU_534327
OTU_4405550	OTU_316736	OTU_581961	OTU_640310
OTU_4371191	OTU_221513	OTU_348378	OTU_794979
OTU_772344	OTU_335361	OTU_833193	OTU_586507
OTU_3542608	OTU_609660	OTU_804483	OTU_253428
OTU_194319	OTU_4468031	OTU_830696	OTU_825656
OTU_333342	OTU_351106	OTU_805719	OTU_827726
OTU_4332584	OTU_3597424	OTU_242585	OTU_4453839
OTU_4471303	OTU_2690238	OTU_5904	OTU_275593
OTU_4346637	OTU_325694	OTU_836453	OTU_823747
OTU_508943	OTU_4413357	OTU_4413193	OTU_160973
OTU_960682	OTU_50807	OTU_830592	OTU_137837
OTU_646549	OTU_512212	OTU_554937	OTU_233487
OTU_4427490	OTU_4318294	OTU_37115	OTU_566216
OTU_535589	OTU_773767	OTU_32593	OTU_73464
OTU_513078	OTU_304550	OTU_691684	OTU_1039115
OTU_264453	OTU_3844519	OTU_511603	OTU_113251
OTU_287209	OTU_4362615	OTU_562023	OTU_140912
OTU_1140598	OTU_353584	OTU_4306293	OTU_312030
OTU_132680	OTU_150347	OTU_266046	OTU_828012
OTU_1077608	OTU_688993	OTU_835733	OTU_552911
OTU_332244	OTU_534344	OTU_834810	OTU_591722
OTU_1132629	OTU_149317	OTU_312215	OTU_839338
OTU_240428	OTU_536986	OTU_588419	OTU_153366
OTU_1106177	OTU_776283	OTU_838880	OTU_814408
OTU_4426206	OTU_1110665	OTU_711012	OTU_277021
OTU_1128312	OTU_232107	OTU_202850	OTU_714708
OTU_4471067	OTU_219732	OTU_1039115	OTU_4376515
OTU_46306	OTU_546283	OTU_239572	OTU_832771
OTU_538443	OTU_703006	OTU_231442	OTU_590586
OTU_684491	OTU_3570225	OTU_532722	OTU_227965
OTU_3601578	OTU_4032754	OTU_154439	OTU_851472
OTU_146524	OTU_185297	OTU_831338	OTU_4482884
OTU_4383961	OTU_617834	OTU_1663335	OTU_929081
OTU_4394897	OTU_810040	OTU_4369318	OTU_151544
OTU_579115	OTU_354401	OTU_803541	OTU_296001
OTU_161217	OTU_837353	OTU_248254	OTU_828977
OTU_91443	OTU_559613	OTU_270409	OTU_1109476
OTU_695976	OTU_895353	OTU_224202	OTU_724030
OTU_4371082	OTU_535420	OTU_140854	OTU_814148
OTU_548576	OTU_4387837	OTU_158140	OTU_140787
OTU_75332	OTU_218745	OTU_1068018	OTU_593355
OTU_2468881	OTU_627642	OTU_537526	OTU_309877
OTU_201142	OTU_149272	OTU_4416827	OTU_799433
OTU_4469486	OTU_579331	OTU_552641	OTU_694426
OTU_530416	OTU_66026	OTU_828280	OTU_231442
OTU_4354415	OTU_227866	OTU_562219	OTU_751714
OTU_4390532	OTU_137837	OTU_4455634	OTU_1105883
OTU_835795	OTU_4458640	OTU_301588	OTU_591114
OTU_4344993	OTU_536275	OTU_814111	OTU_33679
OTU_818129	OTU_587244	OTU_675473	OTU_853083
OTU_4420077	OTU_581961	OTU_4345693	OTU_582235
OTU_4479625	OTU_1105379	OTU_832083	OTU_733832
OTU_544745	OTU_269559	OTU_622900	OTU_823094
OTU_806354	OTU_1146916	OTU_191091	OTU_232748
OTU_1078732	OTU_4331213	OTU_4341880	OTU_2298477
OTU_549640	OTU_1120180	OTU_590041	OTU_354401
OTU_256823	OTU_4423885	OTU_555374	OTU_836885
OTU_564596	OTU_816752	OTU_1130766	OTU_548737
OTU_2578889	OTU_241532	OTU_1931739	OTU_239572
OTU_7719	OTU_266637	OTU_591722	OTU_252007
OTU_2647328	OTU_4354699	OTU_585188	OTU_838353
OTU_5645	OTU_511931	OTU_4309959	OTU_198608
OTU_859704	OTU_36097	OTU_699166	OTU_92209
OTU_24447	OTU_3423513	OTU_711271	OTU_1967331
OTU_152483	OTU_243190	OTU_831501	OTU_2776654
OTU_4479774	OTU_155372	OTU_233254	OTU_283606
OTU_1545059	OTU_325629	OTU_312030	OTU_832359
OTU_4456016	OTU_1140318	OTU_832278	OTU_785501
OTU_2172693	OTU_246959	OTU_116221	OTU_835097
OTU_237173	OTU_724326	OTU_239117	OTU_257889
OTU_2341558	OTU_573977	OTU_326373	OTU_312215
OTU_4347078	OTU_4437976	OTU_319778	OTU_567018
OTU_387053	OTU_633497	OTU_147820	OTU_810310
OTU_348097	OTU_824991	OTU_1122077	OTU_4480124
OTU_262076	OTU_691265	OTU_140829	OTU_4438491
OTU_789831	OTU_587905	OTU_3685952	OTU_660687
OTU_928829	OTU_260838	OTU_112246	OTU_4460997
OTU_4381809	OTU_605211	OTU_636188	OTU_520249
OTU_346388	OTU_263473	OTU_3006054	OTU_2519809
OTU_8204	OTU_831615	OTU_265642	OTU_837054
OTU_236194	OTU_583472	OTU_102448	OTU_200856
OTU_103411	OTU_4328567	OTU_579236	OTU_334271
OTU_140837	OTU_806708	OTU_1585210	OTU_512681
OTU_138930	OTU_680081	OTU_4373778	OTU_4415744
OTU_539305	OTU_848113	OTU_4409249	OTU_828286
OTU_4440064	OTU_151653	OTU_820579	OTU_746675
OTU_328692	OTU_552208	OTU_610287	OTU_3990168
OTU_852218	OTU_828559	OTU_846686	OTU_1133511
OTU_4482948	OTU_583231	OTU_257889	OTU_333280
OTU_206066	OTU_289355	OTU_4454907	OTU_831501
OTU_3859689	OTU_1836112	OTU_838091	OTU_581312
OTU_614182	OTU_299050	OTU_636161	OTU_158692
OTU_1118331	OTU_1107157	OTU_643857	OTU_4431138
OTU_2371	OTU_100142	OTU_263193	OTU_540617
OTU_2967255	OTU_929908	OTU_140870	OTU_567317
OTU_331652	OTU_2504579	OTU_519520	OTU_585063
OTU_830956	OTU_70057	OTU_821126	OTU_102448
OTU_277352	OTU_4433053	OTU_45099	OTU_1129828
OTU_4126876	OTU_828880	OTU_239190	OTU_4036019
OTU_152229	OTU_835368	OTU_548737	OTU_542904
OTU_851782	OTU_228443	OTU_4391993	OTU_154672
OTU_4351328	OTU_676648	OTU_818390	OTU_3864636
OTU_556130	OTU_3372085	OTU_2664422	OTU_4482246
OTU_313060	OTU_73001	OTU_4474587	OTU_301131
OTU_173473	OTU_4480130	OTU_1088405	OTU_4306324
OTU_113783	OTU_101152	OTU_4351546	OTU_513658
OTU_4459667	OTU_825733	OTU_43095	OTU_587244
OTU_4435982	OTU_827057	OTU_939892	OTU_907691
OTU_4313781	OTU_831904	OTU_8881	OTU_831213
OTU_813980	OTU_319986	OTU_134072	OTU_837193
OTU_661430	OTU_312900	OTU_831801	OTU_1105206
OTU_278352	OTU_787152	OTU_344344	OTU_548464
OTU_611597	OTU_938794	OTU_4160085	OTU_840405
OTU_1127848	OTU_588419	OTU_564099	OTU_1044208
OTU_2672863	OTU_288912	OTU_826039	OTU_517764
OTU_369664	OTU_207908	OTU_2397566	OTU_153368
OTU_821126	OTU_108544	OTU_140912	OTU_522986
OTU_672077	OTU_311767	OTU_1105883	OTU_228974
OTU_4369489	OTU_217851	OTU_253428	OTU_546283
OTU_227867	OTU_342383	OTU_1112551	OTU_107146
OTU_639317	OTU_585911	OTU_542710	OTU_1145551
OTU_268384	OTU_562126	OTU_1146540	OTU_4341880
OTU_326324	OTU_4294811	OTU_4304265	OTU_4469416
OTU_4402787	OTU_567718	OTU_907691	OTU_222209
OTU_161101	OTU_370761	OTU_25696	OTU_563050
OTU_329101	OTU_4371867	OTU_829958	OTU_1015378
OTU_35565	OTU_2770488	OTU_299357	OTU_140920
OTU_1099856	OTU_534265	OTU_829725	OTU_284878
OTU_265874	OTU_333173	OTU_778891	OTU_1131058
OTU_579499	OTU_271012	OTU_592779	OTU_348517
OTU_170549	OTU_247055	OTU_153173	OTU_1548015
OTU_4460738	OTU_228086	OTU_1109476	OTU_819433
OTU_2283850	OTU_4409846	OTU_147038	OTU_315897
OTU_575403	OTU_3310570	OTU_4454631	OTU_533354
OTU_694410	OTU_234515	OTU_342428	OTU_146168
OTU_534626	OTU_679605	OTU_819561	OTU_616920
OTU_605837	OTU_833743	OTU_110525	OTU_321002
OTU_4481244	OTU_559562	OTU_109822	OTU_585394
OTU_81992	OTU_566797	OTU_160973	OTU_3569088
OTU_104864	OTU_765596	OTU_1109032	OTU_4400016
OTU_4483078	OTU_4300668	OTU_856309	OTU_2046416
OTU_720067	OTU_832359	OTU_990269	OTU_636147
OTU_103728	OTU_307124	OTU_325694	OTU_830696
OTU_564481	OTU_150989	OTU_1106631	OTU_836752
OTU_2582263	OTU_202107	OTU_621743	OTU_3228682
OTU_281015	OTU_3513556	OTU_817309	OTU_729923
OTU_4036860	OTU_4445107	OTU_804449	OTU_100849
OTU_2304647	OTU_855733	OTU_552425	OTU_4317286
OTU_587601	OTU_347784	OTU_201152	OTU_233255
OTU_546144	OTU_4393367	OTU_624661	OTU_543286
OTU_340216	OTU_2352838	OTU_346011	OTU_832426
OTU_1689014	OTU_563856	OTU_830894	OTU_1124799
OTU_2969848	OTU_753586	OTU_592812	OTU_586736
OTU_712180	OTU_4413178	OTU_549386	OTU_263590
OTU_1105255	OTU_354554	OTU_757344	OTU_140860
OTU_4376230	OTU_4410244	OTU_4444663	OTU_4481238
OTU_556212	OTU_1123821	OTU_593720	OTU_341277
OTU_694426	OTU_4414863	OTU_4401396	OTU_832503
OTU_1031870	OTU_318624	OTU_825656	OTU_579964
OTU_172643	OTU_2020813	OTU_833015	OTU_83553
OTU_2756048	OTU_265496	OTU_834673	OTU_567738
OTU_1108425	OTU_225370	OTU_913944	OTU_1068018
OTU_194024	OTU_232341	OTU_707147	OTU_592246
OTU_860073	OTU_1078197	OTU_91513	OTU_812914
OTU_554316	OTU_653712	OTU_209603	OTU_153173
OTU_79249	OTU_110119	OTU_537078	OTU_2847505
OTU_1052152	OTU_4399524	OTU_1113134	OTU_4472928
OTU_1971819	OTU_554775	OTU_3423659	OTU_626864
OTU_4443276	OTU_641123	OTU_327362	OTU_3223797
OTU_4471428	OTU_308069	OTU_835330	OTU_827729
OTU_594080	OTU_585063	OTU_740763	OTU_1082059
OTU_336602	OTU_537954	OTU_583037	OTU_230324
OTU_2269927	OTU_545540	OTU_588688	OTU_680792
OTU_1104736	OTU_2075740	OTU_570432	OTU_834701
OTU_543958	OTU_4434849	OTU_536533	OTU_4326515
OTU_3646672	OTU_339445	OTU_1134800	OTU_721199
OTU_3441895	OTU_2878772	OTU_4358795	OTU_1853226
OTU_5136	OTU_2570548	OTU_3563643	OTU_137292
OTU_139282	OTU_588637	OTU_317124	OTU_839321
OTU_2804901	OTU_829116	OTU_154568	OTU_778576
OTU_4301923	OTU_824064	OTU_4374322	OTU_798250
OTU_4400750	OTU_1106925	OTU_568727	OTU_154513
OTU_3014179	OTU_349877	OTU_3504555	OTU_4443706
OTU_988314	OTU_4374441	OTU_1007856	OTU_588835
OTU_827077	OTU_793587	OTU_823133	OTU_200743
OTU_837030	OTU_4319465	OTU_1683832	OTU_815121
OTU_162843	OTU_2936530	OTU_4483373	OTU_101328
OTU_4404220	OTU_1081739	OTU_4324777	OTU_725885
OTU_266632	OTU_1843149	OTU_101880	OTU_593817
OTU_168507	OTU_4345238	OTU_581393	OTU_587874
OTU_237103	OTU_102693	OTU_781909	OTU_4414549
OTU_2357381	OTU_245029	OTU_837290	OTU_872481
OTU_1111416	OTU_549748	OTU_3978242	OTU_2970053
OTU_333373	OTU_614504	OTU_1136524	OTU_646297
OTU_200080	OTU_4333280	OTU_272031	OTU_8881
OTU_805684	OTU_340666	OTU_250655	OTU_624712
OTU_1137237	OTU_835825	OTU_140325	OTU_748873
OTU_318524	OTU_201361	OTU_532709	OTU_4425583
OTU_261860	OTU_762572	OTU_627843	OTU_270591
OTU_961009	OTU_2343601	OTU_587162	OTU_4342113
OTU_450389	OTU_262661	OTU_4323790	OTU_536947
OTU_60345	OTU_1563139	OTU_168459	OTU_327362
OTU_275521	OTU_4457277	OTU_1135964	OTU_549481
OTU_589014	OTU_1126930	OTU_573124	OTU_4303790
OTU_806832	OTU_811219	OTU_839212	OTU_4408667
OTU_334435	OTU_170768	OTU_989870	OTU_141136
OTU_149753	OTU_270409	OTU_689576	OTU_2247717
OTU_4372408	OTU_590041	OTU_1548015	OTU_4334346
OTU_4226938	OTU_1141542	OTU_711095	OTU_804449
OTU_60346	OTU_687109	OTU_827444	OTU_691779
OTU_4358795	OTU_938327	OTU_545540	OTU_787152
OTU_829837	OTU_648373	OTU_554322	OTU_825869
OTU_1047065	OTU_467626	OTU_61102	OTU_558878
OTU_3390990	OTU_316494	OTU_810240	OTU_691684
OTU_270611	OTU_233677	OTU_1054141	OTU_833547
OTU_1680561	OTU_41135	OTU_105132	OTU_1524871
OTU_3573437	OTU_1147886	OTU_140860	OTU_4410497
OTU_4308752	OTU_73507	OTU_153164	OTU_1140018
OTU_295036	OTU_4436543	OTU_35256	OTU_2945460
OTU_315090	OTU_4461795	OTU_665088	OTU_4386156
OTU_266642	OTU_649229	OTU_670021	OTU_164181
OTU_4356733	OTU_1038765	OTU_144048	OTU_581938
OTU_2172155	OTU_609371	OTU_141607	OTU_590118
OTU_804175	OTU_572189	OTU_4337033	OTU_756297
OTU_167841	OTU_2925630	OTU_630330	OTU_838693
OTU_517548	OTU_240221	OTU_4408272	OTU_35270
OTU_606789	OTU_1021130	OTU_580142	OTU_1072558
OTU_217702	OTU_16538	OTU_263473	OTU_4353625
OTU_45295	OTU_163961	OTU_552949	OTU_594168
OTU_369965	OTU_320222	OTU_4302414	OTU_610287
OTU_4458420	OTU_4358870	OTU_3232622	OTU_111168
OTU_4359972	OTU_9232	OTU_553710	OTU_1122234
OTU_1118195	OTU_523223	OTU_200856	OTU_339445
OTU_252466	OTU_579841	OTU_541771	OTU_663753
OTU_758181	OTU_337129	OTU_540127	OTU_4355907
OTU_1133602	OTU_569239	OTU_664636	OTU_544745
OTU_332557	OTU_3685952	OTU_591094	OTU_578581
OTU_168572	OTU_4144374	OTU_837194	OTU_4473052
OTU_269110	OTU_8162	OTU_154863	OTU_4363259
OTU_4347599	OTU_108332	OTU_168059	OTU_826653
OTU_806033	OTU_567837	OTU_691524	OTU_696972
OTU_387390	OTU_831671	OTU_671457	OTU_234558
OTU_817401	OTU_556042	OTU_658278	OTU_766238
OTU_156351	OTU_251481	OTU_4339479	OTU_134072
OTU_311073	OTU_562800	OTU_821609	OTU_1133818
OTU_874750	OTU_350620	OTU_766238	OTU_593720
OTU_2160433	OTU_2999126	OTU_714019	OTU_641123
OTU_4330522	OTU_820287	OTU_799433	OTU_4396362
OTU_521318	OTU_827289	OTU_575667	OTU_1109402
OTU_235836	OTU_535304	OTU_569286	OTU_153616
OTU_4354703	OTU_4481244	OTU_355436	OTU_832278
OTU_141810	OTU_4482960	OTU_837519	OTU_4438593
OTU_1105731	OTU_830894	OTU_984670	OTU_537283
OTU_836308	OTU_1543161	OTU_3779927	OTU_1080629
OTU_1017413	OTU_700044	OTU_234773	OTU_267169
OTU_1028594	OTU_109450	OTU_4357016	OTU_753560
OTU_341133	OTU_2910	OTU_4459018	OTU_573571
OTU_2706302	OTU_646866	OTU_1135470	OTU_150689
OTU_332958	OTU_4351330	OTU_270591	OTU_241502
OTU_317124	OTU_4482203	OTU_3310572	OTU_1097408
OTU_377895	OTU_812579	OTU_241578	OTU_50807
OTU_1111234	OTU_4015030	OTU_4441573	OTU_776643
OTU_1143371	OTU_3748306	OTU_4367918	OTU_251001
OTU_585439	OTU_791406	OTU_91443	OTU_131902
OTU_3713323	OTU_3721827	OTU_4344993	OTU_653733
OTU_1014492	OTU_3586095	OTU_315897	OTU_1128240
OTU_108925	OTU_194304	OTU_337675	OTU_554322
OTU_4319634	OTU_680808	OTU_117823	OTU_1692591
OTU_212454	OTU_231374	OTU_74812	OTU_557046
OTU_588078	OTU_1110977	OTU_324875	OTU_332051
OTU_1119668	OTU_148706	OTU_4471478	OTU_140981
OTU_1523627	OTU_1082059	OTU_4410469	OTU_671913
OTU_1145452	OTU_62928	OTU_814753	OTU_4470192
OTU_211593	OTU_307395	OTU_831615	OTU_831640
OTU_901613	OTU_234974	OTU_1104738	OTU_144048
OTU_2810058	OTU_161217	OTU_834389	OTU_4352594
OTU_3709596	OTU_674956	OTU_3864636	OTU_232551
OTU_229619	OTU_1123461	OTU_4400016	OTU_320198
OTU_1106491	OTU_768682	OTU_4323516	OTU_346011
OTU_109122	OTU_831845	OTU_1142684	OTU_826084
OTU_141082	OTU_2414618	OTU_349984	OTU_1138756
OTU_3688426	OTU_4294892	OTU_256089	OTU_349741
OTU_2648149	OTU_239948	OTU_113251	OTU_229993
OTU_1107790	OTU_4444663	OTU_783504	OTU_4404312
OTU_683891	OTU_4408272	OTU_828971	OTU_1054141
OTU_103719	OTU_144283	OTU_838079	OTU_534985
OTU_955513	OTU_1101488	OTU_234558	OTU_1683832
OTU_3776507	OTU_650764	OTU_4428688	OTU_532994
OTU_530907	OTU_4480655	OTU_837564	OTU_140838
OTU_4363187	OTU_61250	OTU_4205962	OTU_536760
OTU_293136	OTU_4352153	OTU_1832158	OTU_1000645
OTU_85371	OTU_150582	OTU_242961	OTU_191091
OTU_2354411	OTU_818315	OTU_3787593	OTU_341789
OTU_4309513	OTU_3064691	OTU_826918	OTU_588784
OTU_4423027	OTU_583880	OTU_339380	OTU_739867
OTU_1607981	OTU_3184433	OTU_4329246	OTU_764684
OTU_217373	OTU_68326	OTU_153653	OTU_3779927
OTU_533246	OTU_4430680	OTU_91529	OTU_578211
OTU_173543	OTU_589152	OTU_179922	OTU_712002
OTU_4475292	OTU_829745	OTU_4438688	OTU_556577
OTU_161272	OTU_341049	OTU_4431649	OTU_246140
OTU_194872	OTU_819705	OTU_337963	OTU_3568809
OTU_243677	OTU_270659	OTU_106469	OTU_996066
OTU_576229	OTU_305074	OTU_545614	OTU_276648
OTU_100411	OTU_837781	OTU_583472	OTU_1108701
OTU_153978	OTU_966092	OTU_824305	OTU_139641
OTU_4412629	OTU_1134675	OTU_775035	OTU_4356978
OTU_77437	OTU_823845	OTU_554718	OTU_102693
OTU_662843	OTU_594371	OTU_107130	OTU_352252
OTU_4423796	OTU_617160	OTU_4438051	OTU_41476
OTU_1120964	OTU_547634	OTU_824388	OTU_837763
OTU_4456340	OTU_2092399	OTU_578850	OTU_140786
OTU_1140018	OTU_269210	OTU_8966	OTU_249224
OTU_22659	OTU_583622	OTU_203093	OTU_583127
OTU_203579	OTU_544402	OTU_30146	OTU_229691
OTU_4480644	OTU_140788	OTU_143297	OTU_150456
OTU_4313823	OTU_238554	OTU_316226	OTU_325420
OTU_246864	OTU_829687	OTU_582440	OTU_286499
OTU_2860880	OTU_975158	OTU_830414	OTU_382828
OTU_4389206	OTU_673627	OTU_231309	OTU_1126930
OTU_1126413	OTU_346011	OTU_326155	OTU_545540
OTU_2722479	OTU_4449979	OTU_931098	OTU_80091
OTU_816689	OTU_355436	OTU_2651072	OTU_84384
OTU_864027	OTU_837519	OTU_245143	OTU_537078
OTU_4313853	OTU_1106011	OTU_825304	OTU_593918
OTU_62921	OTU_157660	OTU_1892589	OTU_342789
OTU_815972	OTU_4350714	OTU_786547	OTU_154971
OTU_1027418	OTU_268530	OTU_556114	OTU_709830
OTU_631620	OTU_4333380	OTU_542131	OTU_574120
OTU_4411209	OTU_153017	OTU_1136940	OTU_347219
OTU_4079463	OTU_762273	OTU_771023	OTU_4302414
OTU_299267	OTU_2714175	OTU_653033	OTU_4425954
OTU_803402	OTU_702841	OTU_785565	OTU_326155
OTU_140929	OTU_4345420	OTU_1112908	OTU_140955
OTU_148371	OTU_147134	OTU_151374	OTU_159766
OTU_1141545	OTU_1108274	OTU_770608	OTU_204762
OTU_4308678	OTU_3824576	OTU_4371082	OTU_349984
OTU_870047	OTU_823668	OTU_210280	OTU_350586
OTU_4381606	OTU_1106351	OTU_127630	OTU_691524
OTU_200444	OTU_4480299	OTU_810040	OTU_272142
OTU_171401	OTU_1122021	OTU_522986	OTU_142199
OTU_159222	OTU_698734	OTU_1141031	OTU_140764
OTU_565583	OTU_4411569	OTU_827371	OTU_354744
OTU_313689	OTU_902334	OTU_301131	OTU_165490
OTU_2363519	OTU_4447123	OTU_766016	OTU_814753
OTU_811219	OTU_817256	OTU_202834	OTU_856309
OTU_147472	OTU_4437875	OTU_128887	OTU_118088
OTU_287032	OTU_960463	OTU_4332584	OTU_325458
OTU_276906	OTU_160928	OTU_789831	OTU_242480
OTU_238554	OTU_83112	OTU_4451638	OTU_127021
OTU_1107606	OTU_1712353	OTU_836488	OTU_837566
OTU_649055	OTU_555829	OTU_3435412	OTU_2714175
OTU_343990	OTU_4314929	OTU_1986542	OTU_161200
OTU_179278	OTU_4302975	OTU_4335537	OTU_231309
OTU_549939	OTU_530962	OTU_150456	OTU_1116497
OTU_681733	OTU_358538	OTU_4196058	OTU_138411
OTU_257398	OTU_8882	OTU_869208	OTU_659486
OTU_1147879	OTU_884345	OTU_1109439	OTU_33009
OTU_4385825	OTU_829623	OTU_249999	OTU_2035238
OTU_346691	OTU_929471	OTU_50807	OTU_692115
OTU_589489	OTU_323030	OTU_574120	OTU_541531
OTU_4300778	OTU_625862	OTU_633431	OTU_575079
OTU_256685	OTU_751714	OTU_836120	OTU_4448282
OTU_91720	OTU_642309	OTU_550776	OTU_544177
OTU_4390324	OTU_960682	OTU_233991	OTU_1106577
OTU_537833	OTU_3601578	OTU_622999	OTU_843593
OTU_4477989	OTU_1133602	OTU_970344	OTU_4298976
OTU_666631	OTU_4381606	OTU_935060	OTU_153687
OTU_289963	OTU_537283	OTU_242480	OTU_4467845
OTU_4301277	OTU_1105269	OTU_203261	OTU_834746
OTU_4421336	OTU_4397025	OTU_1144693	OTU_587905
OTU_4463767	OTU_348378	OTU_143462	OTU_826785
OTU_18609	OTU_106356	OTU_4404312	OTU_319087
OTU_767326	OTU_584994	OTU_821717	OTU_323600
OTU_108340	OTU_278945	OTU_823035	OTU_838472
OTU_532835	OTU_3876492	OTU_70966	OTU_1109318
OTU_4471900	OTU_1104738	OTU_692115	OTU_3855581
OTU_1108706	OTU_534346	OTU_1853226	OTU_722158
OTU_901633	OTU_3074191	OTU_1108741	OTU_4407222
OTU_308069	OTU_4196058	OTU_334931	OTU_1108741
OTU_337963	OTU_4336568	OTU_582920	OTU_698214
OTU_4429716	OTU_686381	OTU_643438	OTU_1137254
OTU_1036758	OTU_766347	OTU_4338740	OTU_935060
OTU_4439433	OTU_823396	OTU_541919	OTU_235415
OTU_556256	OTU_569165	OTU_1117767	OTU_539064
OTU_1111684	OTU_568108	OTU_532672	OTU_265642
OTU_1107152	OTU_4350099	OTU_1021314	OTU_3899192
OTU_1784974	OTU_4313350	OTU_151638	OTU_569116
OTU_1139798	OTU_346553	OTU_575686	OTU_694410
OTU_325735	OTU_811918	OTU_977942	OTU_880783
OTU_276755	OTU_240079	OTU_2361051	OTU_4402525
OTU_4376233	OTU_268705	OTU_789725	OTU_590936
OTU_547018	OTU_717518	OTU_673627	OTU_4401772
OTU_821080	OTU_695213	OTU_24493	OTU_160569
OTU_4429123	OTU_818856	OTU_319488	OTU_2671711
OTU_1104753	OTU_4313147	OTU_140764	OTU_4440085
OTU_2414618	OTU_317953	OTU_1110443	OTU_1123656
OTU_4445102	OTU_4482760	OTU_833180	OTU_4015030
OTU_802151	OTU_585301	OTU_346422	OTU_575686
OTU_561798	OTU_653448	OTU_824164	OTU_227610
OTU_3755157	OTU_18499	OTU_1014380	OTU_308482
OTU_3475	OTU_4316533	OTU_581171	OTU_805719
OTU_848267	OTU_176420	OTU_648373	OTU_1931739
OTU_4484093	OTU_835741	OTU_2045027	OTU_534839
OTU_104795	OTU_232927	OTU_749563	OTU_2397566
OTU_792863	OTU_91529	OTU_3424623	OTU_683250
OTU_538813	OTU_581028	OTU_554089	OTU_91532
OTU_2291414	OTU_4482857	OTU_135742	OTU_1106681
OTU_4333020	OTU_154431	OTU_2358	OTU_37115
OTU_41749	OTU_580254	OTU_355430	OTU_4444474
OTU_288687	OTU_765223	OTU_104142	OTU_2258462
OTU_3382766	OTU_307703	OTU_812461	OTU_4389957
OTU_4337249	OTU_827077	OTU_153368	OTU_149878
OTU_4325239	OTU_837749	OTU_4387971	OTU_4347877
OTU_812351	OTU_727354	OTU_630967	OTU_817309
OTU_2335039	OTU_314902	OTU_543569	OTU_326373
OTU_561950	OTU_310636	OTU_342383	OTU_227980
OTU_252341	OTU_237689	OTU_923105	OTU_552208
OTU_80289	OTU_209277	OTU_591460	OTU_156088
OTU_584111	OTU_838102	OTU_1921157	OTU_4404247
OTU_4377536	OTU_4041669	OTU_1123656	OTU_658002
OTU_1108469	OTU_689601	OTU_235839	OTU_212859
OTU_163061	OTU_234196	OTU_815156	OTU_4429912
OTU_1108144	OTU_1835918	OTU_560172	OTU_819017
OTU_550862	OTU_191091	OTU_838951	OTU_1055667
OTU_311476	OTU_110525	OTU_44254	OTU_312900
OTU_928705	OTU_534970	OTU_100870	OTU_2742616
OTU_1146045	OTU_819196	OTU_776888	OTU_566519
OTU_825252	OTU_252268	OTU_142849	OTU_2343601
OTU_2859851	OTU_320352	OTU_18725	OTU_3713320
OTU_4457670	OTU_267843	OTU_74504	OTU_816093
OTU_515265	OTU_3829182	OTU_4386403	OTU_4302975
OTU_1142125	OTU_1108424	OTU_4160083	OTU_305476
OTU_3551891	OTU_892323	OTU_812016	OTU_110455
OTU_4381005	OTU_859313	OTU_668840	OTU_3426105
OTU_819724	OTU_4358911	OTU_827967	OTU_4399607
OTU_4305329	OTU_9036	OTU_4102516	OTU_537526
[truncated: 29,614 more rows]
