# Supplementary material for: Marine biofilms constitute a bank of hidden microbial diversity and functional potential
Source: Nat Commun. 2019 Jan 31;10:517. doi: 10.1038/s41467-019-08463-z (PMC6355793; doi:10.1038/s41467-019-08463-z)
Supplement: Supplementary file 7 — Supplementary Data 4 [file 41467_2019_8463_MOESM7_ESM.xlsx]

## Sheet: Sheet1
Supplementary Data 4 Phylum-level composition of the biofilm and seawater microbial communities based on 16S miTags.
Phyla	B-USA1	B-USA2	B-USA3	B-RSA1	B-RSA2	B-RSA3	B-RSB1	B-RSB2	B-RSB3	B-RSC1	B-RSC2	B-RSC3	B-RSiii1	B-RSiii2	B-RSiii3	B-HK13071	B-HK13072	B-HK13073	B-HK14071	B-HK14072	B-HK14073	B-HK15041	B-HK15042	B-HK15043	B-HK15051	B-HK15052	B-HK15053	B-HK15071	B-HK15072	B-HK15073	B-HK15091	B-HK15092	B-HK16041	B-HK16042	B-HK16043	B-HK16051	B-HK16052	B-HK16053	B-HK16061	B-HK16062	B-HK16063	B-HK16071	B-HK16072	B-HK16073	B-HK16081	B-HK16082	B-HK16083	B-HK16091	B-HK16092
AC1	0	0	0	0	0	0	0	0	0	0	0	0	0	0	0	0	0	0	0	3	7	0	0	2	0	0	0	0	0	2	0	0	0	0	0	0	0	0	2	0	0	0	0	0	0	0	0	0	2
Acidobacteria	171	253	189	760	343	296	216	170	181	586	347	737	645	1818	676	613	762	450	312	476	427	338	226	484	323	564	352	287	188	423	277	510	108	7	12	201	208	54	107	81	189	147	240	119	143	414	43	176	432
Actinobacteria	304	734	202	284	222	162	187	152	182	235	261	609	27	40	51	382	417	267	652	763	668	514	344	772	580	932	567	394	303	695	469	842	229	133	162	576	220	399	221	215	145	180	41	199	269	606	34	486	448
Alphaproteobacteria	10164	9028	3716	7597	7612	7694	6148	5025	5394	7226	8279	9842	17273	15887	12505	7119	8789	6473	12147	14909	13100	6771	6241	8537	4815	7055	3647	6033	5602	7674	4088	6153	5052	5463	3291	5308	3340	3781	1280	1607	2015	2937	4531	3314	3339	5449	1723	3622	5039
AncK6	0	0	0	0	0	0	0	0	0	0	0	0	0	0	0	0	0	0	0	0	0	0	0	0	0	0	0	0	0	0	2	0	0	0	0	0	3	0	0	0	0	0	0	0	0	0	0	2	0
Aquificae	0	0	0	0	0	0	0	0	0	0	0	0	0	0	0	0	0	0	0	0	0	0	0	2	0	0	0	0	0	0	0	0	0	0	0	0	0	0	0	0	0	0	0	0	0	0	0	0	0
Armatimonadetes	0	0	0	0	0	0	0	0	0	0	0	4	0	0	0	21	2	4	0	5	2	0	4	7	3	3	0	0	0	2	3	0	0	0	0	0	0	0	2	0	0	0	0	0	0	0	0	9	2
Bacteroidetes	2037	1432	1461	6707	10844	11357	7861	7176	8024	7312	10998	6160	3604	4771	5620	3049	3874	2515	4361	5161	4639	1949	2076	2714	2822	3611	633	1826	1929	2551	2473	3145	4486	1648	1224	3810	2894	2207	678	785	1159	4324	3650	2552	2590	3417	910	3067	3822
Betaproteobacteria	162	201	30	87	47	28	38	39	48	80	27	64	89	155	92	99	118	83	273	290	279	125	89	98	105	160	133	58	29	66	62	120	129	35	28	105	102	43	18	10	12	39	39	16	43	241	17	138	172
BHI80_139	0	0	0	0	0	0	2	0	3	6	0	6	14	14	0	8	12	13	0	12	0	12	6	10	7	12	19	9	6	7	7	11	11	0	0	9	16	5	2	0	2	4	15	0	40	7	5	5	10
BRC1	0	0	0	6	0	9	2	0	6	2	0	19	0	2	2	5	7	2	4	2	2	11	15	17	0	5	8	4	13	11	0	3	7	0	0	2	4	0	2	0	0	9	0	2	21	0	2	8	4
Caldiserica	0	0	0	0	0	0	0	0	0	0	0	0	0	0	0	0	0	0	0	0	0	0	0	0	0	0	0	0	0	0	0	0	0	0	0	0	0	0	0	0	0	0	0	0	0	0	0	0	0
Caldithrix	0	0	9	0	0	0	0	0	2	8	0	44	4	0	0	25	23	16	10	4	12	24	37	57	27	30	2	22	34	49	26	23	7	0	0	11	21	0	6	9	5	18	10	7	29	27	12	12	31
CD12	4	0	0	0	0	0	0	0	0	0	0	0	0	0	0	0	0	0	0	0	0	0	0	0	0	0	0	0	0	0	0	0	0	0	0	0	0	0	0	0	0	0	0	0	0	0	0	0	0
Chlamydiae	37	18	24	137	168	181	136	116	109	119	172	183	36	62	75	175	234	174	68	89	50	21	34	45	80	131	26	18	41	32	70	127	146	0	2	169	44	6	9	36	68	213	37	40	13	70	14	114	75
Chlorobi	6	0	0	5	0	3	0	4	0	0	3	19	3	3	13	19	40	16	5	11	11	28	41	51	20	59	33	15	29	35	16	56	13	0	0	30	18	7	0	0	17	13	4	4	63	56	4	29	23
Chloroflexi	106	264	71	53	48	40	14	11	22	24	46	43	42	60	38	319	362	223	346	376	351	994	749	1107	203	357	280	920	699	1007	115	179	325	945	524	435	346	397	1347	1118	1152	580	961	526	312	193	197	327	154
Chrysiogenetes	0	0	0	0	2	4	0	0	0	4	0	0	0	0	0	0	0	0	0	0	0	0	0	0	0	0	0	0	0	0	0	0	0	0	0	0	0	0	0	0	0	0	0	0	0	0	0	0	0
Crenarchaeota	1348	1108	431	1067	255	263	772	831	1590	815	226	903	276	296	330	372	546	346	1347	1493	1447	7074	4427	5817	3027	4084	1867	5988	3607	4835	1969	2499	770	1490	3019	2092	693	1741	2342	2511	1888	1179	2620	1511	1297	2329	2083	1161	1782
Cyanobacteria	394	1661	889	19794	30952	27469	15936	13391	15617	19407	25892	12886	3599	6466	7254	11899	14465	9700	40849	50802	43379	1005	913	1169	1291	803	43	938	870	1040	1183	766	1310	679	755	6430	1625	3360	1778	793	1018	2451	4128	1316	2105	7136	1673	5786	6691
Deferribacteres	0	2	0	0	0	0	0	0	0	0	0	0	0	0	0	0	0	0	0	2	0	0	0	0	0	0	0	0	0	0	0	0	0	0	0	0	0	0	0	0	0	0	0	0	2	0	0	0	0
Deinococcus_Thermus	0	0	0	0	0	0	0	0	0	0	0	0	0	0	0	3	0	0	0	6	7	2	4	0	0	0	0	2	3	3	0	0	2	0	0	0	0	0	0	0	0	2	25	8	4	0	0	0	0
Deltaproteobacteria	380	557	328	1425	1237	1296	1133	867	1059	1485	1678	2817	1871	1633	1188	1814	2257	1448	2200	2732	2238	2007	1717	2472	1538	2583	1827	1795	1579	2224	1430	2305	1067	234	283	1253	1588	669	479	550	783	1506	2254	901	2088	1055	789	1536	1790
Dictyoglomi	0	2	0	0	0	0	0	0	0	0	0	0	0	0	0	0	0	0	0	0	0	0	0	0	0	0	0	0	0	0	0	0	0	0	0	0	0	0	0	0	0	0	0	0	0	0	0	0	0
Elusimicrobia	0	0	0	0	0	0	0	0	0	0	0	10	0	0	0	0	0	0	0	0	0	0	0	0	0	0	0	0	0	0	2	0	0	0	0	0	0	0	0	0	0	2	0	0	0	0	0	0	0
Epsilonproteobacteria	29	18	5	15	0	0	0	6	0	0	0	2	42	13	25	2	0	2	0	3	6	10	6	10	55	97	2	2	0	3	0	0	43	0	0	48	6	6	30	0	10	23	14	12	31	0	7	43	24
Euryarchaeota	777	861	156	816	635	555	627	603	1007	790	460	497	349	382	303	435	655	430	2261	2471	2237	3499	3130	3735	974	1022	219	1603	1278	1553	398	603	377	726	730	633	276	446	798	942	974	939	1033	1109	671	603	512	304	420
FBP	0	0	0	0	0	0	0	0	0	0	0	0	3	0	0	0	0	0	0	0	0	0	0	0	0	0	0	0	0	0	0	0	0	0	0	0	0	0	0	0	0	0	0	0	0	0	0	0	0
FCPU426	0	0	0	0	0	0	0	0	0	0	0	0	0	0	0	0	0	0	0	0	0	0	0	0	0	0	0	0	0	0	0	0	0	0	0	0	0	0	0	0	0	0	0	0	0	0	0	0	0
Fibrobacteres	0	0	0	0	7	0	0	0	0	5	0	12	3	0	30	0	0	0	3	0	0	3	22	14	8	5	0	7	20	12	3	5	6	0	8	12	20	0	2	0	14	17	18	11	84	5	31	14	9
Firmicutes	848	4718	284	356	140	133	238	204	286	302	100	262	195	188	175	280	294	310	606	651	529	3773	4052	4259	3959	4997	245	617	603	452	652	583	312	637	1567	1237	370	900	1751	1428	963	429	1049	715	702	1192	793	525	1141
Fusobacteria	0	2	0	0	6	5	15	24	9	4	20	3	0	0	0	0	0	0	23	19	20	25	6	19	97	83	38	25	14	16	94	70	4	8	6	20	20	16	14	4	2	3	48	3	44	51	11	67	107
Gammaproteobacteria	207421	2064328	203321	4532	4501	4944	3748	3353	4026	4567	5210	6966	15090	11793	6053	32293	7413	51334	4020	5633	4394	10449	9698	10950	7634	12170	7290	9732	9096	10314	7237	11607	5359	3292	2261	4824	6217	3218	1169	1410	2768	4377	6486	4392	6004	5571	2082	6355	7677
Gemmatimonadetes	38	32	74	2	14	16	0	14	6	9	19	23	30	53	18	146	153	77	30	36	36	58	31	68	94	109	202	57	32	72	86	112	82	4	5	53	116	30	18	17	27	54	17	7	41	10	10	86	112
GN02	21	7	0	5	8	24	5	11	14	0	6	2	2	3	9	12	6	14	43	27	29	27	22	21	59	91	2	12	12	11	34	51	37	66	40	181	88	122	25	14	18	65	41	16	33	24	6	67	52
GN04	2	0	0	0	0	0	0	0	0	0	0	0	0	0	0	0	0	0	0	0	0	0	0	0	0	3	0	0	0	0	0	3	0	0	0	0	6	0	0	0	0	2	0	0	6	0	2	4	0
GOUTA4	0	0	0	0	0	0	0	0	0	0	0	0	0	0	0	0	0	0	0	0	0	0	0	0	0	0	0	0	0	0	0	0	0	0	0	0	0	0	0	0	0	0	0	0	0	0	0	0	0
H_178	0	0	0	0	0	0	0	0	0	0	0	0	2	0	0	0	0	0	0	0	0	0	0	0	3	0	0	0	0	0	3	0	0	0	0	0	0	0	0	0	0	0	0	0	3	0	0	2	0
Hyd24_12	0	0	0	0	0	0	0	0	0	0	0	0	0	0	0	0	0	0	0	0	0	0	4	0	0	0	0	0	3	0	0	0	0	0	0	0	0	0	0	0	0	0	0	0	0	0	0	0	0
Kazan_3B_28	0	0	0	0	0	0	0	0	0	0	0	0	0	0	0	0	0	0	0	0	0	0	0	0	0	0	0	0	0	0	0	0	0	0	0	0	0	0	0	0	0	0	0	0	0	0	0	0	0
KSB3	2	0	0	0	0	0	0	0	0	0	0	0	0	0	0	0	2	0	0	0	0	2	2	0	4	2	0	5	0	0	5	2	0	0	0	0	0	0	0	0	0	0	2	2	4	0	6	0	0
Latescibacteria	0	0	0	0	0	0	0	0	0	0	0	0	0	0	0	0	0	0	0	0	0	0	0	0	0	2	0	0	0	0	0	0	0	0	0	0	0	0	0	0	0	0	0	0	0	0	0	0	0
LCP_89	0	0	0	0	0	4	0	0	0	0	0	0	0	0	0	0	0	0	0	0	0	0	0	0	0	0	0	0	0	0	0	0	0	0	0	0	0	0	2	0	0	0	0	0	2	0	0	0	0
LD1	0	0	0	0	0	0	0	0	0	0	0	0	0	0	0	0	0	0	0	0	0	36	44	114	0	3	0	0	0	41	0	0	0	0	0	0	0	0	0	0	0	6	0	0	0	0	0	0	0
Lentisphaerae	4	9	0	0	12	20	7	8	2	9	12	25	22	55	82	51	101	85	18	55	45	164	127	127	303	302	118	141	117	131	296	273	177	22	64	135	190	60	25	14	80	74	35	34	259	224	74	315	502
MVP_21	0	0	0	0	0	0	0	0	0	0	0	0	0	0	0	0	0	0	0	0	0	0	0	0	0	0	0	0	0	0	0	0	0	0	0	0	0	0	0	0	2	0	0	0	0	0	0	0	0
MVS_104	0	0	0	0	0	0	0	0	0	0	0	0	0	0	0	0	0	0	0	0	0	3	6	0	0	0	0	3	6	0	0	0	0	0	0	3	0	2	0	0	0	0	0	0	0	0	0	0	0
NC10	0	0	0	0	0	0	0	0	0	0	0	0	0	0	0	0	0	0	0	0	0	2	0	2	0	3	0	0	0	0	0	0	0	0	0	0	0	0	0	0	0	0	0	0	0	0	0	0	0
Nitrospirae	2	4	0	0	2	0	0	0	4	0	0	30	2	2	7	12	3	2	2	0	0	15	11	16	74	126	41	0	2	4	3	12	7	0	2	13	13	4	0	0	2	0	2	0	20	97	4	12	10
NKB19	0	0	0	2	21	22	26	44	14	8	36	61	0	3	0	52	19	12	2	5	10	18	18	26	13	12	9	13	10	17	10	12	41	0	2	0	24	0	0	0	6	4	0	0	13	2	2	2	16
OD1	5	2	7	2	0	0	8	2	5	0	2	0	3	0	11	5	24	11	25	21	2	27	16	37	125	146	0	20	12	32	65	67	67	140	65	273	112	134	35	29	40	69	49	23	57	48	46	134	167
OP1	0	0	0	0	0	6	0	0	4	0	0	2	0	0	0	0	0	3	0	0	0	4	0	0	0	2	0	2	0	0	0	0	2	0	0	0	0	0	0	0	0	0	0	0	0	0	0	2	4
OP11	11	39	8	3	10	12	4	2	4	4	5	5	3	5	9	0	0	0	7	10	3	3	0	2	7	15	0	5	0	3	2	2	0	0	0	9	0	0	16	3	14	12	22	3	2	0	0	0	2
OP3	0	0	0	0	2	11	10	9	0	0	7	5	0	2	3	2	0	0	6	9	15	2	2	3	12	22	12	2	2	3	13	11	0	0	0	13	11	4	45	48	80	52	64	35	25	10	12	21	25
OP8	0	0	0	2	2	2	0	0	0	0	0	0	0	0	0	0	0	0	0	0	0	5	0	2	4	0	0	3	0	0	2	0	0	0	2	0	4	0	0	0	0	0	0	0	86	0	41	9	0
OP9	0	0	0	0	2	4	4	3	0	0	0	0	0	0	0	5	7	5	0	0	0	0	0	0	0	0	0	0	0	0	0	0	0	0	0	0	0	0	0	0	0	0	0	0	0	0	0	0	0
Parcubacteria	0	0	0	0	0	0	0	0	0	0	0	0	0	0	0	0	0	0	0	0	0	0	0	0	0	0	0	0	0	0	0	0	0	0	0	0	0	0	0	0	0	0	0	0	0	0	0	0	0
Parvarchaeota	0	0	0	170	36	9	104	103	230	127	15	65	107	18	15	0	5	0	0	11	4	99	85	107	144	167	9	8	18	10	10	9	33	91	66	19	23	22	14	29	27	33	36	11	87	16	34	19	9
PAUC34f	0	0	0	0	0	3	0	2	0	0	2	4	0	3	0	4	4	9	0	0	0	16	6	29	4	8	10	11	6	20	3	8	72	0	0	4	60	4	18	0	15	25	19	2	11	4	2	10	29
Planctomycetes	783	1594	194	3221	2540	1837	1927	1382	1744	2781	2711	3111	2192	1355	937	3740	4355	2916	3886	4758	4390	2225	1943	3548	1838	2607	2217	1738	1530	2816	1524	2264	2455	645	643	2488	2040	2019	641	688	784	1856	1133	863	1667	1861	570	1198	2192
Poribacteria	0	0	0	0	0	0	0	0	0	0	0	0	0	0	0	0	0	0	0	0	0	0	0	2	0	0	0	0	0	0	0	0	0	4	4	0	0	0	0	0	0	0	0	0	0	4	0	0	0
SAR406	0	0	3	0	0	3	33	38	42	2	0	8	30	14	20	2	0	0	11	4	10	0	2	0	0	5	0	0	2	4	0	0	2	18	3	2	2	0	0	5	5	5	14	4	34	0	9	2	3
SBR1093	24	55	5	36	43	25	22	27	19	25	44	64	0	9	10	155	168	138	70	73	60	27	0	35	98	167	37	16	0	27	22	44	22	6	26	38	75	22	51	86	25	14	17	23	76	28	34	66	85
Spirochaetae	0	3	2	6	2	0	2	4	0	3	0	0	0	0	0	0	0	0	2	0	4	80	38	104	157	210	0	4	4	7	6	0	0	0	0	2	0	0	0	0	0	0	7	2	68	0	18	2	0
Spirochaetes	2	0	0	154	107	226	168	130	133	131	274	189	15	32	20	24	22	12	21	45	32	13	7	25	8	25	16	11	3	25	2	21	4	0	2	18	24	4	11	4	11	9	20	0	77	11	36	17	16
SR1	0	3	0	0	0	0	0	0	0	0	0	0	0	0	0	0	0	2	9	13	5	3	2	0	2	16	0	0	2	0	0	7	0	0	0	11	0	5	2	0	0	0	0	2	0	0	0	28	5
Synergistetes	0	0	0	0	0	2	0	3	0	0	0	0	0	0	0	2	0	0	0	0	0	0	3	0	0	2	0	0	3	0	0	0	0	0	0	0	0	0	6	0	4	5	4	2	0	0	0	0	0
TA06	0	0	0	0	0	0	0	0	0	0	0	0	0	0	0	0	0	0	0	0	0	0	0	0	0	0	0	0	0	0	0	0	0	0	0	0	0	0	0	0	0	0	0	0	0	0	0	0	0
TA18	0	10	4	8	18	22	12	23	29	11	15	27	21	15	17	17	12	4	7	13	4	36	6	36	20	70	85	41	6	28	16	58	22	0	2	22	25	11	8	4	5	11	4	0	25	17	0	29	44
Tenericutes	2	12	2	11	2	9	13	7	0	6	4	10	12	3	18	10	3	11	13	21	31	433	259	446	362	515	580	314	183	341	284	444	0	3	2	4	57	4	49	31	65	39	20	36	145	57	102	29	20
Thaumarchaeota	0	0	0	0	0	0	0	0	0	0	0	0	0	0	0	0	0	0	0	0	0	0	0	0	0	0	0	0	0	0	0	0	0	0	0	0	0	0	0	0	0	0	0	0	0	0	0	0	0
Thermi	0	0	9	0	0	9	6	12	7	3	3	5	0	0	4	0	0	0	8	0	0	26	11	31	0	0	0	20	9	15	0	0	0	0	0	5	0	2	0	0	2	0	51	13	26	8	18	0	0
Thermotogae	0	0	0	0	0	0	0	0	4	0	0	0	0	0	0	0	0	0	0	0	0	0	0	0	0	0	0	0	0	0	0	0	0	0	0	0	0	0	36	50	78	64	48	20	0	0	0	2	0
TM6	8	28	0	40	14	29	29	43	26	12	21	55	26	11	2	0	4	0	14	36	17	27	8	11	12	9	3	24	3	14	2	2	6	20	9	0	4	0	18	0	0	2	15	2	0	0	2	5	2
TM7	13	22	5	32	3	0	11	10	32	24	8	36	4	0	0	39	18	31	37	19	14	54	31	48	104	96	0	46	31	53	104	89	4	0	4	14	3	17	16	38	34	42	0	6	18	22	7	83	39
TPD_58	0	0	0	0	0	0	0	0	0	0	0	4	0	0	0	0	0	0	0	2	0	0	0	2	0	0	0	0	0	0	0	0	0	0	0	0	0	0	0	0	0	0	0	0	2	0	0	0	0
Unclassified	8	0	0	3	15	0	2	5	2	13	9	34	0	10	12	10	5	6	9	16	4	2	6	18	5	10	8	0	2	9	5	9	0	6	0	0	5	8	0	0	18	19	28	0	10	2	2	6	0
Unclassified Proteobacteria	0	0	0	2	0	7	0	2	2	2	2	44	0	0	0	2	0	0	0	0	0	3	6	0	7	17	0	6	0	2	0	2	2	2	0	3	3	0	0	4	0	0	6	0	5	0	8	0	0
Verrucomicrobia	409	582	172	127	94	95	54	87	69	122	161	215	254	327	209	879	1008	709	931	1166	1031	645	580	946	1571	1958	970	598	501	824	1358	1723	1413	240	336	1407	1064	800	400	493	652	431	410	299	715	1486	340	1058	1297
VHS_B3_43	0	4	0	0	0	3	0	0	0	0	0	0	0	0	0	0	0	0	0	0	0	0	0	0	0	0	0	0	0	0	0	0	0	0	0	0	0	0	0	0	0	0	0	0	0	0	0	0	0
WPS_2	0	3	0	12	0	0	6	0	0	6	0	8	12	0	0	52	41	21	59	80	76	8	7	11	0	2	0	8	0	5	0	0	2	0	0	2	9	2	65	26	32	9	0	16	0	4	2	2	6
WS1	0	0	2	0	0	0	0	0	0	2	0	0	0	0	0	0	0	0	0	0	0	0	0	0	0	0	0	0	0	0	0	0	0	0	0	0	0	0	0	0	0	0	0	0	0	0	0	0	0
WS2	0	5	5	0	0	0	0	0	0	0	0	0	0	0	0	0	0	0	0	2	0	0	0	0	4	2	0	0	0	0	4	2	0	0	0	0	0	0	0	0	0	0	0	0	0	0	0	0	0
WS3	50	18	12	12	11	12	15	9	4	12	14	20	3	17	0	63	43	22	14	44	25	16	7	36	24	61	54	10	9	27	20	52	19	0	2	6	17	2	5	0	10	21	0	2	49	14	23	25	22
WS4	0	0	0	0	0	0	0	0	0	0	0	0	0	0	0	0	0	0	0	0	0	0	0	0	0	0	0	0	0	0	0	0	0	0	0	0	0	0	0	0	0	0	0	0	0	0	0	0	0
WS5	0	0	0	0	0	0	0	0	0	0	0	0	0	0	0	0	0	0	0	0	0	0	0	0	0	2	0	0	0	0	0	0	0	0	0	0	0	0	0	0	0	0	0	0	0	0	0	0	0
WS6	2	6	2	0	3	0	0	0	0	0	0	0	2	2	0	0	2	0	2	0	11	0	4	4	3	2	0	0	4	4	3	0	0	0	0	2	5	13	67	48	87	31	14	0	11	0	0	6	2
WWE1	0	0	0	0	0	0	0	0	0	0	0	0	0	0	0	0	0	0	2	0	0	0	0	0	0	0	0	0	0	2	0	0	0	0	0	0	0	0	0	0	0	0	7	0	7	0	0	0	0
ZB3	0	2	0	0	0	0	0	2	0	0	0	0	0	0	0	2	0	2	0	0	0	0	0	2	0	0	2	0	0	2	0	3	6	10	0	0	0	0	0	0	0	12	0	11	12	0	6	0	0
Zetaproteobacteria	0	11	7	219	351	285	134	116	150	201	251	109	53	127	92	466	633	415	2342	2757	2386	20	17	15	69	51	6	20	21	16	70	42	55	24	34	285	119	155	55	19	21	93	94	30	90	248	60	214	267
[truncated: 143 more columns]
