# Supplementary material for: Marine biofilms constitute a bank of hidden microbial diversity and functional potential
Source: Nat Commun. 2019 Jan 31;10:517. doi: 10.1038/s41467-019-08463-z (PMC6355793; doi:10.1038/s41467-019-08463-z)
Supplement: Supplementary file 8 — Supplementary Data 5 [file 41467_2019_8463_MOESM8_ESM.xlsx]

## Sheet: Sheet1
Supplementary Data 5 Phylum-level composition of the biofilm and seawater microbial communities based on 16S miTags normalized by copy number and gene length. Relative abundance is given.
Phyla	B-USA1	B-USA2	B-USA3	B-RSA1	B-RSA2	B-RSA3	B-RSB1	B-RSB2	B-RSB3	B-RSC1	B-RSC2	B-RSC3	B-RSiii1	B-RSiii2	B-RSiii3	B-HK13071	B-HK13072	B-HK13073	B-HK14071	B-HK14072	B-HK14073	B-HK15041	B-HK15042	B-HK15043	B-HK15051	B-HK15052	B-HK15053	B-HK15071	B-HK15072	B-HK15073	B-HK15091	B-HK15092	B-HK16041	B-HK16042	B-HK16043	B-HK16051	B-HK16052	B-HK16053	B-HK16061	B-HK16062	B-HK16063	B-HK16071	B-HK16072	B-HK16073	B-HK16081	B-HK16082	B-HK16083	B-HK16091	B-HK16092
Gammaproteobacteria	82.897	77.4019	89.1479	9.26999	7.80008	9.21561	9.53478	9.86482	9.62833	9.72455	9.80608	14.9307	33.5216	26.0906	15.9751	31.8586	14.1302	42.9274	4.96141	5.31545	5.02872	16.312	18.8934	16.856	20.1175	22.9944	27.4841	19.2628	23.2184	20.1816	25.3488	28.7435	20.1186	12.9707	9.87074	12.731	26.5836	12.6984	6.7773	7.8724	14.4199	16.8734	17.4003	18.7998	22.8074	14.7292	11.9372	21.1826	20.3964
Alphaproteobacteria	7.31017	7.53375	4.17242	20.3475	16.2813	17.3319	19.094	17.927	15.6535	19.564	18.3842	24.4532	38.9	37.6281	40.0061	15.9162	21.161	14.5863	19.3787	19.2648	19.2692	11.7108	13.62	13.5731	13.6876	14.3592	14.1646	13.0984	15.8719	15.5312	15.3571	16.0081	21.4657	29.2435	15.861	16.9424	15.6211	17.2826	8.21302	9.74716	11.1346	13.5728	15.8656	17.6175	14.14	17.0822	12.7427	14.9537	15.3737
Cyanobacteria	0.347802	1.66101	1.09642	34.3877	46.9853	43.9893	32.7515	32.3242	30.7512	35.1223	41.6595	23.3297	7.47456	12.8229	17.4643	23.53	28.2439	19.2203	46.4089	47.3568	46.5727	2.43554	2.65379	2.73686	3.30818	1.6387	0.158144	2.84594	3.32853	3.20011	3.98572	2.03702	5.07254	3.37855	3.48414	16.9765	6.77989	13.4177	11.0005	5.40576	5.72099	9.76847	11.9958	6.50882	8.03855	18.0552	9.59835	19.3117	16.8815
Crenarchaeota	3.47106	3.17045	1.64319	6.43641	1.28502	1.38802	6.00474	7.49218	11.4505	5.13675	1.15129	5.62237	1.85716	1.78199	2.69824	2.78126	3.91839	2.48541	5.56165	4.99116	5.57857	38.3155	30.1543	30.1922	24.2552	23.6409	22.7291	41.1101	32.3134	32.3611	21.7002	18.94	10.0981	25.0143	46.0096	19.4881	9.92675	24.2664	40.2455	41.6658	30.9113	15.3453	24.1916	21.1876	15.0109	19.7301	38.2153	10.8611	14.6521
Bacteroidetes	1.62827	1.8017	1.66854	11.6755	16.0705	17.4957	18.0677	18.4429	17.1731	13.9636	16.5497	11.2202	5.91332	8.16995	12.5335	5.73145	7.14989	4.56804	4.29603	4.15046	4.27758	2.45585	3.22762	3.21039	5.73684	5.29986	1.87096	2.8687	3.9449	3.86608	6.52311	5.84544	14.9393	6.86181	4.95559	8.65982	10.7416	7.72618	2.92344	3.63991	4.517	13.5151	7.68149	9.98571	8.46893	7.83383	4.63228	9.24705	8.88848
Euryarchaeota	2.00092	2.44282	0.575229	3.91367	2.76274	2.57935	3.75182	4.01546	5.21801	3.98401	2.16571	2.2943	1.72624	1.97755	1.95709	2.33591	3.38497	2.25847	6.47232	5.94329	6.09749	13.3256	15.9474	14.4438	6.15112	4.46894	1.75776	6.63834	6.82228	6.36322	2.9649	3.20445	3.58326	8.81083	7.76902	3.74546	2.74946	3.99833	9.2718	11.0297	10.7507	8.67264	6.68743	11.1711	5.38985	3.51383	6.2717	2.45133	2.42657
Planctomycetes	0.546234	1.21824	0.205578	5.99408	4.02061	2.9817	4.44082	3.53697	3.82639	5.41147	4.49418	6.06831	4.16257	2.676	2.31164	6.92716	8.34281	5.32325	4.18583	4.1702	4.4245	3.07758	3.27142	4.65038	4.24284	4.46437	7.48485	3.21031	3.53383	4.98052	4.72829	5.12121	8.51677	2.5802	2.5552	6.01827	8.02018	7.47842	2.79628	2.98869	2.91457	6.1434	3.11636	3.3517	5.6833	4.58649	2.92293	3.87119	5.35927
Betaproteobacteria	0.141216	0.145951	0.042607	0.438008	0.076466	0.0404279	0.0998591	0.0989579	0.112384	0.171913	0.0460972	0.140077	0.204762	0.36287	0.357132	0.328164	0.902525	0.235206	0.492329	0.529538	0.676874	0.287936	0.217422	0.173137	0.569292	0.392957	0.528031	0.13155	0.0977999	0.146031	0.415165	0.346532	0.864508	0.987543	0.15172	0.341496	0.47531	0.193828	0.109107	0.0401652	0.304048	0.165704	0.110827	0.0669212	0.170146	0.898581	0.104115	0.483914	0.558085
Deltaproteobacteria	0.219248	0.360049	0.302002	2.01706	1.40168	1.53027	1.9151	1.60668	1.6581	2.27756	1.94256	4.45251	2.60162	2.21957	1.99821	2.74265	3.58069	2.14711	2.09253	2.12502	1.99606	2.72333	2.84008	3.18072	3.42432	4.10527	5.91259	3.10463	3.37884	3.68597	4.22416	4.79537	3.58315	1.12908	1.07444	2.95668	5.58243	2.40127	1.80517	2.05439	2.91364	4.7012	5.01999	3.19566	6.35168	2.32917	3.83887	4.39725	3.98589
SAR406	0	0	0.00621961	0	0	0.00788182	0.121652	0.156546	0.138646	0.00602167	0	0.0229622	0.0917587	0.0433575	0.0772887	0.00647221	0	0	0.0180675	0.00582436	0.0167604	0	0.00578177	0	0	0.0139311	0	0	0.00759105	0.0112993	0	0	0.0121451	0.134272	0.0203799	0.00813694	0.0131003	0	0	0.0372477	0.0343174	0.0285136	0.0593408	0.0262864	0.18709	0	0.0744118	0.00734187	0.0117545
Actinobacteria	0.307816	0.856502	0.293537	0.664584	0.445729	0.323469	0.55823	0.51562	0.511145	0.582179	0.522834	1.66151	0.0697356	0.112041	0.179475	0.963191	1.12248	0.690889	0.9515	0.917286	0.920606	1.02761	0.865092	1.52192	1.95184	2.2847	2.57873	0.977699	0.997962	1.7453	2.0944	2.68867	1.13144	0.886001	0.997895	2.07259	1.23497	2.17664	1.52253	1.45099	0.903531	0.885137	0.144682	1.13348	1.32859	1.80387	0.264562	2.20214	1.54778
GN02	0.0146227	0.00686964	0	0.010084	0.0133139	0.041835	0.0122292	0.030066	0.0329315	0	0.0106437	0.00412188	0.00405862	0.00616425	0.0241737	0.0209561	0.0123232	0.0277123	0.0526254	0.0268495	0.0337431	0.0483854	0.0507095	0.0373496	0.163381	0.185089	0.00721012	0.0251317	0.0361797	0.0269156	0.124107	0.133796	0.150908	0.349235	0.232244	0.518115	0.387968	0.523611	0.152066	0.101147	0.0918185	0.263368	0.12476	0.0799141	0.130808	0.0663504	0.0329134	0.236803	0.13931
Tenericutes	0.00217707	0.0187042	0.00339899	0.118664	0.010365	0.0273132	0.053676	0.0868272	0	0.0411446	0.0216292	0.0344066	0.0367714	0.0191701	0.207484	0.0511354	0.0505414	0.0636405	0.0455794	0.0816325	0.0884732	1.73579	1.2745	1.69168	2.45468	2.4905	6.46977	1.77316	1.24552	1.90642	2.73141	2.90618	0	0.0172025	0.0624451	0.0132766	0.296136	0.0606509	0.638681	0.499803	0.848471	0.496027	0.0823285	0.313204	0.709681	0.243089	0.952227	0.194071	0.0818163
Acidobacteria	0.130694	0.214689	0.250566	1.60133	0.610048	0.547808	0.575728	0.512535	0.453264	1.27846	0.647788	1.65207	1.44805	4.12871	1.93722	1.33391	1.70328	0.962512	0.402173	0.507486	0.521094	0.607581	0.514983	0.827025	0.934762	1.19547	1.43709	0.657018	0.564192	0.9413	1.05321	1.40162	0.454838	0.0386978	0.0635159	0.603521	0.993361	0.246318	0.669789	0.522223	1.11183	0.634526	0.778428	0.623326	0.584352	1.21877	0.272072	0.675376	1.24841
Chloroflexi	0.0522686	0.159197	0.0581915	0.0981073	0.0806546	0.0774373	0.0526674	0.0229105	0.051386	0.0668655	0.0869922	0.0897232	0.0806117	0.110016	0.0778709	0.48528	0.606228	0.321021	0.34459	0.305377	0.325698	1.20906	1.09964	1.23943	0.451513	0.538095	0.79642	1.39091	1.33251	1.44704	0.380111	0.403356	1.00489	3.45273	1.82561	0.978003	1.10499	1.21926	5.26378	4.48594	4.10032	1.70047	2.11009	1.8871	1.02035	0.407861	0.956216	0.95282	0.344232
Verrucomicrobia	0.191952	0.313313	0.133611	0.201711	0.143904	0.159051	0.115937	0.227191	0.134007	0.206873	0.254066	0.367542	0.43627	0.485759	0.445531	1.30801	1.51388	1.08272	0.753196	0.754207	0.775754	0.96439	1.11463	1.35425	3.50641	3.08733	3.0345	1.13932	1.25636	1.52148	3.94176	3.52634	4.31863	1.09086	1.19293	3.20124	3.86227	2.86179	2.06674	2.61822	3.13443	1.57042	1.20497	1.23553	2.46341	3.58407	1.93998	3.141	2.8877
Zetaproteobacteria	0	0.012547	0.01193	0.408747	0.569538	0.481148	0.329003	0.318245	0.331572	0.395195	0.440381	0.223163	0.104141	0.251637	0.225894	0.964205	1.24851	0.865276	2.63651	2.55068	2.54111	0.0313567	0.0312256	0.0233385	0.16936	0.0944463	0.0227431	0.0377549	0.0541861	0.0341773	0.226554	0.103745	0.215376	0.113751	0.146754	0.738247	0.500147	0.612924	0.260318	0.0899321	0.0915787	0.336974	0.253154	0.125263	0.324605	0.615861	0.315197	0.708339	0.668359
Firmicutes	0.50348	2.38063	0.155408	0.2111	0.0892453	0.0749147	0.216503	0.194121	0.21629	0.197884	0.0708829	0.447328	0.190708	0.207017	0.214895	0.193258	0.186065	0.208744	0.247319	0.223162	0.183093	1.89722	2.41795	1.97636	3.58453	3.34844	0.324809	0.444136	0.565252	0.329746	1.00096	0.744252	0.371161	0.966595	2.00706	0.968526	0.541847	1.06424	2.98875	2.33417	1.63758	0.627169	1.02109	0.966752	1.05002	0.945863	1.41066	0.591981	0.86127
Spirochaetes	0.00369447	0	0	0.340289	0.179856	0.410925	0.422273	0.368589	0.319934	0.287403	0.504105	0.438982	0.0364157	0.0803147	0.0571375	0.0414343	0.0376193	0.0198239	0.0214178	0.0324462	0.0319989	0.0284266	0.0173315	0.0425575	0.0291868	0.0520279	0.0695182	0.0315496	0.00913298	0.0547252	0.00818748	0.0558049	0.0194828	0	0.0108976	0.0554837	0.124621	0.0135174	0.0732104	0.0304206	0.0666695	0.040567	0.0671824	0	0.340442	0.0292662	0.243761	0.0648188	0.0457858
Gemmatimonadetes	0.0193713	0.0161117	0.0693568	0.00419199	0.0299647	0.0305086	0	0.0458398	0.0172381	0.0244598	0.0445119	0.0598201	0.0777398	0.142207	0.0607849	0.369365	0.400357	0.174059	0.0450311	0.0436924	0.0508074	0.12464	0.0817844	0.135663	0.314715	0.264002	0.984268	0.156854	0.110428	0.186192	0.377704	0.352506	0.400868	0.0269903	0.0320462	0.186912	0.640894	0.160876	0.12348	0.118761	0.169205	0.267141	0.0630263	0.0393297	0.195499	0.0338571	0.0776585	0.387782	0.374198
Chlamydiae	0.0533936	0.0243511	0.0607656	0.600476	0.629448	0.782909	0.726589	0.735607	0.554527	0.524665	0.696433	0.705925	0.193777	0.246473	0.485061	0.660527	0.888014	0.747995	0.14399	0.164578	0.106174	0.063991	0.139412	0.132824	0.401806	0.44722	0.199587	0.074138	0.212515	0.123652	0.452894	0.581772	1.24659	0	0.0163739	0.802824	0.483272	0.060477	0.0770152	0.39761	0.754631	1.74882	0.206933	0.31732	0.090593	0.34366	0.181651	0.738758	0.352108
Epsilonproteobacteria	0.0245225	0.0211768	0.00823524	0.0327037	0	0	0	0.0167605	0	0	0	0.00513764	0.0735691	0.0266974	0.0525103	0.00309195	0	0.00255385	0	0.00208746	0.00545092	0.0368952	0.0248799	0.0313896	0.36622	0.482967	0.00512257	0.00507191	0	0.0113809	0	0	0.141331	0	0	0.0957774	0.021558	0.0419535	0.178706	0	0.0805557	0.0921849	0.0375687	0.0651687	0.167173	0	0.0875052	0.141956	0.0512752
Nitrospirae	0.00388714	0.00865983	0	0	0.00735259	0	0	0	0.0151608	0	0	0.0985725	0.00895349	0.00675689	0.0295097	0.0427079	0.0063955	0.00255385	0.00259548	0	0	0.047701	0.04555	0.0511562	0.346439	0.417984	0.229884	0	0.00834595	0.0120139	0.0221804	0.0519236	0.0409745	0	0.0160113	0.0471138	0.0715453	0.0193227	0	0	0.013048	0	0.00680689	0	0.0894911	0.488672	0.0322113	0.0655916	0.0322346
Parvarchaeota	0	0	0	0.818345	0.152154	0.0397883	0.645126	0.71401	1.31052	0.643425	0.0619762	0.339753	0.532877	0.0938029	0.0975404	0	0.0106592	0	0	0.0157595	0.00487514	0.349444	0.398275	0.373559	0.887504	0.730553	0.0822886	0.0388537	0.114961	0.0475335	0.0849999	0.0485238	0.239574	0.802826	0.70115	0.0814275	0.201479	0.188846	0.175487	0.338875	0.296753	0.254965	0.223205	0.121639	0.796502	0.0769528	0.432008	0.145635	0.0593382
Lentisphaerae	0.00250902	0.00648308	0	0	0.0148716	0.0276902	0.0137771	0.017253	0.0035584	0.0140989	0.0162839	0.0389997	0.0340529	0.0849117	0.154618	0.0814341	0.155393	0.138095	0.0158308	0.040537	0.0365797	0.21443	0.213192	0.155655	0.579098	0.416074	0.337949	0.228134	0.25689	0.213658	0.747822	0.491096	0.527525	0.0741171	0.201115	0.27927	0.641764	0.181644	0.104534	0.0604632	0.294254	0.233297	0.0791008	0.107418	0.830302	0.433528	0.387096	0.784115	0.983681
Caldithrix	0	0	0.0162316	0	0	0	0	0	0.00695764	0.0228613	0	0.140417	0.0124929	0	0	0.0740361	0.0693653	0.0537888	0.0182027	0.00598374	0.0195113	0.0554888	0.108148	0.129138	0.106567	0.0859442	0.00925412	0.0647684	0.130784	0.141889	0.135262	0.0863192	0.0369532	0	0	0.0395227	0.131339	0	0.0459771	0.0687841	0.0367772	0.10381	0.0441097	0.0468802	0.160706	0.105224	0.0976462	0.0586939	0.124561
Deinococcus_Thermus	0	0	0	0	0	0	0	0	0	0	0	0	0	0	0	0.00463793	0	0	0	0.00622008	0.00853149	0.00323523	0.00947159	0	0	0	0	0.00408118	0.0105352	0.00599148	0	0	0.00823282	0	0	0	0	0	0	0	0	0.00890829	0.0781718	0.0371691	0.0157846	0	0	0	0
SBR1093	0.033133	0.0898668	0.0129415	0.128574	0.130404	0.0820006	0.101251	0.138866	0.0803216	0.0939719	0.146873	0.248195	0	0.0347977	0.0482456	0.601277	0.642345	0.549723	0.149354	0.132704	0.125548	0.0771242	0	0.0957489	0.468648	0.578332	0.250994	0.0576537	0	0.0952199	0.138741	0.196246	0.166789	0.0558772	0.220508	0.193013	0.613316	0.168699	0.474299	0.799834	0.214218	0.099674	0.0899593	0.1887	0.529587	0.136141	0.350954	0.427491	0.411757
WS3	0.0533135	0.0213791	0.0199768	0.0275654	0.0221856	0.0253157	0.0444016	0.0286533	0.010876	0.0290116	0.0300573	0.0485574	0.00736802	0.0422755	0	0.161602	0.106886	0.0578061	0.0199179	0.0508547	0.0327564	0.0293954	0.0162492	0.0649143	0.0738182	0.135985	0.236926	0.023176	0.0274295	0.0639969	0.0811648	0.151112	0.0911272	0	0.0109097	0.0196013	0.0894138	0.009864	0.0299078	0	0.0551122	0.0961624	0	0.0105537	0.219415	0.0437815	0.152697	0.103159	0.0686742
PAUC34f	0	0	0	0	0	0.00671485	0	0.00701939	0	0	0.00348797	0.0105855	0	0.0079153	0	0.0110279	0.0105492	0.0242888	0	0	0	0.0309637	0.0147772	0.0543218	0.0130532	0.0177649	0.0462913	0.0267655	0.0194014	0.0479287	0.0129105	0.0231763	0.357559	0	0	0.0138644	0.313666	0.0209309	0.116661	0	0.087037	0.120247	0.066119	0.0111972	0.0506666	0.0132718	0.0140877	0.0404546	0.0934496
Spirochaetae	0	0.00310257	0.00289907	0.0136472	0.00331505	0	0.00586201	0.0131018	0	0.00718159	0	0	0	0	0	0	0	0	0.00259548	0	0.00487514	0.180656	0.106768	0.225325	0.597284	0.583803	0	0.00858228	0.0111573	0.0150244	0.0217053	0	0	0	0	0.0062079	0	0	0	0	0	0	0.0218048	0.00988171	0.284988	0	0.113673	0.00762551	0
OD1	0.00318573	0.0018802	0.00745098	0.0036364	0	0	0.0187437	0.00523662	0.0117835	0	0.00339867	0	0.00583188	0	0.0270172	0.00772989	0.0482056	0.0196659	0.030212	0.0203141	0.00243757	0.0445783	0.0396526	0.0712801	0.329888	0.278375	0	0.0447847	0.0421408	0.0773757	0.232944	0.166347	0.266759	0.740772	0.335072	0.763954	0.48796	0.559252	0.250962	0.191845	0.209077	0.281616	0.142645	0.109179	0.221505	0.133573	0.294885	0.460048	0.445881
WPS_2	0	0.00250577	0	0.0193851	0	0	0.01249	0	0	0.010201	0	0.0140326	0.0207259	0	0	0.0950238	0.0716703	0.0388037	0.0590295	0.066923	0.0719292	0.010336	0.0114271	0.0136111	0	0.00314667	0	0.0130386	0	0.0079757	0	0	0.00685817	0	0	0.00459481	0.033289	0.00693674	0.279643	0.11617	0.124022	0.0289822	0	0.0593742	0	0.0122628	0.0093376	0.00585932	0.0132752
SR1	0	0.00328568	0	0	0	0	0	0	0	0	0	0	0	0	0	0	0	0.00484583	0.0117788	0.0140159	0.00620507	0.00508239	0.00428107	0	0.00567244	0.0335278	0	0	0.00562073	0	0	0.0188326	0	0	0	0.0331371	0	0.0227395	0.0110314	0	0	0	0	0.00973179	0	0	0	0.107562	0.0145059
OP3	0	0	0	0	0.00401273	0.0230852	0.0294469	0.0296168	0	0	0.0149503	0.0124064	0	0.00494768	0.00926068	0.00309195	0	0	0.00849176	0.0104681	0.0194821	0.00365528	0.00461845	0.0052511	0.036714	0.048898	0.0520843	0.00461106	0.00606369	0.00676938	0.0525393	0.0319263	0	0	0	0.0422483	0.0575546	0.0196252	0.315633	0.365047	0.519838	0.231818	0.21775	0.192086	0.111027	0.0311096	0.0821498	0.0860827	0.0764616
Thermotogae	0	0	0	0	0	0	0	0	0.00997233	0	0	0	0	0	0	0	0	0	0	0	0	0	0	0	0	0	0	0	0	0	0	0	0	0	0	0	0	0	0.263447	0.380257	0.508873	0.285065	0.161543	0.109763	0	0	0	0.0109904	0
Thermi	0	0	0.00801974	0	0	0.0106602	0.00997174	0.0222873	0.0106861	0.00407215	0.00361622	0.00700209	0	0	0.014218	0	0	0	0.00639023	0	0	0.0400301	0.0184473	0.0433934	0	0	0	0.0468246	0.0220588	0.0260608	0	0	0	0	0	0.009171	0	0.00553815	0	0	0.00886425	0	0.155121	0.0641972	0.0966469	0.021221	0.106959	0	0
OP8	0	0	0	0.00535249	0.00469948	0.00491565	0	0	0	0	0	0	0	0	0	0	0	0	0	0	0	0.0107021	0	0.00409987	0.0143336	0	0	0.00810032	0	0	0.0094512	0	0	0	0.0127103	0	0.0245108	0	0	0	0	0	0	0	0.449052	0	0.317124	0.0401339	0
ZB3	0	0.00186235	0	0	0	0	0	0.00587027	0	0	0	0	0	0	0	0.00407446	0	0.00411998	0	0	0	0	0	0.00275894	0	0	0.00684128	0	0	0.00355664	0	0.00686214	0.0238179	0.0469601	0	0	0	0	0	0	0	0.0430805	0	0.0455074	0.0421649	0	0.0312297	0	0
Chlorobi	0.00690385	0	0	0.0197932	0	0.00968811	0	0.020255	0	0	0.00985942	0.0725451	0.0136431	0.0138141	0.0746955	0.0458981	0.103679	0.0396475	0.0064887	0.0188426	0.0184548	0.0665827	0.12256	0.110718	0.079857	0.161611	0.18347	0.0476491	0.115993	0.0980204	0.0865521	0.199066	0.0874871	0	0	0.131855	0.102219	0.0338148	0	0	0.128416	0.0757922	0.02084	0.0390838	0.382786	0.237656	0.0454962	0.14815	0.0700065
TM7	0.00424989	0.00845412	0.00636496	0.0575678	0.00462679	0	0.0248989	0.0252955	0.0673614	0.0455784	0.0133383	0.0701932	0.00751225	0	0	0.0713197	0.0358315	0.0476401	0.0436101	0.0185579	0.0149768	0.113273	0.0751982	0.0980831	0.291222	0.195569	0	0.122963	0.0982329	0.141066	0.382067	0.238362	0.0164656	0	0.0166849	0.0386087	0.0135563	0.0768252	0.0923916	0.255655	0.210268	0.174691	0	0.0300229	0.0722673	0.0600275	0.0474415	0.285275	0.106963
WS6	0.00065383	0.00554905	0.00259254	0	0.00497257	0	0	0	0	0	0	0	0.00382482	0.00387276	0	0	0.00387109	0	0.00221562	0	0.0115274	0	0.00723012	0.00548035	0.00718496	0.00348418	0	0	0.00949262	0.00706492	0.00947517	0	0	0	0	0.00508763	0.0204775	0.0499249	0.312061	0.223576	0.373352	0.110535	0.0371029	0	0.0383884	0	0	0.0194633	0.00489969
Fibrobacteres	0	0	0	0	0.0127054	0	0	0	0	0.0115867	0	0.0228278	0.00706239	0	0.0865595	0	0	0	0.00409107	0	0	0.00430509	0.0487039	0.0230391	0.0200752	0.00965359	0	0.017395	0.0550692	0.0260277	0.0095047	0.0125891	0.0237754	0	0.0458993	0.0320715	0.0877966	0	0.0114669	0	0.0596755	0.0653906	0.059851	0.0535376	0.355215	0.0122134	0.217543	0.0488884	0.0228175
TA18	0	0.00965358	0.00541224	0.0158522	0.0295433	0.0378649	0.0292146	0.0625785	0.0663536	0.021987	0.0261688	0.0552766	0.0419199	0.0303182	0.0439215	0.031942	0.0250245	0.00682508	0.00851859	0.0128581	0.00487514	0.0630723	0.0129307	0.0572766	0.0511149	0.130284	0.328449	0.0894125	0.0148627	0.0565291	0.052748	0.140978	0.0878035	0	0.0131709	0.0606591	0.108336	0.0482051	0.043806	0.0249341	0.022397	0.0431371	0.0136138	0	0.0910684	0.0453057	0	0.0993336	0.116011
TM6	0.00788057	0.0292978	0	0.0843899	0.0252629	0.0549305	0.0775923	0.130565	0.0650277	0.0263071	0.0411736	0.125744	0.0583412	0.0243105	0.0057335	0	0.00918571	0	0.0183678	0.0387699	0.0210631	0.0471128	0.0171564	0.017881	0.0340984	0.018854	0.0120925	0.0530866	0.00844689	0.0293376	0.00749454	0.00539082	0.0270288	0.110674	0.0453552	0	0.0187557	0	0.0994689	0	0	0.00846089	0.0471651	0.00975002	0	0	0.0122669	0.0192435	0.00581324
NKB19	0	0	0	0.0042973	0.0396167	0.0434124	0.0714918	0.135826	0.0355054	0.018091	0.0707094	0.133432	0	0.00697819	0	0.113121	0.0434032	0.0224079	0.0026615	0.00525563	0.0124282	0.0309324	0.0411657	0.0487821	0.0374005	0.025112	0.0367297	0.0281815	0.0285074	0.0376883	0.0379399	0.0330157	0.187	0	0.0102046	0	0.118072	0	0	0	0.0309301	0.0171328	0	0	0.0546929	0.00585025	0.0124198	0.00779339	0.0470858
OP1	0	0	0	0	0	0.0197024	0	0	0.0169289	0	0	0.00776488	0	0	0	0	0	0.0122696	0	0	0	0.0114387	0	0	0	0.00696479	0	0.00721486	0	0	0	0	0.0151798	0	0	0	0	0	0	0	0	0	0	0	0	0	0	0.00734187	0.0195888
LD1	0	0	0	0	0	0	0	0	0	0	0	0	0	0	0	0	0	0	0	0	0	0.065795	0.101606	0.199542	0	0.00667686	0	0	0	0.0925149	0	0	0	0	0	0	0	0	0	0	0	0.0273318	0	0	0	0	0	0	0
Fusobacteria	0	0.000709371	0	0	0.00878494	0.00464094	0.0321722	0.0490288	0.0159538	0.0201459	0.0283119	0.00223457	0	0	0	0	0	0	0.050363	0.0296656	0.0400628	0.0137159	0.00415923	0.0149258	0.0965167	0.10989	0.0530858	0.017371	0.0127418	0.0146299	0.1264	0.0765195	0.00582455	0.0472108	0.00977376	0.0239295	0.0316209	0.0235651	0.0456262	0.0072634	0.00329158	0.0133624	0.0864113	0.00472741	0.0591989	0.0617942	0.0220049	0.0944679	0.100903
BRC1	0	0	0	0.0133805	0	0.0189868	0.00504096	0	0.0154103	0.00483527	0	0.0430744	0	0.00438126	0.00556715	0.0126567	0.0163384	0.00491544	0.005323	0.00233842	0.00269165	0.0222209	0.0363022	0.0321115	0	0.0108972	0.0356966	0.0119642	0.0414764	0.0261311	0	0.00875277	0.0319268	0	0	0.00653378	0.018075	0	0.0119631	0	0	0.0409624	0	0.0105537	0.0914681	0	0.013278	0.0333277	0.0125848
AncK6	0	0	0	0	0	0	0	0	0	0	0	0	0	0	0	0	0	0	0	0	0	0	0	0	0	0	0	0	0	0	0.00811232	0	0	0	0	0	0.0157789	0	0	0	0	0	0	0	0	0	0	0.00833191	0
Unclassified Proteobacteria	0	0	0	0.00440085	0	0.0130634	0	0.00587027	0.00520911	0.00463173	0.00411315	0.105129	0	0	0	0.00414023	0	0	0	0	0	0.00527962	0.0133416	0	0.021408	0.037129	0	0.0133203	0	0.00434559	0	0.0046486	0.00934176	0.0114754	0	0.00938812	0.0151147	0	0	0.0229201	0	0	0.0204207	0	0.0214659	0	0.0576495	0	0
Thaumarchaeota	0	0	0	0	0	0	0	0	0	0	0	0	0	0	0	0	0	0	0	0	0	0	0	0	0	0	0	0	0	0	0	0	0	0	0	0	0	0	0	0	0	0	0	0	0	0	0	0	0
BHI80_139	0	0	0	0	0	0	0.00356359	0	0.00491	0.00873155	0	0.00900838	0.020697	0.0209565	0	0.0125131	0.0179549	0.020561	0	0.00844545	0	0.0132706	0.0083837	0.0105913	0.0129599	0.0161603	0.0498996	0.0125554	0.0110072	0.00955749	0.0170908	0.0193182	0.0322863	0	0	0.0176981	0.0506553	0.0148437	0.00720102	0	0.0066348	0.0110254	0.0307305	0	0.107911	0.0131768	0.0199813	0.0125382	0.0189382
OP11	0.00762288	0.0339066	0.00691045	0.00628799	0.0165752	0.0210025	0.0100819	0.00587027	0.00997233	0.008604	0.00871992	0.00971106	0.00652742	0.0109531	0.0250522	0	0	0	0.00832446	0.0100892	0.00365635	0.00429172	0	0.00274018	0.0167649	0.0270328	0	0.00902319	0	0.00529869	0.00631678	0.00572557	0	0	0	0.0264908	0	0	0.0745221	0.0139735	0.070523	0.0427876	0.0583046	0.0123267	0.0069797	0	0	0	0.00489969
Caldiserica	0	0	0	0	0	0	0	0	0	0	0	0	0	0	0	0	0	0	0	0	0	0	0	0	0	0	0	0	0	0	0	0	0	0	0	0	0	0	0	0	0	0	0	0	0	0	0	0	0
Unclassified	0.00261532	0	0	0.00554992	0.0248233	0	0.00475665	0.0140796	0.00501895	0.0261551	0.0173846	0.0770542	0	0.0199944	0.0313818	0.0157402	0.0103992	0.010179	0.0114412	0.0165184	0.00487514	0.00324144	0.0125723	0.0271161	0.0146366	0.0219401	0.0281103	0	0.00490893	0.0178336	0.0187229	0.0251401	0	0.0332596	0	0	0.0210336	0.0317757	0	0	0.0772452	0.079086	0.0746278	0	0.0422239	0.00487017	0.0132088	0.0199337	0
Elusimicrobia	0	0	0	0	0	0	0	0	0	0	0	0.0679991	0	0	0	0	0	0	0	0	0	0	0	0	0	0	0	0	0	0	0.00815395	0	0	0	0	0	0	0	0	0	0	0.0261281	0	0	0	0	0	0	0
WWE1	0	0	0	0	0	0	0	0	0	0	0	0	0	0	0	0	0	0	0.00259548	0	0	0	0	0	0	0	0	0	0	0.00553007	0	0	0	0	0	0	0	0	0	0	0	0	0.0290423	0	0.0383301	0	0	0	0
GN04	0.00213254	0	0	0	0	0	0	0	0	0	0	0	0	0	0	0	0	0	0	0	0	0	0	0	0	0.00657851	0	0	0	0	0	0.00858836	0	0	0	0	0.0271125	0	0	0	0	0.00915832	0	0	0.026891	0	0.0161057	0.0156738	0
Synergistetes	0	0	0	0	0	0.00675146	0	0.0158797	0	0	0	0	0	0	0	0.00294374	0	0	0	0	0	0	0.00777339	0	0	0.00630929	0	0	0.0102059	0	0	0	0	0	0	0	0	0	0.0400608	0	0.0246072	0.0180041	0.00771137	0.0117804	0	0	0	0	0
Armatimonadetes	0	0	0	0	0	0	0	0	0	0	0	0.00622799	0	0	0	0.0340634	0.00310331	0.00656074	0	0.00364925	0.00243757	0	0.00679941	0.00863905	0.00575991	0.0041897	0	0	0	0.00283184	0.00759589	0	0	0	0	0	0	0	0.0074677	0	0	0	0	0	0	0	0	0.0234045	0.0039279
KSB3	0.00151349	0	0	0	0	0	0	0	0	0	0	0	0	0	0	0	0.0035283	0	0	0	0	0.00260778	0.00329494	0	0.00873162	0.00317564	0	0.00822416	0	0	0.0143935	0.0041413	0	0	0	0	0	0	0	0	0	0	0.00483105	0.0074901	0.0127233	0	0.0282707	0	0
Hyd24_12	0	0	0	0	0	0	0	0	0	0	0	0	0	0	0	0	0	0	0	0	0	0	0.00928527	0	0	0	0	0	0.00914317	0	0	0	0	0	0	0	0	0	0	0	0	0	0	0	0	0	0	0	0
Poribacteria	0	0	0	0	0	0	0	0	0	0	0	0	0	0	0	0	0	0	0	0	0	0	0	0.00351907	0	0	0	0	0	0	0	0	0	0.0239594	0.0218195	0	0	0	0	0	0	0	0	0	0	0.0122628	0	0	0
H_178	0	0	0	0	0	0	0	0	0	0	0	0	0.00611725	0	0	0	0	0	0	0	0	0	0	0	0.0114913	0	0	0	0	0	0.0151542	0	0	0	0	0	0	0	0	0	0	0	0	0	0.0167446	0	0	0.0103763	0
LCP_89	0	0	0	0	0	0.0087469	0	0	0	0	0	0	0	0	0	0	0	0	0	0	0	0	0	0	0	0	0	0	0	0	0	0	0	0	0	0	0	0	0.0146359	0	0	0	0	0	0.0111459	0	0	0	0
MVS_104	0	0	0	0	0	0	0	0	0	0	0	0	0	0	0	0	0	0	0	0	0	0.00686399	0.0173453	0	0	0	0	0.00865878	0.0227731	0	0	0	0	0	0	0.0122054	0	0.0122843	0	0	0	0	0	0	0	0	0	0	0
WS1	0	0	0.0024381	0	0	0	0	0	0	0.00354076	0	0	0	0	0	0	0	0	0	0	0	0	0	0	0	0	0	0	0	0	0	0	0	0	0	0	0	0	0	0	0	0	0	0	0	0	0	0	0
OP9	0	0	0	0	0.00521409	0.0109079	0.0153052	0.0128279	0	0	0	0	0	0	0	0.0167945	0.0224917	0.0169821	0	0	0	0	0	0	0	0	0	0	0	0	0	0	0	0	0	0	0	0	0	0	0	0	0	0	0	0	0	0	0
Deferribacteres	0	0.00288008	0	0	0	0	0	0	0	0	0	0	0	0	0	0	0	0	0	0.00290771	0	0	0	0	0	0	0	0	0	0	0	0	0	0	0	0	0	0	0	0	0	0	0	0	0.0110076	0	0	0	0
AC1	0	0	0	0	0	0	0	0	0	0	0	0	0	0	0	0	0	0	0	0.00246669	0.00774767	0	0	0.00394244	0	0	0	0	0	0.00508234	0	0	0	0	0	0	0	0	0.0146359	0	0	0	0	0	0	0	0	0	0.00574994
WS2	0	0.00192139	0.00363544	0	0	0	0	0	0	0	0	0	0	0	0	0	0	0	0	0.00164446	0	0	0	0	0.0104426	0.00438568	0	0	0	0	0.0138588	0.00572557	0	0	0	0	0	0	0	0	0	0	0	0	0	0	0	0	0
MVP_21	0	0	0	0	0	0	0	0	0	0	0	0	0	0	0	0	0	0	0	0	0	0	0	0	0	0	0	0	0	0	0	0	0	0	0	0	0	0	0	0	0.013048	0	0	0	0	0	0	0	0
TPD_58	0	0	0	0	0	0	0	0	0	0	0	0.00920827	0	0	0	0	0	0	0	0.00215821	0	0	0	0.00324788	0	0	0	0	0	0	0	0	0	0	0	0	0	0	0	0	0	0	0	0	0.00827291	0	0	0	0
NC10	0	0	0	0	0	0	0	0	0	0	0	0	0	0	0	0	0	0	0	0	0	0.00383047	0	0.00366852	0	0.00699686	0	0	0	0	0	0	0	0	0	0	0	0	0	0	0	0	0	0	0	0	0	0	0
Aquificae	0	0	0	0	0	0	0	0	0	0	0	0	0	0	0	0	0	0	0	0	0	0	0	0.00815444	0	0	0	0	0	0	0	0	0	0	0	0	0	0	0	0	0	0	0	0	0	0	0	0	0
Chrysiogenetes	0	0	0	0	0.00320419	0.00670316	0	0	0	0.00768176	0	0	0	0	0	0	0	0	0	0	0	0	0	0	0	0	0	0	0	0	0	0	0	0	0	0	0	0	0	0	0	0	0	0	0	0	0	0	0
FBP	0	0	0	0	0	0	0	0	0	0	0	0	0.00652742	0	0	0	0	0	0	0	0	0	0	0	0	0	0	0	0	0	0	0	0	0	0	0	0	0	0	0	0	0	0	0	0	0	0	0	0
VHS_B3_43	0	0.00444384	0	0	0	0.00591987	0	0	0	0	0	0	0	0	0	0	0	0	0	0	0	0	0	0	0	0	0	0	0	0	0	0	0	0	0	0	0	0	0	0	0	0	0	0	0	0	0	0	0
WS5	0	0	0	0	0	0	0	0	0	0	0	0	0	0	0	0	0	0	0	0	0	0	0	0	0	0.0034216	0	0	0	0	0	0	0	0	0	0	0	0	0	0	0	0	0	0	0	0	0	0	0
Latescibacteria	0	0	0	0	0	0	0	0	0	0	0	0	0	0	0	0	0	0	0	0	0	0	0	0	0	0.00447455	0	0	0	0	0	0	0	0	0	0	0	0	0	0	0	0	0	0	0	0	0	0	0
CD12	0.00444621	0	0	0	0	0	0	0	0	0	0	0	0	0	0	0	0	0	0	0	0	0	0	0	0	0	0	0	0	0	0	0	0	0	0	0	0	0	0	0	0	0	0	0	0	0	0	0	0
Dictyoglomi	0	0.00422885	0	0	0	0	0	0	0	0	0	0	0	0	0	0	0	0	0	0	0	0	0	0	0	0	0	0	0	0	0	0	0	0	0	0	0	0	0	0	0	0	0	0	0	0	0	0	0
TA06	0	0	0	0	0	0	0	0	0	0	0	0	0	0	0	0	0	0	0	0	0	0	0	0	0	0	0	0	0	0	0	0	0	0	0	0	0	0	0	0	0	0	0	0	0	0	0	0	0
GOUTA4	0	0	0	0	0	0	0	0	0	0	0	0	0	0	0	0	0	0	0	0	0	0	0	0	0	0	0	0	0	0	0	0	0	0	0	0	0	0	0	0	0	0	0	0	0	0	0	0	0
Parcubacteria	0	0	0	0	0	0	0	0	0	0	0	0	0	0	0	0	0	0	0	0	0	0	0	0	0	0	0	0	0	0	0	0	0	0	0	0	0	0	0	0	0	0	0	0	0	0	0	0	0
WS4	0	0	0	0	0	0	0	0	0	0	0	0	0	0	0	0	0	0	0	0	0	0	0	0	0	0	0	0	0	0	0	0	0	0	0	0	0	0	0	0	0	0	0	0	0	0	0	0	0
Kazan_3B_28	0	0	0	0	0	0	0	0	0	0	0	0	0	0	0	0	0	0	0	0	0	0	0	0	0	0	0	0	0	0	0	0	0	0	0	0	0	0	0	0	0	0	0	0	0	0	0	0	0
FCPU426	0	0	0	0	0	0	0	0	0	0	0	0	0	0	0	0	0	0	0	0	0	0	0	0	0	0	0	0	0	0	0	0	0	0	0	0	0	0	0	0	0	0	0	0	0	0	0	0	0
[truncated: 143 more columns]
