# Supplementary material for: Marine biofilms constitute a bank of hidden microbial diversity and functional potential
Source: Nat Commun. 2019 Jan 31;10:517. doi: 10.1038/s41467-019-08463-z (PMC6355793; doi:10.1038/s41467-019-08463-z)
Supplement: Supplementary file 9 — Supplementary Data 6 [file 41467_2019_8463_MOESM9_ESM.xlsx]

## Sheet: Sheet1
Supplementary Data 6 Phylum-level composition of the biofilm and seawater microbial communities based on protein-coding marker genes.
Phyla	B-USA1	B-USA2	B-USA3	B-RSA1	B-RSA2	B-RSA3	B-RSB1	B-RSB2	B-RSB3	B-RSC1	B-RSC2	B-RSC3	B-RSiii1	B-RSiii2	B-RSiii3	B-HK13071	B-HK13072	B-HK13073	B-HK14071	B-HK14072	B-HK14073	B-HK15041	B-HK15042	B-HK15043	B-HK15051	B-HK15052	B-HK15053	B-HK15071	B-HK15072	B-HK15073	B-HK15091	B-HK15092	B-HK16041	B-HK16042	B-HK16043	B-HK16051	B-HK16052	B-HK16053	B-HK16061	B-HK16062	B-HK16063	B-HK16071	B-HK16072	B-HK16073	B-HK16081	B-HK16082	B-HK16083	B-HK16091	B-HK16092
Gammaproteobacteria	180273	213995	156535	3663	4082	3961	3741	3606	4069	4005	3195	4023	8286	7542	4432	5441	14773	23119	2306	2980	2602	2400	2794	1418	4088	4382	4151	3018	2703	3506	2693	4653	2083	2441	3892	4730	5889	3142	3095	1796	2132	3542	2734	3438	2068	3383	6067	6839	6666
Alphaproteobacteria	7823	15039	13864	10710	12492	11793	9246	8039	10294	11237	7595	9619	30379	29357	19967	16197	14605	12736	14952	17061	15367	7939	9217	6568	5049	5629	6537	3684	3390	5556	4517	6811	5449	8836	9621	11187	9009	7623	3691	3945	3667	5780	2377	5558	1591	6410	4801	8570	13351
Actinobacteria	447	614	1520	1567	1923	1519	1230	997	1489	1315	815	1035	1239	1743	952	2191	1996	1526	1647	1814	1594	379	346	319	470	530	851	221	135	411	363	705	324	294	1169	2093	2032	1262	618	794	744	687	494	1144	324	1193	1140	2643	3015
Betaproteobacteria	641	1261	1518	1461	1624	1414	1360	1335	1651	1397	1127	1207	2019	2071	1380	1496	1318	1060	997	1188	984	602	626	377	892	1021	881	520	441	695	662	1249	459	479	1095	1452	2055	1042	657	480	605	766	468	1049	492	874	1522	2152	2801
Deltaproteobacteria	246	406	623	793	834	769	658	516	763	594	459	503	1095	1368	864	939	789	616	595	679	542	257	279	200	315	410	488	171	149	279	243	453	223	197	729	848	1257	554	494	430	328	452	505	699	331	569	1056	1226	1521
Bacteroidetes	803	2987	2011	2208	2660	2733	3934	2864	3119	3000	2550	3328	1254	1530	2100	1162	715	691	1103	1268	1217	511	297	475	637	615	1387	734	438	1045	1555	2275	5865	485	705	786	639	539	450	369	237	675	522	530	395	705	556	1743	1323
Deinococcus-Thermus	45	52	109	139	165	134	98	81	95	118	83	91	119	151	45	179	141	108	71	101	78	48	54	32	44	59	58	40	37	36	35	84	34	27	84	127	148	108	62	50	41	66	31	85	38	96	118	168	194
Verrucomicrobia	23	56	92	96	115	108	64	69	84	62	38	45	108	154	100	152	123	105	118	155	147	147	144	122	163	182	191	38	33	68	88	193	30	27	146	189	197	101	53	39	59	47	31	75	52	131	113	180	250
Planctomycetes	20	41	87	91	107	89	118	80	124	112	66	92	99	71	52	159	120	90	126	139	154	60	82	68	77	82	92	40	27	56	45	62	41	31	127	185	132	140	56	56	76	40	18	61	46	93	82	94	161
Thaumarchaeota	0	5	5	110	165	158	103	140	151	237	120	281	0	4	0	23	4	62	50	53	56	0	0	0	25	87	0	0	0	50	0	25	22	3	92	27	173	11	2	32	17	8	60	6	73	87	62	73	61
Chlorobi	11	16	32	84	91	66	21	40	46	54	40	48	50	85	31	94	77	49	59	59	57	49	69	49	44	80	71	36	27	30	33	44	33	39	94	94	86	71	27	24	32	56	32	67	19	48	81	81	106
Chloroflexi	8	29	52	52	61	44	35	22	55	12	32	20	29	95	30	93	77	59	52	40	50	31	40	11	51	41	41	23	8	18	22	48	20	41	53	70	73	45	28	19	47	34	12	47	23	39	54	97	108
Acidobacteria	15	12	35	59	62	49	50	41	50	49	28	33	124	127	85	78	62	41	69	52	52	22	22	30	27	34	54	30	11	23	11	34	10	14	30	63	71	27	36	22	34	24	27	39	16	36	44	80	110
Fibrobacteres	7	8	32	19	9	17	17	9	11	12	19	12	8	4	9	7	2	2	5	12	4	7	6	4	4	2	4	0	0	0	2	7	3	2	7	10	12	9	2	0	5	2	4	3	0	0	10	0	9
Lentisphaerae	13	8	27	13	8	18	18	21	18	9	10	3	8	15	5	32	32	21	24	24	22	12	16	15	21	14	12	6	7	14	12	10	6	9	45	40	42	19	22	5	13	7	9	9	8	11	29	41	47
Synergistetes	3	7	32	25	17	16	15	23	10	12	16	10	35	49	28	33	11	17	28	13	23	7	23	7	15	21	12	6	10	8	9	11	18	12	28	29	27	28	6	18	10	19	4	4	19	18	56	25	47
Zetaproteobacteria	5	12	21	0	10	6	3	4	11	6	3	3	11	5	6	11	9	5	11	10	0	2	10	4	21	10	4	3	7	4	6	11	2	4	15	16	16	9	10	0	13	7	2	5	13	11	44	20	17
Gemmatimonadetes	6	2	0	2	7	2	14	5	11	0	3	3	17	13	16	7	16	6	10	4	12	2	0	0	8	3	2	0	0	0	0	2	4	0	4	8	14	2	3	3	2	2	6	3	0	2	4	13	11
Euryarchaeota	9	18	25	51	61	55	62	61	68	44	23	24	77	56	14	57	46	14	28	24	30	18	22	13	7	29	24	8	9	7	12	29	12	15	26	34	51	20	27	23	28	25	19	26	26	7	25	54	82
Chrysiogenetes	0	16	6	0	4	2	0	0	0	0	0	4	2	2	2	6	2	4	2	6	5	6	3	2	7	9	2	0	3	3	9	0	2	3	9	9	5	4	2	0	2	12	0	0	2	4	0	9	15
Nanoarchaeota	0	0	0	0	0	0	0	0	2	0	0	0	0	0	0	0	0	0	0	0	0	0	0	0	0	0	0	0	0	0	0	0	0	0	0	0	3	0	0	0	0	0	0	0	0	0	0	0	0
Elusimicrobia	0	0	7	6	2	0	7	5	7	3	13	3	0	0	0	2	0	0	0	0	0	0	0	0	0	0	0	0	0	0	0	0	0	2	3	0	0	0	0	0	0	0	0	0	0	0	0	0	0
Dictyoglomi	0	0	0	5	0	10	8	5	9	7	7	6	0	9	5	0	0	0	0	0	0	0	0	0	0	0	0	0	0	0	0	0	0	0	2	0	0	0	0	0	0	0	0	0	0	0	0	0	0
Crenarchaeota	0	0	0	10	7	14	11	3	4	2	8	8	34	31	12	0	2	2	0	4	0	0	0	0	2	0	0	0	0	0	0	2	0	0	0	0	0	0	0	2	0	0	2	4	0	0	0	0	2
Thermodesulfobacteria	3	14	8	2	7	6	2	0	9	0	4	6	14	0	9	3	5	4	7	4	3	3	3	3	7	7	0	3	6	11	6	7	9	14	8	14	14	12	3	2	0	3	0	9	2	4	2	2	9
Chlamydiae	0	0	33	33	37	33	53	70	96	26	48	36	8	9	6	11	5	11	10	14	2	5	7	2	0	3	0	0	0	3	0	0	2	24	14	4	7	0	6	4	5	0	6	6	3	9	7	11	6
Nitrospirae	7146	6214	5341	529	516	515	562	513	601	466	391	499	629	604	428	464	715	987	304	330	299	220	199	137	361	429	296	314	231	380	238	412	128	182	316	295	372	242	202	114	109	253	175	321	189	301	331	414	396
Deferribacteres	3	2	25	2	5	0	4	2	7	2	4	2	9	6	8	7	2	0	0	3	2	0	3	3	2	0	5	0	0	0	0	0	5	4	0	4	0	6	0	2	2	0	6	0	2	2	0	4	7
Thermotogae	2	3	9	5	7	5	10	15	17	2	6	0	0	21	38	0	4	0	2	2	7	0	12	11	0	0	4	0	0	0	0	4	2	3	4	0	7	6	0	0	0	2	4	4	6	2	4	2	6
Spirochaetes	7	13	43	63	44	58	60	50	61	59	35	36	65	79	37	53	49	58	32	56	38	22	24	18	37	47	31	29	18	32	27	44	8	25	34	50	70	45	61	48	20	45	12	59	28	40	53	69	71
Aquificae	11	4	18	14	16	13	6	24	13	2	12	24	17	13	14	13	15	11	12	17	4	0	2	2	6	10	12	4	0	3	8	3	4	2	11	11	10	2	2	0	2	6	3	9	0	4	12	8	16
Tenericutes	7	7	6	26	40	27	23	5	14	27	18	28	10	6	10	0	2	0	4	11	10	2	4	23	17	0	36	6	7	21	31	27	2	3	4	7	0	9	4	5	4	9	13	2	2	0	6	3	0
Epsilonproteobacteria	24	26	45	67	91	75	83	89	97	87	87	108	117	106	65	36	29	19	18	27	27	17	16	7	13	9	15	17	17	10	17	14	9	30	26	31	38	37	18	29	12	43	47	25	12	25	38	37	37
Fusobacteria	4	7	17	19	20	25	16	30	17	8	8	20	7	14	15	2	6	0	6	16	7	0	0	2	2	0	0	0	0	2	0	0	2	4	18	0	8	2	4	9	8	6	15	18	6	16	8	13	9
Unclassified	571	4947	1363	1792	1694	1312	1285	1375	1431	999	1428	1212	1530	1296	1205	1011	692	1195	1398	1231	790	606	650	958	997	1669	867	651	1167	1301	2026	7204	333	886	1064	1105	672	409	324	354	511	507	714	389	564	951	1256	1454	1131
Firmicutes	1129	745	5560	958	1153	984	1021	886	1021	1019	855	901	1451	1405	982	657	489	394	520	601	662	224	312	216	417	540	633	399	271	372	451	668	41543	348	506	699	714	498	406	267	321	401	375	391	339	482	617	773	883
Cyanobacteria	158	171	486	1810	2104	2159	2472	1832	1952	4323	2672	2952	1116	762	844	487	346	312	751	942	851	61	99	83	125	150	170	998	660	1258	160	297	108	227	172	202	207	166	936	1171	2174	815	990	803	421	544	758	390	416
[truncated: 143 more columns]
