# Supplementary material for: Marine biofilms constitute a bank of hidden microbial diversity and functional potential
Source: Nat Commun. 2019 Jan 31;10:517. doi: 10.1038/s41467-019-08463-z (PMC6355793; doi:10.1038/s41467-019-08463-z)
Supplement: Supplementary file 10 — Supplementary Data 7 [file 41467_2019_8463_MOESM10_ESM.xlsx]

## Sheet: Sheet1
Supplementary Data 7 The OTU table based on rarefied (10,000 miTags per samples) miTags.
#OTU_ID	OTU_45775	OTU_894928	OTU_4390091	OTU_552812	OTU_347310	OTU_151023	OTU_532823	OTU_660336	OTU_231908	OTU_101837	OTU_24838	OTU_4414633	OTU_1846179	OTU_335783	OTU_68986	OTU_313351	OTU_1146841	OTU_988157	OTU_355538	OTU_62487	OTU_330662	OTU_227663	OTU_570623	OTU_1852120	OTU_315563	OTU_848082	OTU_4327205	OTU_835741	OTU_329508	OTU_351192	OTU_46080	OTU_4436487	OTU_42381	OTU_557211	OTU_1109647	OTU_721132	OTU_4470278	OTU_166728	OTU_553146	OTU_3346542	OTU_358682	OTU_4407926	OTU_149317	OTU_1029559	OTU_2909029	OTU_216695	OTU_194304	OTU_238302	OTU_341734
B-USA1	0	0	1	0	0	0	0	0	0	0	2	0	0	0	0	0	431	0	0	0	0	0	0	0	0	0	0	0	0	0	0	0	0	0	0	0	0	0	0	0	0	0	0	0	0	0	2	0	0
B-USA2	3	0	0	0	0	0	0	0	0	0	3	0	2	0	0	0	114	0	0	0	0	0	1	0	0	0	0	0	0	0	0	0	0	0	1	0	0	0	0	0	1	0	0	0	0	2	4	0	0
B-USA3	0	0	0	0	0	0	0	0	0	0	0	0	0	0	0	0	27	0	0	0	0	0	0	0	0	0	0	0	0	0	0	0	0	0	0	0	0	0	0	0	0	0	0	0	0	0	0	0	0
B-RSA1	3	0	0	48	5	0	9	158	1	81	1	0	0	162	0	8	0	98	0	0	0	0	0	0	0	0	0	0	0	4	2	28	2	2	30	99	0	47	0	0	6	290	34	41	0	6	4	0	0
B-RSA2	5	0	0	50	17	0	16	545	1	162	0	0	1	432	0	17	0	90	0	1	0	0	6	0	0	0	0	0	0	10	1	15	3	0	32	83	0	65	0	0	6	103	50	13	0	0	2	0	0
B-RSA3	8	0	0	43	15	0	22	606	0	107	1	0	0	343	0	19	0	77	0	0	0	0	0	0	0	0	0	0	0	12	1	10	2	0	17	63	0	64	0	0	9	109	89	20	0	0	0	0	0
B-RSB1	6	0	0	29	5	0	11	91	17	71	2	0	3	398	0	9	0	61	1	0	0	0	1	0	0	0	0	0	0	4	3	9	7	10	22	38	0	88	1	0	12	87	21	17	0	4	5	0	2
B-RSB2	9	0	0	22	5	42	14	79	13	57	0	0	3	409	0	4	0	40	0	2	0	0	1	0	0	0	0	0	0	7	0	4	7	11	12	51	0	52	0	0	7	91	15	35	2	2	3	0	0
B-RSB3	17	0	0	28	9	0	16	103	12	82	3	0	1	497	0	10	0	56	0	0	0	0	6	0	0	0	0	0	0	7	2	6	4	13	17	47	0	39	0	1	3	75	16	25	0	2	14	0	3
B-RSC1	3	0	0	49	11	0	12	123	0	66	2	0	1	166	0	12	1	76	0	0	0	0	2	0	0	0	0	0	0	4	4	29	5	0	39	76	0	76	0	0	12	298	33	27	0	6	3	0	0
B-RSC2	2	0	1	49	13	0	14	524	0	109	2	0	1	462	0	15	1	90	0	0	0	0	0	0	0	0	0	0	0	19	2	0	1	2	29	94	0	63	0	0	6	153	48	21	0	1	1	0	0
B-RSC3	1	0	0	42	19	0	13	166	2	71	0	0	0	161	0	10	1	110	0	0	0	0	0	0	0	0	0	0	0	9	1	33	1	2	46	119	0	66	0	0	9	289	36	38	0	6	0	0	0
B-RSiii1	1	0	1	8	1	0	0	6	10	5	0	0	0	0	0	10	1	28	0	0	0	0	0	0	0	0	2	0	0	11	0	237	0	14	20	40	0	39	0	2	7	10	13	23	0	4	0	0	5
B-RSiii2	0	0	4	30	2	0	2	20	1	9	0	0	1	0	0	4	0	46	0	0	0	0	0	0	0	0	0	0	0	15	2	241	1	0	19	137	0	68	5	0	11	32	14	36	0	4	2	0	0
B-RSiii3	1	0	0	30	7	0	8	6	3	13	0	0	0	0	0	9	0	35	0	7	0	0	0	0	0	0	1	1	0	4	1	351	1	2	14	75	0	314	2	0	11	77	15	40	0	6	2	0	8
B-HK13071	2	0	0	122	7	0	14	5	2	19	0	0	1	0	0	31	2	73	0	0	0	0	0	0	0	0	0	0	0	2	1	1	1	0	114	90	0	2	0	0	38	0	93	83	0	1	1	0	0
B-HK13072	0	0	0	36	0	0	1	2	0	6	0	1	0	0	0	9	125	10	0	0	0	0	0	0	0	0	0	0	0	2	1	0	0	0	37	20	0	2	0	0	18	0	23	17	0	0	1	0	0
B-HK13073	1	0	1	74	6	0	2	3	0	23	1	0	1	0	0	17	78	32	0	0	0	0	1	0	0	0	0	0	0	3	4	0	0	0	66	53	0	0	0	0	17	0	41	32	0	1	1	0	0
B-HK14071	0	0	0	428	19	0	31	12	0	67	0	0	0	1	0	110	1	244	0	0	0	0	0	0	0	0	1	0	0	2	1	2	0	1	313	223	0	5	0	0	97	0	143	117	0	3	0	0	0
B-HK14072	1	0	0	364	32	0	27	6	2	103	1	0	0	0	0	113	2	206	0	0	0	0	0	0	0	0	2	0	0	7	1	0	3	0	298	239	0	5	0	1	97	0	137	102	0	3	1	0	1
B-HK14073	0	0	1	436	33	0	23	10	0	82	3	4	0	0	0	106	2	242	0	0	0	0	1	0	0	0	3	1	0	7	1	1	0	0	321	202	0	4	0	1	100	0	154	99	0	1	1	0	0
B-HK15041	0	0	2	7	0	26	0	0	1	5	0	1	0	0	0	3	0	5	0	0	0	0	0	0	0	0	0	0	0	0	0	1	0	0	12	5	0	0	0	0	3	0	12	2	29	2	0	0	0
B-HK15042	0	0	0	3	0	42	1	0	0	1	0	1	0	0	0	3	0	14	0	0	0	0	0	0	0	0	0	0	0	2	0	1	0	0	14	4	0	0	0	0	0	0	10	5	99	0	0	0	1
B-HK15043	0	0	1	17	1	30	2	0	0	3	0	0	0	0	0	7	1	27	0	0	0	0	0	0	0	0	0	0	0	0	0	0	0	0	24	5	0	0	1	0	8	0	10	1	21	1	0	0	0
B-HK15051	0	1	1	2	0	48	1	0	2	0	0	4	0	0	0	1	0	1	0	0	0	0	0	0	0	0	0	0	0	1	0	2	0	0	7	1	0	0	0	0	1	0	0	0	86	2	0	0	0
B-HK15052	2	0	0	2	0	4	0	0	1	0	0	2	0	0	0	1	1	0	0	0	0	0	0	0	0	0	1	0	0	0	0	0	0	2	1	7	0	0	0	0	0	0	0	0	74	3	0	0	2
B-HK15053	0	0	3	1	0	68	1	0	0	0	0	9	0	0	0	0	1	0	0	0	0	0	1	0	0	0	0	0	0	0	0	1	0	0	5	2	0	0	4	0	0	0	0	0	98	0	1	0	0
B-HK15071	0	1	0	9	0	0	4	0	8	1	0	4	0	0	0	2	0	5	1	0	0	0	0	0	0	0	0	0	0	4	0	3	0	15	4	5	0	0	0	1	3	1	0	1	31	4	0	1	1
B-HK15072	0	0	0	4	0	1	0	0	10	0	0	1	0	0	0	0	1	4	0	0	0	0	0	0	0	0	1	0	0	13	0	1	0	16	5	2	0	0	1	0	3	0	2	0	107	2	0	2	0
B-HK15073	0	1	3	1	0	0	0	0	11	0	0	4	1	0	0	0	1	1	1	0	0	0	0	0	0	0	0	0	0	5	0	0	0	19	4	2	0	0	1	0	0	0	1	0	0	4	0	1	1
B-HK15091	0	0	1	29	0	179	0	1	7	5	0	2	0	0	0	14	0	18	0	0	0	0	0	0	0	0	0	0	0	6	0	2	2	2	20	17	0	0	0	0	13	0	10	6	95	0	0	0	2
B-HK15092	0	0	3	13	0	0	0	1	5	1	0	1	0	1	0	10	2	9	0	0	0	0	0	0	0	0	0	0	0	0	0	0	0	5	9	6	1	0	0	0	2	0	7	2	2	1	0	0	2
B-HK16041	0	0	1	14	0	549	1	3	0	5	0	0	0	0	0	1	1	4	0	0	0	0	0	0	0	0	0	0	0	4	0	0	0	0	11	10	0	0	0	0	3	0	14	7	287	1	0	0	2
B-HK16042	0	0	1	13	1	166	1	1	0	6	0	0	0	0	0	7	2	3	0	0	0	0	0	0	0	0	1	1	0	2	0	0	0	0	8	14	0	0	0	0	5	0	5	9	73	1	0	0	0
B-HK16043	0	0	1	20	3	106	3	3	0	3	0	1	0	0	0	6	0	18	0	0	0	0	0	0	0	1	0	0	0	0	0	0	0	0	14	9	0	0	0	0	4	0	9	16	17	3	0	0	0
B-HK16051	0	0	4	59	3	279	5	9	2	9	2	0	0	0	0	18	1	35	0	0	0	0	0	0	0	0	0	0	0	1	0	1	0	1	54	80	0	0	1	0	9	0	25	79	111	0	0	0	0
B-HK16052	0	0	2	37	4	85	4	1	0	2	0	1	0	0	0	6	1	12	0	0	0	0	0	0	0	0	0	1	0	2	1	1	1	0	21	35	0	0	0	0	3	0	19	13	10	1	0	0	2
B-HK16053	0	0	0	62	5	204	8	2	1	10	0	0	1	0	0	14	0	12	0	0	0	0	0	0	0	0	0	0	0	1	0	2	0	0	40	92	0	0	0	0	15	0	24	70	84	2	0	0	0
B-HK16061	0	1	0	14	2	175	3	0	5	2	0	4	0	0	0	3	3	6	0	0	0	0	0	0	0	0	0	0	0	4	0	0	0	12	21	14	0	0	0	0	1	0	5	8	91	6	0	1	1
B-HK16062	0	0	0	11	0	699	1	0	8	4	0	1	0	0	3	1	1	6	0	0	0	0	0	0	0	0	0	0	0	12	0	0	0	8	4	9	0	0	0	1	3	0	5	11	194	0	0	0	1
B-HK16063	1	1	1	22	3	819	2	0	24	4	0	0	0	0	1	2	0	23	0	0	0	0	0	0	0	0	0	0	0	5	0	0	0	21	19	13	0	0	1	0	4	4	9	29	209	1	0	0	0
B-HK16071	0	0	1	16	0	203	2	2	7	7	0	1	0	0	0	2	0	14	0	0	0	0	0	0	0	0	0	0	0	11	0	2	0	6	18	17	0	0	1	0	6	0	7	11	47	4	0	0	0
B-HK16072	0	0	0	27	4	165	3	0	2	6	0	0	0	0	1	10	2	21	0	0	0	0	0	0	0	0	0	0	0	45	0	0	0	10	34	18	0	0	2	0	12	0	8	26	100	0	0	0	0
B-HK16073	0	1	4	32	2	104	4	3	7	6	0	1	0	0	0	17	1	21	0	1	0	0	0	0	0	0	0	0	0	7	0	2	0	9	31	17	0	0	0	0	5	0	12	22	28	1	0	0	0
B-HK16081	0	0	0	30	3	418	7	1	3	8	0	0	0	0	0	12	0	14	0	0	0	0	0	0	0	0	0	0	0	3	0	0	0	4	21	57	0	1	0	0	11	1	19	41	226	0	0	0	2
B-HK16082	0	0	1	57	2	0	2	28	2	14	0	0	2	0	0	17	1	25	0	0	0	0	0	0	0	0	0	0	0	2	0	1	1	0	48	110	0	1	0	0	17	0	50	54	0	0	0	0	0
B-HK16083	0	0	0	28	5	144	1	0	11	11	0	2	0	1	1	14	0	16	0	0	0	0	0	0	0	1	0	0	0	2	0	0	0	3	20	51	0	0	1	0	15	0	11	29	33	1	0	0	1
B-HK16091	0	0	0	31	2	162	3	1	8	3	0	5	0	1	0	19	2	36	0	0	0	0	0	0	0	0	1	0	0	2	0	0	0	1	32	32	0	1	0	0	12	1	12	48	28	3	0	0	0
B-HK16092	0	0	2	59	7	0	8	4	6	14	0	0	1	0	0	18	1	60	0	0	0	0	0	0	0	0	0	0	0	1	0	1	1	0	59	79	0	0	1	0	12	0	33	88	12	0	0	0	0
B-HK16093	0	1	1	60	4	123	9	3	5	11	0	1	0	1	0	46	0	74	0	0	0	0	0	0	0	0	0	0	0	3	0	0	0	4	70	44	0	0	0	0	20	1	19	80	20	3	0	0	2
B-HK17061	2	1	4	400	29	0	23	38	0	128	0	2	0	0	0	466	0	411	0	0	0	0	3	0	0	0	0	0	0	0	0	3	1	1	308	322	0	0	0	0	306	0	297	228	0	0	0	0	0
B-HK17062	1	0	0	351	23	0	32	33	3	144	0	1	4	0	0	375	0	305	0	0	0	0	0	0	0	0	0	0	0	0	1	1	1	2	301	272	0	0	0	1	249	0	221	176	0	2	0	0	1
B-HK17063	4	0	0	338	22	0	24	36	1	143	3	1	5	1	0	288	0	269	0	0	1	0	2	0	0	0	0	0	0	1	4	2	6	2	235	254	0	0	0	0	220	0	162	147	0	0	3	0	0
B-HK17071	0	0	0	66	12	60	3	2	5	21	0	3	0	1	0	19	1	28	0	0	0	0	0	0	0	0	1	0	0	5	0	1	0	4	70	87	0	1	1	0	15	0	35	77	7	8	0	0	2
B-HK17072	0	0	0	32	4	0	4	1	0	23	0	4	0	0	0	5	0	32	0	0	0	1	0	0	0	0	3	0	0	16	0	3	0	1	30	53	0	0	0	0	2	0	15	59	0	12	0	0	9
B-HK17073	0	0	1	162	11	0	11	5	1	33	0	2	0	0	0	51	0	124	0	0	0	0	0	0	0	0	2	0	0	7	0	4	0	0	125	172	0	0	1	0	39	0	86	157	0	7	0	0	7
B-HK17091	0	0	0	214	12	0	11	7	2	57	0	0	0	0	0	197	0	294	0	0	0	0	0	0	0	0	0	0	0	0	1	0	0	0	270	159	0	0	0	0	62	0	112	224	0	6	0	0	0
B-HK17092	0	0	0	224	9	0	11	16	0	63	0	0	0	0	0	226	0	288	0	0	0	0	0	0	0	0	0	0	0	0	0	0	0	0	254	171	0	0	0	0	55	0	110	295	0	0	0	0	0
B-HK17093	0	0	2	167	11	0	16	9	0	60	0	3	0	0	0	237	0	288	0	0	0	0	0	0	0	0	0	0	0	0	1	2	1	0	194	123	0	0	0	1	45	0	106	217	0	0	0	0	0
B-HK17111	1	0	7	198	6	0	11	22	2	70	1	0	0	0	0	161	0	423	0	0	0	0	0	0	0	0	0	0	0	0	0	0	0	1	200	158	0	0	2	0	45	0	91	198	0	0	0	0	0
B-HK17112	0	0	0	184	15	0	19	9	2	62	0	0	0	1	0	169	3	350	0	0	0	0	1	0	0	0	0	0	0	1	0	0	1	2	218	210	0	0	0	0	59	0	85	215	0	0	1	0	0
TIANamp-1	0	0	1	333	18	0	12	8	1	63	0	3	0	1	0	175	1	154	0	0	0	0	0	0	0	0	0	0	0	1	0	14	0	0	290	143	0	0	0	0	105	1	171	138	0	0	0	0	1
TIANamp-2	1	0	1	277	11	0	10	30	1	66	1	6	0	0	0	162	2	148	0	0	0	0	0	0	0	0	3	0	0	0	0	5	1	0	281	118	0	1	0	0	147	0	178	143	0	0	0	0	1
AllPrep-1	0	0	1	246	16	0	15	19	1	39	0	3	0	0	0	194	2	150	0	0	0	0	0	0	0	0	2	0	0	0	0	14	0	0	204	93	0	0	0	0	150	0	151	127	0	0	0	0	2
AllPrep-2	0	1	1	313	16	0	18	12	0	76	0	6	1	0	0	181	0	166	0	0	0	0	0	0	0	0	0	0	0	1	0	9	0	0	207	132	0	0	0	0	148	0	158	118	0	0	0	0	0
DNeasy-1	0	5	0	286	12	0	21	16	0	49	0	7	1	0	0	183	0	145	0	0	0	0	0	1	0	0	0	0	0	1	0	5	1	0	168	124	0	0	0	0	145	1	133	109	0	0	0	0	0
DNeasy-2	0	0	1	334	16	0	16	28	0	87	0	3	0	0	0	249	0	176	0	0	0	0	0	0	0	0	1	0	0	0	0	6	0	2	262	150	0	0	0	0	192	0	192	167	0	0	0	0	0
C1	0	0	0	210	13	0	21	11	0	73	0	2	0	0	0	148	6	245	0	0	0	0	0	1	0	0	0	0	0	1	1	0	0	0	245	235	0	0	0	0	60	0	123	134	0	0	0	0	0
C2	0	0	0	140	10	158	18	6	1	33	0	5	1	0	0	97	4	201	0	0	0	0	0	0	0	0	0	0	0	0	0	2	0	0	169	129	0	0	0	0	42	0	93	208	4	0	0	0	0
AL1	1	0	0	0	0	35	0	0	0	1	0	1	0	0	0	3	0	0	0	0	0	0	0	0	0	0	0	0	0	4	0	1	0	4	2	4	0	0	0	0	4	0	1	1	9	0	0	0	1
AL2	0	0	0	2	4	23	3	0	3	0	0	4	0	0	0	0	0	0	0	1	0	0	0	0	0	1	0	0	0	6	0	2	0	2	4	3	0	0	0	0	7	0	0	4	13	0	0	0	0
PEEK1	0	0	1	5	4	0	1	0	3	2	0	1	0	0	0	0	0	4	1	0	0	0	0	0	0	0	2	0	0	1	1	0	0	3	8	10	0	0	0	2	3	0	9	14	0	1	0	0	2
PEEK2	0	0	1	51	3	0	4	2	2	11	0	0	0	0	0	26	1	41	0	0	0	0	0	0	0	0	0	0	0	3	0	1	0	5	43	35	0	0	0	0	11	0	27	31	0	1	0	0	1
PTFE1	0	0	0	10	3	57	3	1	1	2	0	4	0	0	0	1	0	8	0	0	0	0	0	0	0	3	0	0	0	18	0	0	0	5	3	9	0	0	1	0	0	0	3	7	10	0	0	0	2
PTFE2	0	0	1	14	1	73	4	1	7	5	0	5	0	0	0	8	0	11	0	0	0	0	0	0	0	0	0	0	0	5	0	0	0	7	24	32	0	0	0	0	6	0	19	18	18	0	0	0	1
PVC1	0	0	0	12	4	113	2	0	2	2	0	1	0	0	0	0	0	6	0	0	0	0	0	0	0	0	0	0	0	13	0	0	0	9	8	12	0	0	0	0	2	0	10	10	20	0	0	0	0
PVC2	0	0	0	9	0	90	3	0	4	3	0	4	0	0	0	12	3	13	0	0	0	0	0	0	0	0	0	0	0	0	0	0	0	0	13	11	0	0	0	0	4	0	6	22	16	0	0	0	0
SS1	0	0	1	10	1	23	3	1	6	1	0	5	0	2	0	2	1	10	0	0	0	0	0	0	0	0	6	0	0	0	0	1	0	1	10	7	0	0	0	0	6	2	3	12	4	0	0	0	0
SS2	0	0	0	11	7	47	5	1	3	2	0	5	0	1	0	7	1	11	0	0	0	0	0	0	0	0	8	0	0	1	0	1	0	5	11	12	0	0	1	0	3	0	5	19	7	2	0	0	0
TI1	0	0	0	18	2	0	3	1	3	5	0	7	0	0	0	8	0	10	1	0	0	0	0	0	0	0	0	0	0	3	0	0	0	2	7	19	0	0	0	0	4	0	5	12	0	0	0	0	0
TI2	0	0	1	14	6	111	3	1	5	4	0	2	0	0	0	1	0	4	1	0	0	1	0	0	0	0	0	0	0	9	0	0	0	12	8	15	0	0	0	1	7	0	7	13	14	2	0	0	0
Beach1	867	0	0	1	0	0	0	0	7	0	265	0	378	2	0	2	0	2	1	0	0	1	186	0	0	0	0	0	0	1	292	0	309	1	1	0	0	0	1	4	1	1	3	1	0	1	140	3	0
Beach2	862	0	0	3	0	0	1	0	2	0	281	0	395	0	0	5	0	2	1	0	1	0	225	0	0	0	0	0	0	0	234	1	301	3	1	0	1	0	0	0	1	0	0	2	0	0	136	0	0
Rock1	1037	0	0	14	2	0	0	2	3	8	266	0	363	3	0	9	17	12	0	0	0	0	210	0	0	0	0	1	0	1	246	0	216	2	11	17	0	0	0	0	7	0	9	3	0	1	137	0	1
Rock2	2087	0	0	5	0	0	0	1	11	0	563	0	532	10	0	1	4	0	0	0	0	0	403	0	0	0	0	0	0	0	358	0	349	3	0	0	0	0	0	0	2	0	0	0	0	2	267	0	0
B-YSO	0	0	1	36	0	50	3	4	4	15	0	9	1	0	0	22	0	42	0	0	1	0	0	0	0	0	0	0	0	9	0	1	0	6	27	28	0	0	0	0	14	0	15	45	15	0	0	1	1
B-ZH1	6	4	0	451	13	0	19	12	0	50	3	0	11	0	0	109	2	76	0	0	0	0	7	0	0	0	0	0	0	0	2	1	4	0	320	257	0	0	2	0	74	0	121	54	0	0	4	0	0
B-ZH2	4	34	0	863	11	0	15	19	1	26	2	1	2	0	0	56	1	46	0	0	0	0	3	0	0	0	3	0	0	0	2	0	3	1	325	136	0	1	0	0	68	0	110	106	0	2	2	0	0
B-ZH3	12	2	0	317	17	0	19	7	0	22	4	1	7	0	0	112	1	71	0	0	0	0	5	0	0	0	3	0	0	0	6	0	5	0	232	139	0	0	0	0	52	0	112	49	0	1	3	0	0
B-ZH4	1	14	0	135	3	0	2	3	0	11	2	0	1	0	0	59	0	44	0	0	0	0	0	1	0	0	0	0	0	0	1	0	2	1	80	68	0	0	0	0	49	0	56	54	0	0	0	0	0
B-ZH5	6	12	0	291	8	0	17	52	1	122	0	0	1	0	0	102	1	69	0	0	0	1	4	0	0	0	0	0	0	0	4	0	1	0	225	69	0	1	0	1	64	0	59	199	0	1	5	2	0
B-ECS2	1	633	0	0	0	0	0	0	0	1	1	0	0	0	0	0	0	0	0	0	0	0	3	181	0	0	0	0	0	0	1	0	1	0	1	0	0	0	0	0	0	0	0	0	0	0	0	0	0
B-ECS3	8	0	0	0	1	0	0	0	0	0	3	0	8	0	0	0	5	1	0	0	0	0	6	0	0	0	0	0	0	0	3	0	16	0	0	0	0	0	0	0	0	0	2	0	0	0	5	0	0
B-ECS4	2	0	0	0	0	0	0	0	0	0	1	0	5	0	0	0	0	0	0	0	0	0	3	0	0	0	0	0	0	0	0	0	2	0	0	0	0	0	0	0	0	0	0	0	0	0	0	0	0
B-ECS5	0	1	0	0	0	0	0	0	0	0	0	0	0	0	0	1	0	0	0	0	0	0	0	0	0	0	0	0	0	0	0	0	0	0	0	1	0	0	0	0	1	0	0	0	0	0	0	0	0
B-ECS6	1	1076	0	1	1	0	0	0	0	0	1	0	3	0	0	0	0	0	0	0	0	0	2	401	0	0	0	0	0	0	0	0	4	0	0	0	0	0	1	0	0	0	0	0	0	0	0	0	0
B-ECS7	36	9	0	2	0	0	0	0	0	0	50	0	75	0	0	0	4	1	0	0	0	0	57	5	0	0	0	0	0	0	33	0	76	0	1	0	0	0	0	0	1	0	1	0	0	0	11	0	0
B-SY2	5	1	0	111	11	0	6	1	0	64	5	0	2	14	0	86	68	164	0	0	0	0	4	0	0	0	0	0	0	1	7	0	5	0	70	31	0	3	0	0	37	13	24	34	0	1	2	0	0
B-SY4	0	2	0	19	6	0	2	2	0	9	1	0	0	0	0	26	100	57	0	0	0	0	0	1	0	0	0	0	0	0	0	1	3	0	18	20	0	0	0	0	25	0	11	19	0	0	0	0	0
B-SY5	1	1	0	28	0	0	6	4	0	30	3	0	2	0	0	19	135	28	0	0	0	0	1	0	0	0	0	0	0	0	2	0	6	0	24	11	0	0	0	0	19	0	27	16	0	0	1	0	0
B-SCS	0	0	0	0	1	0	0	0	0	0	0	0	0	0	0	0	31	0	0	0	0	0	0	0	0	0	0	0	0	0	0	0	0	0	2	1	0	0	0	0	1	0	0	1	0	0	0	0	0
W-RSA1	0	1	0	1	0	0	0	0	522	0	0	0	0	1	4	0	0	0	5	0	3	5	0	0	0	0	0	0	8	0	0	0	0	238	0	1	15	0	18	9	0	0	0	0	0	49	0	4	94
W-RSA2	0	2	0	0	0	0	0	0	461	0	0	0	0	3	9	0	0	0	10	0	6	11	1	0	1	0	0	1	4	0	0	0	0	226	0	0	17	0	24	6	0	0	0	0	0	50	0	3	80
W-RSA3	0	0	0	0	0	0	0	0	333	0	0	0	0	0	6	0	1	0	12	0	3	8	0	0	0	1	0	2	5	0	0	0	0	159	0	0	16	0	13	10	0	0	0	0	0	102	0	1	130
W-RSB1	0	1	1	0	0	0	0	0	529	1	0	0	0	0	3	0	0	2	7	0	1	8	0	0	0	0	0	0	9	0	0	0	0	238	0	1	12	1	25	7	0	0	0	0	0	61	0	0	88
W-RSB2	0	0	0	0	1	0	1	0	598	0	0	0	0	0	2	0	1	1	11	0	8	6	0	0	0	0	0	1	5	0	0	0	0	266	0	0	16	2	27	6	0	0	0	0	0	57	0	3	71
W-RSB3	0	0	0	0	0	0	0	0	427	0	0	0	0	0	5	0	0	0	6	0	16	10	0	0	0	0	0	2	6	0	0	1	0	212	0	0	23	0	11	7	0	0	0	0	0	76	0	1	160
W-RSC1	0	1	0	0	0	0	1	0	365	0	0	0	0	0	6	0	0	0	10	0	10	6	0	0	0	0	0	1	11	0	0	0	0	171	0	0	17	0	13	10	0	0	0	0	0	95	0	8	126
W-RSC2	0	0	1	0	0	0	0	0	384	0	0	1	0	0	4	0	0	1	7	0	5	5	0	0	0	0	0	0	7	0	0	0	0	176	0	0	22	0	13	13	0	0	0	0	0	94	0	1	137
W-RSC3	0	0	0	0	0	0	0	0	341	0	0	0	0	0	1	0	0	0	9	0	7	5	0	0	0	1	0	4	10	0	0	0	0	146	0	0	13	0	2	9	0	0	0	0	0	82	0	3	143
W-RSiii1	0	0	0	0	0	0	0	1	72	0	0	0	0	0	2	0	0	0	1	0	1	1	0	0	0	0	0	3	2	0	0	0	0	39	0	0	12	1	2	1	0	0	0	0	0	66	0	2	266
W-RSiii2	0	0	0	0	0	0	0	0	304	0	0	0	0	0	3	0	0	0	1	0	2	1	0	0	0	0	0	2	1	0	0	0	0	158	0	0	11	0	7	0	0	0	0	0	0	42	0	0	220
W-RSiii3	0	0	0	0	0	0	0	0	304	0	0	0	0	0	3	0	0	0	1	0	2	1	0	0	0	0	0	2	1	0	0	0	0	158	0	0	11	0	7	0	0	0	0	0	0	42	0	0	220
W-HK1707	0	0	2	4	356	0	193	1	97	169	0	0	0	0	0	1	4	5	4	0	1	0	0	0	0	0	5	1	0	360	0	0	0	78	22	29	1	0	0	5	8	0	2	16	0	153	1	0	77
W-HK17081	0	0	3	0	0	0	0	0	75	0	0	0	0	0	1	0	0	0	0	1	0	0	0	0	0	0	382	0	0	4	1	1	0	67	0	3	8	0	10	2	1	0	0	0	0	277	0	0	59
W-HK17082	0	0	8	1	0	0	0	0	66	0	0	0	0	0	2	0	4	1	2	0	0	1	0	0	0	0	10	0	0	14	0	2	0	45	0	0	2	0	1	1	0	0	0	0	0	240	0	0	32
W-HK1709	0	0	2	0	0	0	0	0	389	0	2	0	0	0	1	1	1	1	1	0	1	1	0	0	0	0	0	3	3	3	0	0	1	171	0	0	15	0	3	9	0	0	0	0	0	95	0	0	199
W-HK17111	1	0	9	5	843	0	381	3	6	416	0	0	1	0	0	1	0	2	0	0	0	0	0	0	0	0	1	0	0	0	1	0	1	3	46	116	4	0	0	0	61	0	2	53	0	31	0	0	92
W-HK17112	0	0	3	1	477	0	312	3	7	323	1	0	0	0	0	4	0	6	0	0	0	0	0	0	0	0	0	0	0	1	0	0	0	3	20	20	10	0	0	1	11	0	3	25	0	32	0	0	139
W-HK17113	9	1	1	12	18	0	22	0	26	16	3	0	4	0	0	2	12	15	0	0	0	0	2	0	0	0	0	0	0	7	2	1	1	28	50	12	1	0	0	1	17	0	6	14	0	91	2	0	15
W-HK17121	0	0	1	3	724	0	633	3	10	570	0	0	0	0	0	8	1	1	0	0	0	0	0	0	0	0	0	0	1	0	1	0	0	5	36	34	9	0	0	0	34	0	4	18	0	24	0	0	78
W-HK17122	0	0	4	2	634	0	583	2	5	533	0	0	0	0	0	5	3	1	0	0	0	0	0	0	0	0	1	2	3	0	1	0	0	6	29	14	9	0	0	0	26	0	0	3	0	35	1	0	126
W-RSO2	1	1	6	16	18	0	16	3	9	11	0	0	0	0	0	6	5	4	1	0	0	0	0	0	0	0	3	0	0	3	0	1	0	8	32	8	1	0	14	0	7	0	4	10	0	62	0	0	28
W-RSO3	1	0	2	2	11	0	6	2	18	8	0	0	1	0	0	4	3	1	0	0	0	0	0	0	0	0	0	2	1	4	0	0	0	11	16	8	2	0	14	0	12	0	1	5	0	52	0	0	28
W-ZH	1	5	0	7	12	0	4	2	6	4	0	0	2	0	0	1	1	4	0	0	1	0	1	0	0	0	0	0	0	0	0	0	1	13	3	5	25	0	0	1	5	0	0	2	0	76	1	0	12
IO-ARAB-1	5	1	1	0	0	0	0	0	235	0	0	0	1	0	10	0	0	0	6	0	12	8	3	0	19	24	0	12	5	0	1	0	1	145	0	0	23	0	0	15	0	1	0	0	0	0	3	7	8
IO-EAFR-1	3	0	0	0	0	0	0	0	84	0	0	0	2	0	229	0	0	0	191	0	244	174	5	0	1	1	1	4	262	0	4	0	4	41	0	0	25	0	0	126	0	3	0	0	0	0	8	109	0
IO-EAFR-2	2	0	1	0	0	0	0	0	100	0	0	0	1	0	20	0	0	3	33	0	23	32	2	0	1	2	0	4	39	0	1	0	1	52	0	0	76	0	0	17	0	0	0	0	0	0	1	20	0
IO-EAFR-3	4	0	0	0	0	0	0	0	66	0	0	0	3	0	147	0	1	0	208	0	179	164	4	0	1	10	0	5	186	0	2	0	1	37	0	0	43	0	0	89	0	0	0	0	0	0	7	80	3
IO-EAFR-4	2	0	0	0	0	0	0	0	11	0	1	0	3	0	195	0	0	0	263	0	286	274	2	0	5	8	0	18	309	0	2	0	1	10	0	0	24	0	0	150	0	0	0	0	0	4	4	90	2
IO-EAFR-5	6	0	0	0	0	0	0	0	291	0	0	0	3	0	106	1	0	0	171	0	158	165	3	0	0	8	0	2	161	0	2	0	6	218	0	0	51	1	0	89	0	0	0	0	0	2	6	81	1
IO-ISSG-1	0	0	18	0	0	0	1	0	3	0	0	0	0	0	55	0	0	0	64	0	59	55	0	0	21	7	5	1	48	0	0	3	0	3	1	0	0	0	18	52	0	0	0	1	0	0	0	28	4
IO-ISSG-2	3	0	1	0	0	0	0	0	16	0	1	0	4	0	252	0	0	0	185	0	270	145	0	0	61	44	0	10	293	0	2	0	6	8	0	0	30	1	0	153	0	3	0	0	0	0	4	119	5
IO-ISSG-3	6	0	1	0	0	0	0	0	15	0	1	0	5	1	288	0	0	0	192	0	278	394	1	0	7	9	0	380	274	0	3	0	4	20	0	0	14	0	2	131	0	1	0	0	0	0	8	86	1
IO-MONS-1	2	0	4	0	0	0	0	0	38	0	0	0	3	0	200	0	0	0	201	0	221	187	2	0	38	17	0	10	264	0	4	0	3	26	0	0	46	0	1	158	0	0	0	0	0	1	7	89	1
IO-MONS-2	3	0	0	0	0	0	0	0	31	0	0	0	2	0	270	0	0	0	278	0	315	240	4	0	34	18	0	4	334	0	2	0	5	25	0	0	27	0	0	198	0	0	0	0	0	2	6	135	3
IO-MONS-3	3	0	0	0	0	0	0	0	14	0	0	0	3	0	169	0	0	0	172	0	195	141	0	0	86	31	0	10	193	0	2	0	0	10	0	0	43	0	0	99	0	1	0	0	0	1	1	100	2
IO-MONS-4	2	0	0	0	0	0	0	0	284	0	1	0	2	0	77	0	0	0	152	0	132	110	2	0	6	10	0	2	140	0	3	0	2	191	0	0	31	0	0	63	0	0	0	0	0	0	2	77	4
MS-MEDI-1	1	0	1	0	0	0	0	0	32	0	2	0	2	1	61	0	0	0	20	0	22	14	2	0	15	45	3	4	22	0	0	1	0	15	0	0	24	0	0	11	0	0	0	0	0	0	1	10	5
MS-MEDI-2	0	0	0	0	0	0	0	0	5	0	0	0	0	0	33	0	0	1	12	0	18	15	0	0	62	84	0	16	23	0	0	0	0	6	0	0	18	0	0	3	0	0	0	0	0	2	0	4	11
MS-MEDI-3	0	0	0	0	0	0	0	0	2	0	0	0	0	0	12	0	0	0	6	0	4	7	0	0	262	158	0	6	7	0	0	0	0	2	0	0	13	0	0	2	0	0	0	0	0	0	0	1	5
MS-MEDI-4	2	1	1	0	0	0	0	0	22	0	0	0	2	0	89	0	1	0	19	0	30	22	1	0	76	155	0	18	29	0	1	0	1	18	0	0	13	0	0	21	0	0	0	0	0	0	1	18	10
MS-MEDI-5	1	0	0	0	0	0	0	0	14	0	0	0	3	0	284	0	0	0	112	0	164	84	1	0	80	130	0	5	126	0	2	0	0	4	0	0	36	0	0	67	0	0	0	1	0	0	3	40	3
MS-MEDI-6	1	0	0	0	0	0	0	0	26	0	0	0	5	0	45	0	0	0	19	0	23	16	2	0	42	30	0	18	22	0	0	0	3	21	0	1	8	0	0	23	0	0	0	0	0	0	6	10	19
NAO-CARB-1	2	0	0	0	0	0	1	0	48	0	0	0	2	0	91	0	0	0	105	0	126	93	2	0	0	3	0	2	145	0	2	0	6	35	0	0	54	0	2	72	0	1	0	0	0	0	0	45	0
NAO-GFST	0	0	1	0	0	0	1	0	0	0	0	0	0	0	0	0	0	2	0	0	0	0	0	0	1	1	0	32	1	0	0	0	0	0	0	1	0	0	0	0	3	0	2	1	0	1	0	0	0
NAO-GUIA	0	0	0	0	0	0	0	0	20	0	0	0	1	0	0	0	0	0	1	0	0	2	0	0	0	1	0	4	1	0	0	1	1	10	0	0	32	0	0	3	0	0	0	1	0	0	1	2	0
NAO-NAST-E-01	6	0	1	0	0	0	0	0	430	0	1	0	6	0	26	0	0	0	27	0	34	21	6	0	3	4	0	9	30	0	2	0	3	333	0	0	28	0	4	36	0	1	0	0	0	3	9	35	6
NAO-NAST-E-02	3	0	0	0	0	0	0	0	34	0	0	1	3	0	285	0	0	0	92	0	127	55	1	0	46	264	0	14	120	0	1	0	1	24	0	0	16	0	0	67	0	1	0	0	0	0	2	49	8
NAO-NAST-E-03	0	0	0	0	0	0	0	0	14	0	0	0	0	0	171	0	0	0	56	0	73	43	1	0	5	14	0	11	74	0	3	0	0	10	0	0	33	0	0	37	0	0	0	0	0	0	4	31	0
NAO-NAST-W-01	0	0	0	0	0	0	0	0	32	0	0	0	1	0	145	1	0	1	52	0	64	51	0	0	0	1	0	5	73	0	3	0	1	12	0	0	55	0	0	32	0	0	0	0	0	0	3	24	1
NAO-NAST-W-02	0	1	0	0	0	0	0	1	82	0	0	0	0	0	16	0	0	0	14	0	17	11	1	0	0	0	0	6	15	0	0	0	1	63	0	0	50	0	0	15	0	0	0	0	0	0	0	9	0
NAO-NAST-W-03	0	0	1	0	0	0	0	0	76	0	0	0	0	0	9	0	0	0	13	0	13	17	0	0	0	0	0	2	20	0	2	0	0	43	0	0	31	0	0	13	0	0	0	0	0	0	2	10	0
NAO-NAST-W-04	3	0	0	0	0	0	0	0	121	1	0	0	1	0	38	0	0	1	39	0	31	30	3	0	9	2	0	3	44	0	1	0	2	78	0	0	46	0	1	27	0	0	0	0	0	0	1	21	0
NNAO-AST-W-03	1	0	0	0	0	0	0	0	31	0	0	0	2	0	230	0	0	0	79	0	118	58	0	0	1	11	0	9	111	0	3	0	2	6	0	0	38	0	0	43	0	0	0	0	0	0	1	32	0
NPO-PNEC-01	7	0	0	0	0	0	0	0	14	0	0	0	1	0	103	0	0	0	87	0	109	144	4	0	7	12	0	123	136	0	2	0	0	5	0	0	48	0	0	47	0	0	0	0	0	0	3	41	0
NPO-PNEC-02	0	0	7	0	0	0	0	1	2	0	0	0	0	0	102	0	0	0	378	1	314	388	0	0	32	16	0	6	304	0	0	0	0	0	0	0	60	0	5	116	0	0	0	0	0	0	0	168	6
RS-REDS-01	1	0	0	0	0	0	0	0	62	0	0	0	0	0	336	0	0	0	423	0	420	415	0	0	15	6	0	3	330	0	1	0	1	39	0	0	11	0	0	309	0	1	0	0	0	0	3	267	23
RS-REDS-02	0	0	0	0	0	0	0	0	52	0	0	0	0	0	257	0	0	0	369	0	328	309	0	0	8	8	0	3	296	0	1	0	0	36	0	0	33	0	1	263	0	0	0	0	0	3	3	198	16
RS-REDS-03	1	0	0	0	0	0	0	0	306	0	0	0	1	0	62	0	0	0	101	0	110	82	4	0	6	7	0	5	107	0	1	0	3	241	0	0	39	0	1	60	0	0	0	0	0	3	5	64	6
RS-REDS-04	0	0	0	0	0	0	0	0	225	0	0	0	0	0	56	0	0	0	59	0	65	52	1	0	3	1	0	1	57	0	1	0	0	172	0	0	30	0	0	52	0	1	0	0	0	1	1	39	4
SAO-BENG-1	0	0	0	0	0	0	1	0	0	0	0	0	0	0	0	0	0	0	0	0	0	0	1	0	0	0	1	5	0	0	0	0	0	1	0	0	315	0	7	1	0	0	0	0	0	0	0	0	1
SAO-BENG-2	0	0	0	0	0	0	0	1	5	1	0	0	0	0	0	0	0	0	0	0	0	0	1	0	0	2	1	8	0	1	0	0	1	6	0	0	60	0	4	0	0	0	0	0	0	0	0	4	9
SAO-BENG-4	0	0	0	0	0	0	0	0	3	0	0	0	0	0	14	0	0	1	8	0	5	7	0	0	1	3	0	6	6	0	1	0	0	3	0	0	44	1	0	4	0	0	0	0	0	0	0	5	2
SAO-BENG-5	0	0	0	0	0	1	0	0	16	0	0	0	0	0	1	0	0	0	1	0	0	0	0	0	0	0	0	0	0	0	0	0	1	12	0	1	64	0	0	1	0	0	1	3	0	0	0	0	5
SAO-FKLD	1	0	3	0	0	0	0	0	24	0	1	0	3	0	294	0	0	0	236	0	285	208	1	0	16	14	1	17	305	0	4	2	4	19	0	0	4	0	5	165	1	3	0	0	0	1	2	120	0
SAO-SATL-01	0	0	0	0	0	0	0	0	51	0	4	0	3	0	224	0	0	0	179	0	210	125	2	0	8	23	0	20	213	0	1	0	3	29	0	0	23	0	1	93	0	0	0	0	0	0	2	90	0
SAO-SATL-02	1	0	0	0	0	0	0	0	21	0	0	1	0	0	120	0	0	0	202	0	216	175	1	0	61	39	2	8	233	0	0	0	0	12	0	0	10	0	0	80	0	1	0	0	0	0	2	107	1
SAO-SATL-03	1	0	0	0	0	0	0	0	16	0	1	0	0	0	178	0	0	0	139	0	141	136	0	0	0	2	1	2	123	0	0	0	0	7	0	0	5	0	6	78	0	0	0	0	0	0	1	70	4
SAO-SATL-04	1	0	0	0	0	0	0	0	69	0	0	0	1	0	229	1	0	0	80	0	143	95	1	0	0	1	0	4	103	0	0	0	0	39	0	2	17	0	3	75	1	0	0	0	0	0	1	65	0
SAO-SATL-05	6	1	0	0	0	0	0	0	66	0	0	0	10	0	313	0	0	0	150	0	174	118	2	0	0	0	1	5	185	0	4	0	3	37	0	0	12	0	1	73	0	1	0	1	0	0	6	71	0
SAO-SATL-06	1	0	0	0	0	0	0	0	9	0	4	0	3	0	113	0	0	0	115	0	117	64	0	0	73	109	0	5	113	0	2	0	1	8	1	0	29	0	2	61	1	0	0	0	0	0	2	37	1
SAO-SATL-07	0	0	0	0	0	0	0	0	1	0	1	0	1	0	87	0	0	0	43	0	44	24	1	0	1	2	1	1	48	0	0	0	0	0	0	0	59	0	3	12	0	0	0	0	0	0	1	10	0
SAO-SATL-08	5	0	2	0	0	0	0	0	61	0	0	2	5	1	476	0	0	0	277	0	366	278	4	0	4	6	0	16	373	0	3	0	4	32	1	0	3	0	13	182	0	0	0	0	0	0	7	139	6
SAO-SATL-09	3	1	1	0	0	0	0	0	17	0	1	0	1	0	127	0	0	0	49	0	86	59	1	0	0	2	5	12	79	0	0	0	3	8	0	0	8	0	16	39	0	1	0	0	0	0	5	31	1
SAO-SATL-10	1	0	0	0	0	0	0	1	4	0	0	0	0	0	94	0	0	0	81	0	88	61	0	0	10	60	0	13	75	0	2	0	0	2	0	0	42	0	0	42	0	0	0	0	0	1	0	40	1
SAO-SATL-11	0	2	1	0	0	0	0	0	2	0	0	0	0	0	24	0	0	0	7	0	11	9	0	0	2	7	0	2	16	0	0	0	0	0	0	0	47	0	8	5	0	0	0	0	0	1	0	5	0
SAO-SATL-12	2	0	0	0	0	0	0	0	4	0	0	0	1	0	132	0	0	1	220	0	248	220	2	0	22	19	2	9	218	0	1	0	0	9	0	0	24	0	4	95	1	0	0	0	0	1	2	134	4
SAO-SATL-13	0	0	1	1	2	0	4	1	0	0	0	0	0	0	0	1	0	0	0	0	0	0	0	0	0	0	0	22	0	0	0	0	0	0	1	1	0	0	0	0	1	0	1	0	0	0	0	0	0
SO-ANTA-1	0	1	0	0	2	0	0	0	0	0	0	0	0	0	0	0	0	0	0	0	0	0	0	0	0	0	0	3	0	0	0	0	0	0	0	0	0	0	0	0	1	0	1	0	0	0	0	0	2
SO-ANTA-2	4	0	0	0	0	0	0	0	40	0	0	1	1	0	19	0	2	0	9	0	11	8	1	0	2	18	1	4	9	0	0	0	4	26	0	0	0	0	0	9	0	1	0	0	0	0	3	17	1
SPO-CHIL-1	2	0	1	0	0	0	1	0	10	0	0	0	0	0	16	0	0	0	7	0	13	15	0	0	0	1	6	3	7	0	0	1	0	5	0	0	8	0	18	7	0	0	0	0	0	0	0	11	0
SPO-SPSG-01	0	0	1026	0	0	1	1	0	1	0	0	0	0	0	23	0	0	0	7	0	8	7	0	0	1	4	2	2	5	1	0	0	0	0	0	0	7	0	8	6	0	0	0	1	0	0	0	5	1
SPO-SPSG-02	2	1	0	0	0	0	0	0	7	0	0	0	2	0	200	0	0	0	159	0	200	141	2	0	195	197	0	13	202	0	2	0	2	7	0	0	24	0	0	107	0	0	0	0	0	0	2	82	3
SPO-SPSG-05	1	0	1	0	0	0	0	0	10	0	1	0	3	0	111	0	0	0	39	0	60	36	2	0	17	152	1	19	48	0	1	0	1	8	0	0	2	0	0	30	0	1	0	0	0	0	2	18	1
SPO-SPSG-03	2	1	1	0	0	0	0	0	6	0	0	0	1	0	96	0	1	0	91	0	119	154	1	0	1	5	1	132	128	0	1	0	3	9	0	0	20	0	2	38	0	0	0	0	0	0	4	28	0
SPO-SPSG-04	0	0	0	0	0	0	0	0	6	0	0	0	1	0	103	0	0	0	138	0	144	127	0	0	400	230	1	9	155	0	1	0	1	5	0	0	21	0	0	53	1	0	0	0	0	1	0	59	8
SPO-SPSG-08	0	0	1	0	0	0	0	0	2	0	0	0	1	0	49	0	0	0	53	0	74	120	1	0	1	4	0	53	66	0	1	0	1	1	0	0	37	0	0	25	0	0	0	0	0	0	1	36	2
SPO-SPSG-09	4	0	0	0	0	0	0	0	9	0	0	0	9	0	212	0	0	0	189	0	235	184	1	0	87	87	0	14	228	0	1	0	1	8	0	0	29	0	0	131	0	1	0	0	0	0	4	77	2
SPO-SPSG-10	0	0	0	0	0	0	0	0	6	0	0	0	1	0	130	0	0	0	58	0	65	35	3	0	374	387	0	18	86	0	0	0	0	2	0	0	8	0	0	46	0	0	0	0	0	0	1	31	1
SPO-SPSG-06	1	0	0	0	0	0	0	0	13	0	0	0	0	0	86	0	0	0	90	0	85	121	0	0	3	13	1	58	98	0	2	0	2	7	0	0	30	0	0	30	0	0	0	0	0	0	2	30	0
SPO-SPSG-07	0	0	0	0	0	0	0	0	5	0	0	0	2	0	108	0	0	0	105	0	102	135	1	0	1	4	0	117	118	0	4	0	2	5	0	0	24	0	0	47	0	0	0	0	0	0	3	26	2
[truncated: 4,621 more columns]
