# Supplementary material for: Marine biofilms constitute a bank of hidden microbial diversity and functional potential
Source: Nat Commun. 2019 Jan 31;10:517. doi: 10.1038/s41467-019-08463-z (PMC6355793; doi:10.1038/s41467-019-08463-z)
Supplement: Supplementary file 11 — Supplementary Data 8 [file 41467_2019_8463_MOESM11_ESM.xlsx]

## Sheet: Sheet1
Supplementary Data 8 The OTU table (relative abundance) based on total miTags extracted from forward metagenome files of the 101 biofilm and 91 seawater samples.
#OTU_ID	OTU_140981	OTU_830290	OTU_540617	OTU_591923	OTU_176420	OTU_575667	OTU_202760	OTU_4406968	OTU_834767	OTU_242480	OTU_153173	OTU_200856	OTU_834063	OTU_36812	OTU_836096	OTU_261920	OTU_140860	OTU_837781	OTU_839212	OTU_3846492	OTU_821550	OTU_279220	OTU_102693	OTU_4389271	OTU_562023	OTU_83553	OTU_234701	OTU_196541	OTU_230822	OTU_233630	OTU_252007	OTU_33679	OTU_140854	OTU_555829	OTU_4298976	OTU_136178	OTU_140912	OTU_140870	OTU_234491	OTU_84384	OTU_4483200	OTU_4325965	OTU_347784	OTU_84937	OTU_227555	OTU_2106896	OTU_139174	OTU_4451971	OTU_229081
B-USA1	0.000308398	0.00110438	0.000794553	0.000829533	0.00314681	0.000699607	0.000209882	0.00180898	0.00124501	0.000469736	0.000454744	0.000485442	0.00120432	0.000779562	0.000679618	0.000184896	0.000754576	0.0014963	0.000879506	0.000959461	0.00311381	0.000367793	0.00306328	8.4397e-05	0.00101657	0.0014292	0.000253191	0.00397558	0.000719595	0.000999438	0.00250859	0.00201387	0.00104941	0.000976593	0.00365794	0.0017019	0.000804548	0.00143919	0.00122431	0.000564682	1.5991e-05	0.000199888	1.5991e-05	0.00408663	0.00182897	0.00125429	4.88614e-05	0.00115935	0.00229871
B-USA2	0.000250201	0.00129492	0.000801175	0.000759253	0.00603145	0.000442509	0.000270164	0.00196567	0.00107001	0.000391271	0.000428535	0.000431197	0.0013089	0.000908309	0.000515485	0.000214268	0.000810491	0.00146394	0.0009316	0.00825015	0.00298941	7.45279e-06	0.00613458	0.000269129	0.00105936	0.00408506	0.000679031	0.00353182	0.00105736	0.00176072	0.00595757	0.00488158	0.00114121	0.000851747	0.00567809	0.00400857	0.000898993	0.00140671	0.000824465	0.000479773	4.47167e-05	0.00018632	0	0.00137048	0.000847755	0.000624171	3.31235e-05	0.00082513	0.00123903
B-USA3	0.000650419	0.00399059	0.00850287	0.00265588	0.0163145	0.00111791	0.000724946	0.005244	0.00513369	0.00138214	0.00124664	0.00123889	0.00396349	0.00271685	0.00178865	0.000697845	0.00258135	0.00545116	0.00317622	0	0.00560088	0	0.0233202	0.000608261	0.0039722	0.00507462	0.000469747	0.00496851	0.00363828	0.00621285	0.0181372	0.014526	0.00373313	0.00176542	0.0160708	0.00769667	0.00281848	0.00474941	0.00108403	0.00196481	0	0	0	0.00117436	0.000447163	0.000460713	1.80672e-05	0.000634933	0.000447163
B-RSA1	0	0	0	0	0	0	0	0	0	0	0	0	0	0	0	0	0	0	0	0	0	0	0	7.96766e-06	0	0	0	0	0	8.96362e-06	0	0	0	0	1.79272e-05	0	0	0	8.96362e-06	0	0	0	0	0	0	0	0	0	0
B-RSA2	0	0	0	0	0	0	0	0	0	0	0	0	0	0	0	0	0	0	0	0	0	0	0	0	0	0	0	0	7.5151e-06	0	0	0	0	0	7.5151e-06	0	0	0	0	0	0	0	0	0	0	0	0	0	0
B-RSA3	0	0	0	0	0	0	0	0	0	0	8.02584e-06	0	0	8.02584e-06	0	0	0	0	0	0	0	0	0	7.13408e-06	0	0	0	0	0	0	8.02584e-06	0	0	0	0	0	0	0	0	8.02584e-06	0	0	0	0	0	0	0	0	0
B-RSB1	0	0	0	0	0	0	0	0	0	0	0	0	0	0	0	0	0	0	0	0	0	0	0	0	0	0	0	0	0	1.14228e-05	0	1.14228e-05	0	0	1.14228e-05	0	0	0	0	3.42684e-05	0	0	0	0	0	0	0	0	2.28456e-05
B-RSB2	0	0	0	0	1.4882e-05	0	0	0	0	0	0	0	0	0	0	0	0	0	0	0	0	0	2.60434e-05	1.15749e-05	0	0	0	0	1.30217e-05	0	0	2.60434e-05	0	0	1.30217e-05	1.4882e-05	0	0	0	0	0	0	0	0	0	0	0	0	0
B-RSB3	0	0	0	0	1.30674e-05	0	1.1434e-05	0	0	0	1.1434e-05	0	0	0	0	1.1434e-05	0	0	0	0	1.01635e-05	0	1.1434e-05	1.01635e-05	0	0	0	0	0	1.1434e-05	1.1434e-05	0	0	0	0	0	0	0	0	2.28679e-05	0	0	0	0	0	0	0	0	0
B-RSC1	0	0	0	0	0	0	0	0	0	0	0	0	0	0	0	0	0	0	0	0	0	0	9.40233e-06	0	0	0	0	0	0	0	1.88047e-05	0	0	0	0	0	0	0	0	0	0	0	0	8.35763e-06	0	0	0	0	0
B-RSC2	0	0	0	0	0	0	0	0	0	0	0	8.97014e-06	0	0	0	0	0	0	0	0	0	0	0	6.97677e-06	0	0	0	0	0	0	7.84887e-06	0	0	0	0	0	0	0	0	7.84887e-06	0	0	0	0	7.84887e-06	0	0	0	0
B-RSC3	0	0	0	0	0	0	0	0	0	0	0	0	0	0	0	0	0	0	0	0	0	0	8.52328e-06	7.57625e-06	0	0	0	7.57625e-06	0	8.52328e-06	0	8.52328e-06	0	0	1.70466e-05	1.94818e-05	0	0	8.52328e-06	0	0	0	0	0	0	0	0	0	0
B-RSiii1	0	0	1.0794e-05	0	0	0	0	0	0	0	2.15879e-05	1.23359e-05	0	0	0	2.15879e-05	0	0	0	0	9.59463e-06	0	0	0	0	0	0	0	0	0	1.0794e-05	0	0	0	0	0	0	1.0794e-05	0	0	0	0.000103622	3.45407e-05	0	2.15879e-05	0	0	2.46719e-05	1.0794e-05
B-RSiii2	0	0	0	0	0	0	0	0	0	0	1.05147e-05	0	0	0	0	1.05147e-05	0	0	0	0	0	0	0	0	0	0	0	0	0	0	0	0	1.05147e-05	0	0	0	0	0	0	0	0	6.72943e-05	3.36472e-05	9.34643e-06	0	0	0	0	1.05147e-05
B-RSiii3	0	0	0	0	0	0	0	0	0	0	1.24112e-05	1.41842e-05	1.24112e-05	0	0	0	0	0	0	0	0	0	0	0	0	0	0	0	0	0	0	0	1.24112e-05	0	0	0	2.48224e-05	1.24112e-05	1.24112e-05	0	0	0	0	0	0	0	0	0	0
B-HK13071	0	0	0	0	1.03216e-05	9.03136e-06	0	0	0	0	3.61254e-05	2.06431e-05	0	0	0	9.03136e-06	9.03136e-06	1.03216e-05	0	0	8.02788e-06	0	0	0	0	0	0	1.60558e-05	0	9.03136e-06	0	9.03136e-06	0	3.09647e-05	0	0	0	0	1.80627e-05	0	1.44502e-05	0	0	1.60558e-05	0	0	0	4.12862e-05	1.80627e-05
B-HK13072	0.000148233	9.9772e-06	1.99544e-05	3.99088e-05	0.000148233	0.000349202	5.98632e-05	4.9886e-05	2.2805e-05	7.98176e-05	3.99088e-05	0.000148233	2.99316e-05	1.99544e-05	2.66059e-05	1.99544e-05	0	0	3.1927e-05	0	0.000133029	0	0	0	4.56101e-05	0.000189567	0	0.00141011	0.000219498	0.000139681	5.98632e-05	0.00017959	4.9886e-05	0.000342075	0.00024943	0.000205245	9.9772e-06	2.99316e-05	0.00115736	3.99088e-05	1.59635e-05	0	1.59635e-05	0.000363614	0.000957811	0.000309293	0	0.000706956	0.00195553
B-HK13073	5.49113e-05	2.88285e-05	1.9219e-05	9.60949e-06	0.000197681	0.000172971	6.72664e-05	3.84379e-05	2.19645e-05	3.84379e-05	3.84379e-05	7.68759e-05	3.84379e-05	9.60949e-06	1.28126e-05	4.80474e-05	2.88285e-05	0	1.53752e-05	0	6.83341e-05	0	0	0	2.19645e-05	0.000105704	0	0.000657716	0.000134533	7.68759e-05	2.88285e-05	5.76569e-05	0	0.00014277	0.000240237	0.000109823	9.60949e-06	0	0.000547741	0	0	1.53752e-05	0	0.00023917	0.000586179	0.000163361	0	0.000285539	0.000960949
B-HK14071	0	0	0	0	0	0	5.59998e-06	0	0	0	0	1.27999e-05	0	0	0	0	0	0	0	0	0	0	0	0	0	0	0	9.95551e-06	0	0	0	0	0	0	1.12e-05	6.39997e-06	0	0	0	0	0	0	0	2.48888e-05	5.59998e-06	0	4.97776e-06	1.91999e-05	5.59998e-06
B-HK14072	0	0	0	0	1.05986e-05	0	9.27377e-06	0	0	0	4.63689e-06	1.05986e-05	0	0	0	0	0	0	0	0	4.12168e-06	0	0	0	0	0	0	3.29734e-05	0	0	0	0	0	0	0	0	0	0	9.27377e-06	0	0	0	0	4.12168e-06	9.27377e-06	4.63689e-06	0	2.11972e-05	0
B-HK14073	0	0	0	0	6.06334e-06	0	0	0	0	5.30542e-06	1.06108e-05	6.06334e-06	0	0	0	0	0	0	0	0	0	0	0	0	0	0	0	2.82956e-05	0	0	0	5.30542e-06	0	0	5.30542e-06	1.21267e-05	0	0	0	0	0	0	0	9.43187e-06	1.59163e-05	5.30542e-06	0	6.06334e-06	0
B-HK15041	0	0	0	0	4.85727e-05	0	0	0	0	0	2.12505e-05	2.42863e-05	0	0	0	0	0	0	0	0	3.77787e-05	0	4.25011e-05	0	0	2.12505e-05	0	0	4.25011e-05	4.25011e-05	2.12505e-05	4.25011e-05	0	0	6.37516e-05	2.42863e-05	0	0	0	0	0	0	0	0.000113336	2.12505e-05	6.37516e-05	0	2.42863e-05	2.12505e-05
B-HK15042	0	0	0	0	5.20263e-05	0	0	0	0	0	4.5523e-05	1.73421e-05	0	0	0	3.03487e-05	1.51743e-05	0	0	0	1.34883e-05	0	3.03487e-05	0	0	1.51743e-05	1.34883e-05	1.34883e-05	1.51743e-05	9.10461e-05	9.10461e-05	4.5523e-05	0	0	7.58717e-05	0	0	0	1.51743e-05	0	0	0	2.4279e-05	2.69766e-05	0	3.03487e-05	1.34883e-05	0	3.03487e-05
B-HK15043	0	0	0	0	2.86311e-05	0	0	0	0	0	0	0	0	0	0	0	0	0	0	0	0	0	0	0	0	0	0	0	2.50522e-05	0	0	0	0	0	5.01044e-05	0	0	0	0	0	0	0	4.00835e-05	6.68058e-05	0	0	0	0	0
B-HK15051	0	0	0	0	0	0	1.48452e-05	0	0	2.96904e-05	0	0	0	0	0	1.48452e-05	0	0	0	0	1.31957e-05	2.37523e-05	0	3.95872e-05	0	0	0	0	0	0	0	0	0	1.69659e-05	0	3.39319e-05	0	0	0	0	0	0	2.37523e-05	3.95872e-05	1.48452e-05	0	1.31957e-05	0	1.48452e-05
B-HK15052	0	0	0	0	3.27829e-05	1.43425e-05	4.30276e-05	0	0	0	4.30276e-05	0	0	0	0	1.43425e-05	0	0	0	0	0	0	0	5.09956e-05	0	1.43425e-05	0	1.27489e-05	0	1.43425e-05	1.43425e-05	0	0	0	0	0	0	0	1.43425e-05	0	2.2948e-05	0	2.2948e-05	3.82467e-05	4.30276e-05	2.8685e-05	0	1.63915e-05	0
B-HK15053	0	0	0	0	2.07849e-05	0	0	0	0	0	0	0	0	0	0	0	0	0	0	0	0	0	0	0	0	0	0	0	0	0	0	0	0	0	1.81867e-05	0	1.81867e-05	0	0	0	0	0	0	4.8498e-05	1.81867e-05	5.45602e-05	0	0	0
B-HK15071	0	0	2.54795e-05	0	0	0	0	0	0	0	1.27397e-05	2.91194e-05	0	0	0	2.54795e-05	1.27397e-05	0	0	0	1.13242e-05	0	1.27397e-05	2.26484e-05	1.45597e-05	0	0	1.13242e-05	0	1.27397e-05	1.27397e-05	0	0	0	0	0	1.27397e-05	1.27397e-05	1.27397e-05	3.82192e-05	2.03836e-05	0	0.000163069	9.05937e-05	0	0	0	0	2.54795e-05
B-HK15072	0	1.51946e-05	1.51946e-05	0	0	0	3.03892e-05	0	0	0	1.51946e-05	1.73653e-05	0	0	0	0	0	0	0	0	1.35063e-05	0	1.51946e-05	1.35063e-05	0	3.03892e-05	0	0	1.51946e-05	0	1.51946e-05	1.51946e-05	0	1.73653e-05	1.51946e-05	0	0	0	1.51946e-05	0	0	0	7.29341e-05	1.35063e-05	0	0	1.35063e-05	0	1.51946e-05
B-HK15073	0	1.13286e-05	1.13286e-05	0	1.29469e-05	1.13286e-05	2.26571e-05	0	0	0	1.13286e-05	1.29469e-05	1.13286e-05	0	0	0	0	0	0	1.81257e-05	0	0	0	1.00698e-05	0	0	0	1.00698e-05	0	0	1.13286e-05	0	0	0	0	0	0	1.13286e-05	0	0	0	0	0.000199383	4.02793e-05	0	3.39857e-05	0	0	1.13286e-05
B-HK15091	0	0	0	0	0	0	1.66115e-05	0	0	0	0	0	0	0	2.21486e-05	1.66115e-05	0	0	0	2.65784e-05	0	0	0	0	1.89845e-05	0	0	0	0	0	0	0	0	0	1.66115e-05	0	0	1.66115e-05	1.66115e-05	0	0	0	0.000239205	1.47658e-05	0	1.66115e-05	0	0	1.66115e-05
B-HK15092	0	0	0	0	0	0	1.25766e-05	0	0	0	1.25766e-05	0	0	0	0	0	0	0	0	0	0	0	0	1.11792e-05	1.43733e-05	2.51532e-05	0	1.11792e-05	1.25766e-05	0	0	0	0	0	0	0	0	0	0	0	6.03677e-05	0	0.000120735	2.23584e-05	0	1.25766e-05	0	0	2.51532e-05
B-HK16041	0	2.74678e-05	0	0	0.000219743	0	0	0	0	0	2.74678e-05	0	0	0	0	0	0	0	0	4.39485e-05	0	0	0.000137339	4.88317e-05	0	0	0	2.44159e-05	8.24035e-05	0.000164807	0.000109871	2.74678e-05	0	3.13918e-05	8.24035e-05	3.13918e-05	0	0	5.49357e-05	0	0	0	0	2.44159e-05	0	0	0	0	2.74678e-05
B-HK16042	0	0	0	5.26658e-05	0.000240758	0	0	0	0	0	2.63329e-05	3.00948e-05	0	0	0	0	0	0	0	0	2.3407e-05	0	0.000368661	0.000210663	0	0.000263329	2.3407e-05	0.000117035	5.26658e-05	0.000210663	0.000368661	0.000210663	0	0	0.000500325	0.000180569	0	0	0	0	0	0	0	0	7.89988e-05	0.000131665	0	3.00948e-05	0
B-HK16043	0	0	0	0	0	1.72004e-05	0	1.72004e-05	0	0	0	0	0	0	0	1.72004e-05	0	0	0	0	1.52892e-05	0	5.16012e-05	6.1157e-05	0	0	0	0	0	3.44008e-05	1.72004e-05	5.16012e-05	1.72004e-05	1.96576e-05	6.88016e-05	5.89728e-05	0	0	0	0	0	0	0	4.58677e-05	0	0.000120403	0	0	0
B-HK16051	0	0	0	0	0	0	1.33788e-05	0	0	0	1.33788e-05	0	1.33788e-05	0	0	1.33788e-05	0	0	0	0	0	0	1.33788e-05	1.18923e-05	0	0	0	0	0	0	0	0	0	0	0	0	0	0	0	1.33788e-05	0	2.14062e-05	0	1.18923e-05	1.33788e-05	1.33788e-05	0	0	0
B-HK16052	0	0	0	1.79632e-05	0	0	3.59264e-05	0	0	0	1.79632e-05	0	0	0	0	3.59264e-05	0	0	2.87411e-05	0	0	0	3.59264e-05	3.19346e-05	0	0	0	3.19346e-05	0	0	0	0	0	0	0	0	0	1.79632e-05	1.79632e-05	0	0	0	2.87411e-05	0	0	1.79632e-05	0	0	1.79632e-05
B-HK16053	0	0	0	0	0	0	3.82857e-05	1.91428e-05	0	0	0	0	0	0	0	0	0	0	0	6.12571e-05	0	0	1.91428e-05	1.70159e-05	0	0	0	0	1.91428e-05	0	0	0	0	0	0	2.18775e-05	0	0	1.91428e-05	0	0	0	3.06285e-05	1.70159e-05	1.91428e-05	0	0	0	1.91428e-05
B-HK16061	0	0	0	0	0	0	0	0	2.76536e-05	0	2.41969e-05	0.000110614	0	0	0	0	0	0	0	0	0	0	0	0	0	0	0	0	2.41969e-05	0	0	0	0	0	0	2.76536e-05	0	0	2.41969e-05	0	0	0	7.743e-05	0	0	0	0	0	0
B-HK16062	0	0	0	0	0	0	0	0	0	0	0	0	0	0	0	0	2.86923e-05	0	0	9.18154e-05	0	0	0	0	0	0	0	2.55043e-05	0	0	0	0	0	0	0	0	0	0	0	0	0	0	0.000137723	7.65129e-05	2.86923e-05	0	0	0	0
B-HK16063	0	0	0	0	0	0	0	0	0	0	0	0	0	0	0	0	0	3.33142e-05	0	0	0	0	0	2.5911e-05	0	0	0	0	0	0	0	0	0	0	0	0	0	0	0	0	0	0	9.32797e-05	2.5911e-05	0	2.91499e-05	0	0	2.91499e-05
B-HK16071	0	0	0	2.27439e-05	0	4.54879e-05	0	0	0	2.27439e-05	4.54879e-05	5.19862e-05	0	0	0	0	0	2.59931e-05	0	0	0	3.63903e-05	0	4.04337e-05	7.79793e-05	2.27439e-05	0	2.02168e-05	0	0	0	0	0	0	2.27439e-05	0	0	0	0	2.27439e-05	0	0	3.63903e-05	8.08674e-05	0	0	2.02168e-05	0	2.27439e-05
B-HK16072	0	1.39595e-05	0	0	0	1.39595e-05	2.7919e-05	0	0	0	2.7919e-05	1.59537e-05	0	0	0	0	1.39595e-05	1.59537e-05	0	2.23352e-05	0	0	0	1.24084e-05	0	0	0	4.96338e-05	0	1.39595e-05	0	0	0	0	0	1.59537e-05	0	0	0	1.39595e-05	0	0	0.000111676	7.44507e-05	2.7919e-05	6.97975e-05	0	3.19074e-05	0
B-HK16073	0	0	0	0	1.99607e-05	0	1.74656e-05	0	0	0	3.49312e-05	0	0	0	0	0	0	0	0	0	0	0	0	0	0	0	0	1.5525e-05	0	0	1.74656e-05	0	0	0	0	0	0	0	0	0	0	0	2.7945e-05	3.105e-05	0	0	0	0	1.74656e-05
B-HK16081	0	0	0	0	0	0	0	0	0	0	0	0	0	0	0	2.80483e-05	0	0	0	0	0	0	0	0	0	0	0	0	0	0	0	0	0	0	0	0	0	0	2.80483e-05	0	0	0	0.000314141	0	0	0	0	0	5.60966e-05
B-HK16082	0	1.1516e-05	0	0	1.31611e-05	0	2.30319e-05	0	0	0	0	2.63222e-05	0	0	0	1.1516e-05	0	0	0	1.84256e-05	0	1.84256e-05	0	0	0	0	0	0	0	0	0	0	1.1516e-05	1.31611e-05	0	0	0	0	0	3.45479e-05	0	0	5.52767e-05	1.02364e-05	0	2.30319e-05	0	1.31611e-05	4.60639e-05
B-HK16083	0	0	0	1.72194e-05	0	0	1.72194e-05	0	0	0	1.72194e-05	1.96793e-05	0	0	0	1.72194e-05	0	0	0	0	0	0	0	3.06123e-05	0	0	0	0	0	0	0	0	0	0	1.72194e-05	0	0	0	1.72194e-05	0	0	0	0.000275511	3.06123e-05	3.44388e-05	0	0	1.96793e-05	0
B-HK16091	0	0	0	0	0	0	1.75646e-05	0	0	1.75646e-05	0	0	1.75646e-05	0	0	3.51292e-05	0	0	0	0.000112413	0	0	0	3.12259e-05	0	0	0	1.5613e-05	1.75646e-05	0	0	0	0	0	3.51292e-05	0	0	0	0	0	0	0	8.43101e-05	1.5613e-05	0	0	0	2.00738e-05	1.75646e-05
B-HK16092	0	1.23224e-05	0	0	1.40828e-05	0	4.92897e-05	0	0	0	2.46448e-05	1.40828e-05	0	0	0	0	0	0	0	3.94317e-05	0	1.97159e-05	0	0	0	0	1.09533e-05	0	0	1.23224e-05	0	0	0	0	0	0	0	0	0	1.23224e-05	0	0	1.97159e-05	4.3813e-05	0	3.69672e-05	0	0	0
B-HK16093	0	0	0	0	0	0	0	0	0	0	1.59192e-05	1.81934e-05	0	0	0	0	0	0	0	0.000152825	1.41504e-05	2.54708e-05	1.59192e-05	1.41504e-05	0	0	0	1.41504e-05	0	0	1.59192e-05	0	0	0	0	0	0	0	0	0	0	0	0.000127354	7.07521e-05	0	3.18384e-05	0	1.81934e-05	1.59192e-05
B-HK17061	0	0	0	0	0	1.76251e-06	1.76251e-06	0	0	0	8.81257e-06	2.0143e-06	0	0	0	1.76251e-06	0	0	2.82002e-06	0	0	0	0	0	0	0	0	4.70004e-06	0	0	0	0	0	0	1.76251e-06	2.0143e-06	0	1.76251e-06	5.28754e-06	1.76251e-06	0	1.97402e-05	2.82002e-06	6.26672e-06	1.76251e-06	1.76251e-06	0	0	7.05006e-06
B-HK17062	0	0	0	0	0	0	0	0	0	0	1.34998e-05	0	0	0	0	0	2.69997e-06	0	0	0	0	0	5.39993e-06	0	0	2.69997e-06	0	0	0	0	0	2.69997e-06	0	0	0	0	0	5.39993e-06	2.69997e-06	0	0	3.45596e-05	4.31994e-06	0	2.69997e-06	2.69997e-06	0	0	2.69997e-06
B-HK17063	0	2.91865e-06	0	2.91865e-06	0	0	0	0	0	0	2.33492e-05	0	0	0	0	0	0	0	0	0	0	0	2.91865e-06	7.78307e-06	0	0	0	0	0	0	0	0	0	0	2.91865e-06	0	0	0	2.91865e-06	0	4.66984e-06	2.33492e-05	4.66984e-06	2.59436e-06	2.91865e-06	0	0	3.3356e-06	0
B-HK17071	0	0	0	0	1.4828e-05	0	0	0	0	0	0	1.4828e-05	0	0	0	0	0	0	0	6.22778e-05	0	0	0	0	0	0	0	2.30658e-05	0	0	0	0	0	0	0	0	0	0	0	0	0	0	0	5.76646e-05	0	0	0	1.4828e-05	0
B-HK17072	0	0	0	0	0	0	1.27364e-05	0	0	0	1.27364e-05	0	0	0	0	0	0	0	0	0	0	0	0	1.13213e-05	0	0	0	0	0	2.54728e-05	0	0	0	0	0	0	0	0	1.27364e-05	0	0	0	2.03783e-05	6.79275e-05	0	0	0	0	0
B-HK17073	0	0	0	0	0	0	1.14661e-05	0	0	0	1.14661e-05	0	0	0	0	0	0	0	1.83458e-05	0	0	0	0	0	0	0	0	0	0	0	2.29323e-05	0	0	0	0	0	0	0	0	1.14661e-05	0	0	0	2.03842e-05	0	0	0	2.62083e-05	1.14661e-05
B-HK17091	0	0	0	0	0	0	0	0	0	0	7.75276e-06	1.77206e-05	0	0	0	0	0	0	0	0	0	0	0	1.37827e-05	0	0	0	1.37827e-05	0	0	0	0	0	0	0	0	0	0	0	0	0	1.24044e-05	4.96177e-05	0	7.75276e-06	0	0	0	0
B-HK17092	0	0	0	0	0	0	7.9796e-06	0	0	0	1.59592e-05	0	0	7.9796e-06	0	0	0	0	0	0	0	0	0	0	0	7.9796e-06	0	7.09298e-06	0	0	0	0	0	0	0	0	0	0	7.9796e-06	0	0	1.27674e-05	0	7.09298e-06	0	7.9796e-06	0	0	0
B-HK17093	0	0	0	0	0	0	0	0	0	0	1.67144e-05	9.55109e-06	0	0	1.11429e-05	0	0	0	0	0	0	0	0	0	0	0	7.42863e-06	1.48573e-05	0	0	0	0	0	0	0	2.86533e-05	0	0	0	0	0	6.68576e-05	1.33715e-05	3.71431e-05	0	0	0	0	0
B-HK17111	0	0	0	0	0	0	0	0	0	0	1.91866e-05	1.09638e-05	0	0	0	9.59328e-06	0	0	0	0	0	0	9.59328e-06	8.52736e-06	0	0	0	8.52736e-06	9.59328e-06	0	0	0	0	0	9.59328e-06	3.28913e-05	0	0	1.91866e-05	0	0	3.06985e-05	0	3.41094e-05	9.59328e-06	1.91866e-05	0	1.09638e-05	2.87798e-05
B-HK17112	2.34988e-05	0	0	0	2.34988e-05	0	0	0	0	0	1.02807e-05	7.04965e-05	0	0	0	0	0	0	0	0	0	0	0	9.13843e-06	0	1.02807e-05	0	1.82769e-05	0	0	0	3.08422e-05	0	1.17494e-05	0	0	0	0	2.05615e-05	0	0	0	0	2.74153e-05	2.05615e-05	0	0	2.34988e-05	4.11229e-05
TIANamp-1	0	0	0	0	5.20431e-06	0	4.55377e-06	0	0	0	2.73226e-05	1.04086e-05	0	0	0	4.55377e-06	0	0	0	0	4.0478e-06	0	1.82151e-05	8.09559e-06	0	4.55377e-06	0	8.09559e-06	4.55377e-06	0	0	0	0	0	1.82151e-05	1.56129e-05	0	0	9.10754e-06	0	0	2.91441e-05	1.45721e-05	3.23824e-05	4.55377e-06	0	0	1.04086e-05	0
TIANamp-2	0	0	0	0	1.77542e-05	0	1.16512e-05	0	0	0	1.55349e-05	4.43856e-06	0	0	0	0	0	0	0	0	0	6.21398e-06	1.94187e-05	3.45221e-06	0	0	0	1.7261e-05	1.16512e-05	7.76747e-06	1.55349e-05	3.88374e-06	0	4.43856e-06	1.94187e-05	8.87711e-06	0	0	3.88374e-06	0	0	1.2428e-05	6.21398e-06	3.45221e-06	3.88374e-06	3.88374e-06	0	0	0
AllPrep-1	0	0	0	0	3.54394e-06	0	3.10095e-06	0	0	0	4.34133e-05	1.41758e-05	0	0	0	0	0	0	0	4.96152e-06	1.10256e-05	0	2.48076e-05	1.10256e-05	0	9.30285e-06	0	8.2692e-06	0	9.30285e-06	1.86057e-05	9.30285e-06	0	0	2.48076e-05	0	0	0	9.30285e-06	0	0	2.48076e-05	4.96152e-06	1.3782e-05	2.17066e-05	6.2019e-06	0	3.54394e-06	3.10095e-06
AllPrep-2	0	0	3.71078e-06	0	0	0	0	0	0	3.71078e-06	4.45293e-05	1.27227e-05	0	0	0	3.71078e-06	0	0	0	5.93724e-06	0	1.18745e-05	7.42155e-06	0	4.24089e-06	7.42155e-06	3.29847e-06	3.29847e-06	0	0	0	3.71078e-06	0	0	1.48431e-05	0	0	0	0	0	0	4.74979e-05	0	6.59694e-06	3.71078e-06	0	3.29847e-06	8.48178e-06	0
DNeasy-1	0	3.64551e-06	0	0	4.1663e-06	0	1.09365e-05	0	0	0	4.01006e-05	0	0	3.64551e-06	0	0	0	4.1663e-06	0	0	0	0	7.29102e-06	0	0	3.64551e-06	0	3.24045e-06	0	0	3.64551e-06	3.64551e-06	0	0	7.29102e-06	1.24989e-05	0	3.64551e-06	0	7.29102e-06	0	4.08297e-05	1.16656e-05	9.72136e-06	3.64551e-06	3.64551e-06	0	0	3.64551e-06
DNeasy-2	0	0	0	0	1.18989e-05	0	6.94102e-06	0	0	0	2.42936e-05	0	0	0	0	0	0	3.9663e-06	0	0	0	5.55282e-06	3.12346e-05	0	0	6.94102e-06	0	3.0849e-06	3.47051e-06	3.47051e-06	1.3882e-05	3.47051e-06	0	0	2.08231e-05	3.9663e-06	0	0	0	0	0	5.55282e-06	0	9.2547e-06	6.94102e-06	3.47051e-06	0	0	0
C1	0	5.71235e-06	0	0	2.61136e-05	0	5.71235e-06	0	0	0	1.71371e-05	1.95852e-05	0	0	0	5.71235e-06	0	6.5284e-06	0	0	1.01553e-05	0	2.85618e-05	5.58541e-05	0	2.28494e-05	0	3.04659e-05	1.71371e-05	1.71371e-05	1.14247e-05	2.85618e-05	0	6.5284e-06	5.14112e-05	6.5284e-05	0	0	7.42606e-05	0	0	0.000155376	0	0.000106631	5.71235e-06	6.85482e-05	5.07764e-06	5.22272e-05	9.13976e-05
C2	1.32593e-05	0	0	0	1.32593e-05	0	0	0	0	0	1.16019e-05	1.32593e-05	0	0	1.54692e-05	0	0	0	0	0	3.09383e-05	0	2.32037e-05	1.03128e-05	0	2.32037e-05	0	7.21894e-05	4.64075e-05	0	2.32037e-05	1.16019e-05	0	0	1.16019e-05	2.65185e-05	0	0	3.48056e-05	0	0	0.000167067	3.7126e-05	6.18766e-05	4.64075e-05	2.32037e-05	0	3.97778e-05	4.64075e-05
AL1	0	0	0	0	0	0	0	0	0	0	1.52542e-05	0	0	0	0	0	0	0	0	0	0	0	0	0	0	0	0	0	0	0	0	0	0	0	0	0	0	0	1.52542e-05	0	0	0	0	2.71186e-05	1.52542e-05	0	0	0	0
AL2	0	0	0	0	0	0	0	0	0	0	1.36801e-05	0	0	0	1.82401e-05	0	0	1.56344e-05	0	0	0	0	0	0	0	0	0	0	0	0	0	0	0	0	0	0	0	0	0	0	0	0	0	3.64802e-05	0	0	0	0	0
PEEK1	0	0	0	0	0	0	0	0	0	0	3.16069e-05	1.20407e-05	0	0	0	0	0	0	0	0	0	0	1.05356e-05	0	0	0	0	0	0	0	0	0	0	0	0	1.20407e-05	0	0	0	0	0	1.6857e-05	0	6.5555e-05	0	0	0	0	0
PEEK2	0	0	0	0	0	0	7.46111e-06	0	8.52699e-06	0	7.46111e-06	8.52699e-06	0	0	0	0	0	0	0	0	6.6321e-06	0	0	0	0	7.46111e-06	0	1.32642e-05	0	7.46111e-06	0	0	0	0	0	0	0	0	7.46111e-06	0	0	0	0	9.28494e-05	0	1.49222e-05	0	0	7.46111e-06
PTFE1	0	0	0	0	0	0	0	0	0	0	0	1.80789e-05	0	0	0	0	0	0	0	0	0	0	0	1.40614e-05	0	1.58191e-05	0	1.40614e-05	0	0	0	0	0	0	0	0	0	0	0	0	0	0	2.53105e-05	5.62455e-05	0	0	0	0	0
PTFE2	0	0	0	0	0	0	0	0	0	0	0	0	0	0	0	0	0	0	0	0	2.11233e-05	0	0	1.05617e-05	0	0	0	0	0	0	0	0	0	0	0	0	0	0	0	0	0	1.9011e-05	0	4.22466e-05	0	1.18819e-05	0	0	2.37637e-05
PVC1	0	0	0	1.3401e-05	0	0	0	0	0	0	0	0	0	0	0	0	0	0	0	0	0	0	0	1.1912e-05	0	0	0	0	0	0	0	0	0	0	0	0	0	1.3401e-05	2.68019e-05	0	0	0	4.28831e-05	4.76479e-05	1.3401e-05	0	0	1.53154e-05	2.68019e-05
PVC2	0	0	0	0	0	0	0	0	0	0	1.34731e-05	0	0	0	0	0	0	0	0	0	1.19761e-05	0	0	0	0	0	0	0	0	0	0	0	0	0	0	0	0	0	0	0	0	0	2.1557e-05	9.58089e-05	0	0	0	0	0
SS1	0	0	0	0	0	0	1.43532e-05	0	0	0	1.43532e-05	0	0	0	0	0	0	0	0	0	0	0	0	0	0	0	0	0	0	0	0	0	0	0	0	0	0	0	4.30597e-05	0	0	0	2.29652e-05	3.82753e-05	0	0	0	0	0
SS2	0	0	0	0	0	0	0	0	0	0	0	1.84827e-05	0	0	0	0	0	0	0	0	1.43754e-05	0	0	1.43754e-05	0	0	0	0	0	0	0	0	0	0	1.61724e-05	0	0	0	1.61724e-05	0	0	0	2.58758e-05	2.87509e-05	0	0	0	0	0
TI1	0	0	0	0	0	0	7.75193e-06	0	0	0	1.55039e-05	8.85935e-06	0	0	0	1.55039e-05	0	0	0	0	0	0	0	0	8.85935e-06	0	0	0	0	0	0	0	0	0	0	8.85935e-06	0	0	0	0	0	0	1.24031e-05	9.64685e-05	0	0	0	0	7.75193e-06
TI2	0	0	0	0	0	0	0	0	0	0	2.63524e-05	0	0	0	0	0	0	0	0	0	0	0	0	0	0	0	0	0	0	0	0	0	0	0	0	0	0	0	0	0	0	0	0	4.68486e-05	1.31762e-05	0	0	0	0
Beach1	0	0	0	0	0	0	0	0	0	0	4.81582e-06	0	0	0	0	0	0	0	0	0	0	0	0	0	0	0	0	0	0	0	0	0	0	0	0	0	0	0	4.81582e-06	0	0	7.70532e-06	0	0	0	4.81582e-06	0	0	0
Beach2	0	0	4.60356e-06	0	0	0	9.20711e-06	0	0	0	4.60356e-06	2.10448e-05	0	0	6.13808e-06	0	0	0	0	0	4.09205e-06	0	0	0	0	0	4.09205e-06	0	4.60356e-06	0	0	0	4.60356e-06	0	0	5.26121e-06	0	0	2.30178e-05	0	0	2.94628e-05	0	4.09205e-06	0	0	4.09205e-06	1.57836e-05	4.60356e-06
Rock1	6.27543e-06	0	0	0	5.02035e-05	5.491e-06	0	0	0	0	3.2946e-05	0	5.491e-06	0	0	0	0	6.27543e-06	0	0	1.46427e-05	8.78561e-06	0	0	6.27543e-06	2.7455e-05	4.88089e-06	4.88089e-05	3.8437e-05	0	1.6473e-05	1.0982e-05	0	0	3.8437e-05	3.13772e-05	0	0	5.491e-05	0	0	2.63568e-05	0	6.34516e-05	4.3928e-05	1.6473e-05	1.46427e-05	4.3928e-05	0.000225131
Rock2	0	1.00214e-05	0	0	5.15387e-05	1.50321e-05	0	1.50321e-05	2.86326e-05	1.00214e-05	1.00214e-05	0	1.50321e-05	1.50321e-05	0	5.01071e-06	1.50321e-05	1.71796e-05	0	4.00857e-05	2.67238e-05	0	2.50536e-05	0	5.72653e-06	2.50536e-05	4.45397e-06	6.23555e-05	1.00214e-05	5.01071e-06	6.51392e-05	2.50536e-05	2.50536e-05	1.14531e-05	5.51178e-05	4.58122e-05	2.00428e-05	1.50321e-05	5.51178e-05	0	0	8.01714e-06	0	3.56317e-05	2.50536e-05	1.00214e-05	0	4.00857e-05	9.52035e-05
B-YSO	0	0	0	0	0	0	0	0	0	0	7.49777e-05	4.28444e-05	0	0	0	5.62333e-05	0	0	0	0	0	0	0	1.66617e-05	0	0	0	0	0	0	1.87444e-05	0	0	0	0	2.14222e-05	0	0	0	0	0	0.000119964	0	3.33234e-05	0	1.87444e-05	1.66617e-05	0	0
B-ZH1	0	0	3.04248e-05	2.1732e-05	4.96732e-06	8.6928e-06	4.3464e-06	0	0	0	3.47712e-05	2.48366e-05	8.6928e-06	0	0	1.30392e-05	8.6928e-06	4.96732e-06	6.95424e-06	0	0	6.95424e-06	0	0	0	0	0	0	0	0	0	0	0	9.93463e-06	0	9.93463e-06	4.3464e-06	8.6928e-06	0	0	0	0.000104314	0	7.72694e-06	0	0	0	4.96732e-06	8.6928e-06
B-ZH2	0	5.90598e-06	5.31538e-05	5.31538e-05	0	4.72479e-05	5.90598e-06	0	0	5.90598e-06	2.95299e-05	3.37485e-05	2.36239e-05	1.1812e-05	3.14986e-05	5.90598e-06	5.90598e-06	2.69988e-05	0	9.44957e-06	1.04995e-05	0	0	5.24976e-06	0	0	0	0	0	5.90598e-06	0	0	1.1812e-05	3.37485e-05	0	6.74969e-06	0	5.90598e-06	1.1812e-05	0	0	6.6147e-05	9.44957e-06	5.24976e-06	5.90598e-06	0	0	6.74969e-06	0
B-ZH3	5.19284e-06	4.54374e-06	4.54374e-05	2.72624e-05	1.03857e-05	1.36312e-05	9.08747e-06	9.08747e-06	1.03857e-05	9.08747e-06	4.99811e-05	4.15427e-05	9.08747e-06	4.54374e-06	0	0	0	0	7.26998e-06	0	1.21166e-05	0	0	0	1.03857e-05	4.54374e-06	0	8.07775e-06	0	0	0	4.54374e-06	4.54374e-06	2.07714e-05	0	1.03857e-05	4.54374e-06	9.08747e-06	4.54374e-06	9.08747e-06	0	0.00010178	0	4.03888e-06	4.54374e-06	9.08747e-06	0	1.03857e-05	1.36312e-05
B-ZH4	1.61699e-05	4.71621e-06	4.71621e-06	2.82973e-05	5.38996e-06	4.71621e-06	4.71621e-06	0	0	9.43242e-06	9.90404e-05	2.15598e-05	0	1.88648e-05	0	4.71621e-06	0	0	7.54594e-06	0	0	0	4.71621e-06	1.67688e-05	5.38996e-06	0	0	8.38438e-06	0	0	4.71621e-06	0	4.71621e-06	1.61699e-05	0	0	4.71621e-06	4.71621e-06	1.41486e-05	4.71621e-06	0	0	0	4.19219e-06	0	0	0	0	9.43242e-06
B-ZH5	0	1.10266e-05	0	5.51331e-06	1.26018e-05	5.51331e-06	5.51331e-06	5.51331e-06	6.30092e-06	5.51331e-06	3.85932e-05	2.52037e-05	5.51331e-06	1.65399e-05	0	0	5.51331e-06	6.30092e-06	0	0	0	0	0	1.96029e-05	6.30092e-06	0	0	4.90072e-06	5.51331e-06	5.51331e-06	5.51331e-06	0	0	1.26018e-05	0	6.30092e-06	0	5.51331e-06	5.51331e-06	1.10266e-05	0	3.52852e-05	0	9.80144e-06	5.51331e-06	5.51331e-06	0	0	1.10266e-05
B-ECS2	5.95154e-05	0.000445013	0.00014676	0.000279317	0.00033004	8.99494e-05	3.31393e-05	0.000411874	0.000302987	5.2076e-05	0.000151494	0.000102799	0.000402405	0.000104152	0.000214616	3.31393e-05	0.000426076	0.000346271	0.000257539	0.000174218	0.000332445	3.78734e-05	0.000213038	0	0.000319219	0.000217772	4.20816e-06	6.73306e-05	2.84051e-05	5.68101e-05	0.000213038	0.00020357	0.000189367	0.000135262	0.000241443	0.000232651	0.000184633	0.000236709	1.42025e-05	0.000189367	7.57469e-06	0.000121195	0	2.94571e-05	1.42025e-05	9.46836e-06	4.20816e-06	1.62315e-05	4.73418e-06
B-ECS3	0.00056846	0.0016508	0.00116782	0.00127955	0.00335724	0.000807378	0.000201845	0.00180218	0.00188251	0.000829005	0.000965971	0.00109985	0.00156069	0.000821796	0.000658398	0.000183823	0.00139489	0.00206376	0.00135525	8.07379e-05	0.000688833	0.000259514	0.00475777	0.000185825	0.00177129	0.00155348	0.000118544	0.000980385	0.000821796	0.00129757	0.00334846	0.00358995	0.00129397	0.000865047	0.00355751	0.00320894	0.000933531	0.00128676	0.000263119	0.000792961	0	0.000103806	5.76699e-06	0.00023068	0.000126153	7.92961e-05	1.92233e-05	0.000160652	5.76699e-05
B-ECS4	0.000584578	0.0118189	0.00424705	0.00928848	0.00581919	0.00179415	0.00128651	0.00984261	0.0103628	0.0022514	0.00170502	0.00217445	0.0107416	0.00382854	0.00610194	0.00122451	0.0109354	0.010664	0.010007	0.00274663	0.00349275	0	0.00124389	0.000103335	0.0106197	0.0019259	1.37779e-05	0.000651006	0.000213127	0.000434005	0.00158489	0.00117026	0.00593269	0.00314877	0.00112764	0.00154559	0.00550256	0.00541344	9.68761e-05	0.0044563	2.48003e-05	0.00356502	0	0.000127446	2.32503e-05	2.71253e-05	0	5.31435e-05	1.55002e-05
B-ECS5	2.20303e-05	0	5.50758e-06	2.75379e-06	2.83247e-05	2.75379e-06	0	0	3.14719e-06	2.75379e-05	0.000176242	3.77663e-05	2.75379e-06	0	0	2.75379e-06	5.50758e-06	0	0	0	2.44781e-06	0	8.26137e-06	0	3.14719e-06	8.26137e-06	0	0	2.75379e-06	0	8.26137e-06	1.92765e-05	8.26137e-06	3.14719e-06	5.50758e-06	6.29437e-06	0	2.75379e-06	0	1.37689e-05	0	4.40606e-06	0	2.44781e-06	5.50758e-06	2.75379e-06	0	1.25887e-05	0
B-ECS6	3.99554e-05	0.000380201	0.000104883	0.000205396	0.000154827	6.55518e-05	3.05909e-05	0.000270948	0.000279688	0.000109253	0.000144214	6.49275e-05	0.000297168	0.000122363	0.000134017	3.05909e-05	0.000332129	0.000329632	0.00022375	6.29298e-05	0.000108768	0	8.74024e-06	0	0.000309654	8.74024e-06	0	7.76911e-06	0	1.31104e-05	1.74805e-05	4.37012e-06	0.000166065	0.000109877	1.31104e-05	1.99777e-05	0.000139844	0.000117993	0	0.000139844	0	0.000209766	0	0	0	0	0	0	0
B-ECS7	0.000246719	0.00114582	0.00060446	0.000973115	0.0042132	0.000611103	0.000129527	0.00116242	0.00149549	0.000594497	0.000584533	0.000645263	0.00107607	0.000670885	0.000456113	0.000122885	0.000973115	0.00142337	0.000935255	0	0.000870893	0.000116907	0.00577891	0.00018894	0.00135885	0.00350388	0.000138753	0.00159418	0.000966472	0.00164732	0.00512795	0.00501503	0.000966472	0.000470663	0.00455006	0.00441057	0.000617745	0.00085023	0.000298909	0.000471612	0	1.59418e-05	1.59418e-05	0.000348358	0.000146133	0.000112921	2.95219e-06	0.000265697	6.64242e-05
B-SY2	5.19963e-05	0.00011581	4.54968e-05	7.44493e-05	0.000316705	7.44493e-05	2.06804e-05	7.03132e-05	0.000113447	4.54968e-05	5.37689e-05	5.19963e-05	0.000119946	4.54968e-05	4.41181e-05	8.27214e-06	8.68575e-05	8.0358e-05	3.30886e-05	2.64709e-05	0.000172796	0	7.03132e-05	2.20591e-05	0.0001229	0.000244028	0	0.000966919	0.000140626	0.000148899	0.000190259	0.000161307	4.13607e-05	7.5631e-05	0.000426015	0.000226893	3.30886e-05	7.03132e-05	0.000665908	5.7905e-05	0	6.61772e-05	6.61772e-06	0.00141913	0.000450832	0.000301933	1.4706e-05	0.000354521	0.00134422
B-SY4	2.59985e-05	3.98101e-05	3.98101e-05	1.70615e-05	0.000675961	6.82459e-05	3.4123e-05	5.68716e-05	3.24981e-05	3.98101e-05	1.70615e-05	4.54973e-05	2.84358e-05	2.84358e-05	3.03315e-05	1.13743e-05	6.25588e-05	3.89977e-05	5.45968e-05	4.54973e-05	0.000460028	0	0.000181989	2.52763e-05	1.94988e-05	0.000585778	0	0.00230519	0.000426537	0.000608526	0.00054028	0.000272984	2.84358e-05	8.4495e-05	0.00103506	0.000545968	3.4123e-05	2.27486e-05	0.00318481	1.70615e-05	0	1.81989e-05	0	0.00164295	0.00139335	0.000574403	8.08841e-05	0.00120893	0.00433362
B-SY5	5.0135e-06	8.77362e-06	8.77362e-06	1.31604e-05	0.000506364	4.38681e-06	0	1.31604e-05	5.0135e-06	0	0	0	1.31604e-05	1.31604e-05	0	0	1.31604e-05	1.50405e-05	7.0189e-06	1.40378e-05	0.000471825	0	6.14153e-05	1.94969e-05	1.50405e-05	0.000644861	0	0.00326771	0.0003992	0.000526417	0.000342171	0.000320237	1.75472e-05	0	0.000925617	0.000471269	0	1.31604e-05	0.00191265	4.38681e-06	0	2.10567e-05	0	0.00166893	0.00164067	0.000631701	3.89939e-05	0.00129849	0.00421134
B-SCS	0.000216803	0.00113263	0.000658378	0.000669537	0.0210358	0.000680696	0.000200861	0.00388332	0.000956482	0.000368246	0.000379405	0.000484618	0.00109358	0.00063606	0.000483555	0.000167384	0.000708594	0.00121154	0.000678464	0.00108912	0.0131778	0	0.0303356	0.000773686	0.000790692	0.0119736	0.000357087	0.00801972	0.00453054	0.0068795	0.0248677	0.0187638	0.000987568	0.000911846	0.0256991	0.0126063	0.000775547	0.00119959	0.00108242	0.000490994	0	0	0	0.00162672	0.000786706	0.000725332	6.94335e-05	0.000701421	0.000251077
W-RSA1	0	3.17687e-06	0	0	3.63071e-06	0	3.17687e-06	0	0	0	1.27075e-05	0	0	3.17687e-06	0	0	0	0	0	0	0	0	3.17687e-06	0	0	0	0	2.82388e-06	0	0	0	0	0	0	3.17687e-06	0	0	0	0	0	0	0	5.08299e-06	0	0	0	0	0	0
W-RSA2	0	3.18989e-06	0	0	3.64559e-06	0	0	0	0	3.18989e-06	3.50888e-05	0	0	0	0	0	0	0	0	0	0	0	0	0	0	3.18989e-06	0	0	0	0	6.37978e-06	0	0	3.64559e-06	6.37978e-06	0	0	0	0	0	0	5.10382e-06	0	0	3.18989e-06	0	0	0	0
W-RSA3	0	0	0	0	0	0	0	0	0	0	4.49312e-05	0	0	0	0	0	3.45625e-06	0	0	0	0	0	0	0	0	3.45625e-06	0	0	0	0	3.45625e-06	0	3.45625e-06	0	0	7.9e-06	0	0	0	0	0	0	0	3.07222e-06	0	0	0	0	0
W-RSB1	0	0	0	3.56541e-06	0	0	0	0	0	0	2.49579e-05	0	0	0	0	0	0	0	0	0	0	0	3.56541e-06	3.16926e-06	0	0	0	0	0	0	0	0	0	0	0	0	0	0	0	0	0	5.70466e-06	0	0	0	0	0	0	0
W-RSB2	0	0	0	0	0	3.63412e-06	0	0	0	0	2.18047e-05	0	0	0	0	0	0	0	0	0	0	0	0	0	0	0	0	0	3.63412e-06	0	0	3.63412e-06	0	0	0	0	0	0	0	0	0	0	0	3.23033e-06	0	0	0	0	0
W-RSB3	0	0	0	0	8.52655e-06	0	7.46073e-06	0	0	0	2.23822e-05	4.26328e-06	0	0	0	3.73037e-06	0	0	0	0	0	0	0	0	4.26328e-06	0	0	6.63176e-06	7.46073e-06	1.11911e-05	0	3.73037e-06	0	0	0	0	0	0	0	0	0	0	0	3.31588e-06	0	0	0	0	0
W-RSC1	0	0	0	0	0	0	0	0	0	3.18062e-06	3.18062e-05	0	0	0	0	0	0	0	0	0	0	0	6.36125e-06	2.82722e-06	0	3.18062e-06	0	2.82722e-06	3.18062e-06	3.18062e-06	0	0	0	0	3.18062e-06	0	0	0	0	0	0	0	5.089e-06	0	0	0	0	0	0
W-RSC2	0	0	0	0	0	0	0	0	0	0	1.74001e-05	0	0	0	0	0	0	0	0	0	0	0	0	2.5778e-06	0	2.90002e-06	0	0	2.90002e-06	2.90002e-06	0	0	2.90002e-06	6.62862e-06	5.80004e-06	3.31431e-06	0	0	5.80004e-06	0	0	0	0	2.5778e-06	2.90002e-06	0	0	0	2.90002e-06
W-RSC3	0	0	0	6.84691e-06	0	0	6.84691e-06	0	0	0	1.02704e-05	3.91252e-06	0	3.42346e-06	4.56461e-06	0	0	0	0	0	0	0	6.84691e-06	0	0	0	0	0	3.42346e-06	0	3.42346e-06	0	0	0	6.84691e-06	0	0	0	0	0	0	0	0	3.04307e-06	3.42346e-06	3.42346e-06	0	0	0
W-RSiii1	0	0	0	0	0	0	0	0	0	0	2.10293e-05	0	0	0	0	0	0	0	0	0	0	0	0	0	0	0	0	0	0	0	0	0	0	0	0	0	0	0	0	0	0	0	0	0	0	0	0	0	0
W-RSiii2	0	0	0	0	0	0	0	0	0	0	6.24644e-06	0	0	0	0	0	0	0	0	0	0	0	0	0	0	0	0	0	0	0	0	6.24644e-06	0	0	0	0	0	0	0	0	0	0	0	0	0	0	0	7.13879e-06	6.24644e-06
W-RSiii3	0	0	0	0	0	0	0	0	0	0	6.24644e-06	0	0	0	0	0	0	0	0	0	0	0	0	0	0	0	0	0	0	0	0	6.24644e-06	0	0	0	0	0	0	0	0	0	0	0	0	0	0	0	7.13879e-06	6.24644e-06
W-HK1707	7.08822e-06	6.20219e-06	0	1.24044e-05	0	3.72132e-05	1.24044e-05	0	0	1.24044e-05	1.24044e-05	7.08822e-06	6.20219e-06	0	0	0	1.24044e-05	1.41764e-05	0	0	0	0	0	1.10261e-05	1.41764e-05	0	0	0	6.20219e-06	0	6.20219e-06	6.20219e-06	1.24044e-05	2.83529e-05	6.20219e-06	7.08822e-06	0	0	6.20219e-06	6.20219e-06	0	0	0	1.10261e-05	1.86066e-05	6.20219e-06	0	2.12647e-05	1.86066e-05
W-HK17081	0	0	7.10506e-06	7.10506e-05	0	2.13152e-05	2.13152e-05	7.10506e-06	0	1.42101e-05	5.68405e-05	1.62401e-05	2.13152e-05	0	0	7.10506e-06	7.10506e-06	8.12007e-06	0	0	0	0	0	0	0	0	0	1.26312e-05	0	0	0	0	0	8.12007e-06	0	0	0	0	7.10506e-06	1.42101e-05	0	0	0	0	0	0	0	0	1.42101e-05
W-HK17082	8.40939e-05	1.47164e-05	0	8.82986e-05	3.36376e-05	0.000154523	2.20746e-05	7.35821e-06	2.52282e-05	0.000103015	7.35821e-05	6.72751e-05	4.41493e-05	1.47164e-05	0	0	0	2.52282e-05	0	0	1.30813e-05	0	0	1.30813e-05	0	7.35821e-06	0	1.30813e-05	7.35821e-06	2.94329e-05	7.35821e-06	1.47164e-05	2.20746e-05	0.000109322	0	3.36376e-05	0	1.47164e-05	4.41493e-05	2.94329e-05	0	0	0	1.30813e-05	2.20746e-05	0	6.54064e-06	2.52282e-05	8.09404e-05
W-HK1709	0	0	0	0	0	0	2.97892e-06	0	0	0	3.8726e-05	0	0	0	0	0	0	0	0	0	0	0	0	0	3.40449e-06	0	0	2.64793e-06	0	0	0	0	0	0	0	0	0	0	2.97892e-06	0	0	9.05593e-05	0	0	2.97892e-06	5.95785e-06	0	0	2.97892e-06
W-HK17111	6.23294e-05	9.0897e-06	4.54485e-06	4.54485e-06	3.63588e-05	5.45382e-05	9.0897e-06	9.0897e-06	5.19411e-06	1.81794e-05	9.0897e-06	4.15529e-05	9.0897e-06	0	6.0598e-06	0	0	6.23294e-05	0	0	8.07973e-06	0	1.36345e-05	1.21196e-05	5.19411e-06	9.0897e-06	0	2.82791e-05	4.54485e-06	2.72691e-05	9.0897e-06	1.36345e-05	9.0897e-06	4.15529e-05	2.27242e-05	2.59706e-05	4.54485e-06	1.81794e-05	4.54485e-06	4.54485e-06	0	2.18153e-05	0	2.82791e-05	1.36345e-05	9.0897e-06	0	0	0
W-HK17112	1.41371e-05	4.12331e-06	0	0	1.41371e-05	2.06165e-05	0	0	0	4.12331e-06	2.06165e-05	4.71235e-06	4.12331e-06	0	0	0	4.12331e-06	9.42471e-06	0	6.59729e-06	0	1.31946e-05	1.23699e-05	3.66516e-06	4.71235e-06	4.12331e-06	0	1.46607e-05	4.12331e-06	8.24662e-06	1.64932e-05	0	0	1.88494e-05	1.23699e-05	9.42471e-06	0	0	0	8.24662e-06	0	5.27784e-05	6.59729e-06	1.46607e-05	8.24662e-06	4.12331e-06	0	0	0
W-HK17113	3.33377e-05	1.45853e-05	2.18779e-05	3.64632e-05	0.000108348	0	7.29263e-06	2.91705e-05	1.66689e-05	2.18779e-05	3.64632e-05	8.33444e-06	7.29263e-06	1.45853e-05	9.72351e-06	0	2.18779e-05	5.83411e-05	1.16682e-05	4.66728e-05	4.53764e-05	3.50046e-05	0.000116682	1.9447e-05	3.33377e-05	5.10484e-05	6.48234e-06	4.53764e-05	7.29263e-06	1.45853e-05	0.000131267	5.83411e-05	2.91705e-05	1.66689e-05	5.83411e-05	0.000100013	1.45853e-05	1.45853e-05	2.91705e-05	0	0	9.33457e-05	0.000210028	7.13057e-05	2.18779e-05	2.18779e-05	6.48234e-06	5.00066e-05	0.000109389
W-HK17121	0	0	0	3.69576e-06	4.6461e-05	3.69576e-06	3.69576e-06	0	4.22373e-06	1.10873e-05	1.47831e-05	1.26712e-05	3.69576e-06	0	0	0	7.39153e-06	2.11186e-05	0	0	0	1.18264e-05	3.32619e-05	1.64256e-05	4.22373e-06	3.69576e-06	0	1.31405e-05	2.58703e-05	2.95661e-05	2.95661e-05	7.39153e-06	0	1.26712e-05	3.69576e-05	2.53424e-05	3.69576e-06	7.39153e-06	7.39153e-06	0	0	4.13925e-05	1.18264e-05	2.6281e-05	2.21746e-05	7.39153e-06	0	4.22373e-06	3.69576e-06
W-HK17122	3.22368e-05	6.26827e-06	9.4024e-06	6.26827e-06	5.3728e-05	1.88048e-05	3.13413e-06	0	1.43275e-05	2.19389e-05	3.76096e-05	3.58187e-05	1.25365e-05	0	0	0	6.26827e-06	2.50731e-05	1.50438e-05	0	2.7859e-06	1.00292e-05	6.8951e-05	3.34308e-05	3.58187e-06	1.88048e-05	0	3.06449e-05	3.44755e-05	2.19389e-05	5.95486e-05	3.44755e-05	1.56707e-05	2.86549e-05	9.4024e-05	3.22368e-05	0	3.13413e-06	1.88048e-05	6.26827e-06	0	3.00877e-05	1.50438e-05	1.11436e-05	3.44755e-05	1.56707e-05	0	1.43275e-05	1.88048e-05
W-RSO2	4.54644e-05	3.40983e-05	1.13661e-05	0.000181858	1.29898e-05	9.66119e-05	1.13661e-05	5.68305e-06	0	2.27322e-05	3.97814e-05	7.7939e-05	1.13661e-05	1.13661e-05	7.5774e-06	1.13661e-05	2.27322e-05	4.54644e-05	9.09288e-06	0	1.01032e-05	9.09288e-06	5.68305e-06	0	1.29898e-05	1.70492e-05	0	5.0516e-06	1.13661e-05	1.13661e-05	1.13661e-05	1.13661e-05	0	0.000136393	5.68305e-06	1.29898e-05	2.27322e-05	0	1.70492e-05	1.70492e-05	0	0.000227322	0.000172765	1.51548e-05	2.27322e-05	0	0	1.29898e-05	2.84153e-05
W-RSO3	1.33626e-05	0	0	2.92307e-05	0	1.16923e-05	1.16923e-05	0	0	2.92307e-05	2.92307e-05	3.34066e-05	0	0	0	0	5.84615e-06	0.000146989	0	0	0	0	5.84615e-06	0	6.68131e-06	5.84615e-06	0	1.03931e-05	0	0	0	0	0	1.33626e-05	0	2.00439e-05	0	5.84615e-06	1.75384e-05	0	0	0.000280615	2.80615e-05	1.55897e-05	0	5.84615e-06	5.19657e-06	6.68131e-06	1.16923e-05
W-ZH	2.99365e-05	6.54862e-06	1.30972e-05	0	7.48413e-06	2.61945e-05	1.30972e-05	0	0	6.54862e-06	2.61945e-05	3.74207e-05	6.54862e-06	0	0	0	1.96458e-05	0	0	0	5.82099e-06	0	0	0	1.49683e-05	0	5.82099e-06	0	0	0	0	0	6.54862e-06	7.48413e-06	0	7.48413e-06	6.54862e-06	0	1.30972e-05	1.96458e-05	0	0.000240989	3.14334e-05	1.1642e-05	0	0	0	0	1.30972e-05
IO-ARAB-1	1.02767e-05	0	0	5.99475e-06	3.42557e-06	2.99738e-06	5.99475e-06	0	0	0	5.99475e-06	1.02767e-05	0	0	0	0	0	0	0	0	0	4.7958e-06	0	2.66434e-06	0	0	0	0	0	0	0	0	0	3.42557e-06	0	0	0	0	0	0	0	0	0	0	0	0	0	0	0
IO-EAFR-1	0	0	0	0	0	0	0	0	0	0	9.5118e-07	0	0	0	0	0	0	0	1.06532e-05	0	0	0	0	0	0	0	0	0	0	0	0	0	9.5118e-07	0	0	0	0	0	0	0	0	0	0	0	0	0	0	0	0
IO-EAFR-2	0	0	0	0	0	0	2.61295e-06	0	0	0	0	0	0	0	0	0	0	2.98623e-06	8.36146e-06	0	0	0	0	0	0	0	0	0	0	2.61295e-06	0	0	0	2.98623e-06	0	0	0	0	0	0	0	0	0	0	0	0	0	0	0
IO-EAFR-3	0	0	0	4.44957e-06	0	0	2.22479e-06	0	0	2.22479e-06	2.22479e-06	0	0	2.22479e-06	0	0	0	0	3.55966e-06	0	1.97759e-06	0	0	0	0	0	0	0	0	0	0	0	0	0	0	0	2.22479e-06	0	0	0	0	0	3.55966e-06	0	0	0	0	0	0
IO-EAFR-4	0	0	0	0	0	0	1.88358e-06	0	0	0	1.88358e-06	0	0	0	0	0	0	0	3.01372e-06	0	0	0	0	0	0	0	0	0	0	0	0	0	0	0	0	0	0	0	0	1.88358e-06	3.01372e-06	0	0	0	0	0	0	0	0
IO-EAFR-5	0	0	0	0	0	0	0	0	0	0	2.17763e-06	0	0	0	0	0	0	0	0	0	0	0	0	1.93567e-06	0	0	0	0	0	0	0	0	0	0	0	0	0	0	2.17763e-06	0	0	0	3.48421e-06	1.93567e-06	0	0	0	2.48872e-06	0
IO-ISSG-1	0	0	0	0.00106379	0	0.000151969	0	0	0	0	3.03939e-05	3.47359e-05	0	0	0	0	0	0	0	0	0	0	0	0	0	0	0	0	0	0	0	0	3.03939e-05	6.94717e-05	0	0.000138943	0	0	0	0	0	0	0	0	0	0	0	0	0
IO-ISSG-2	0	0	0	1.27709e-06	0	0	0	0	0	0	0	1.45953e-06	0	0	1.70279e-06	0	0	0	0	2.04335e-06	0	0	0	0	0	0	0	0	0	0	0	0	0	0	0	0	0	0	0	0	0	0	0	0	0	0	0	0	0
IO-ISSG-3	0	5.54842e-06	0	5.54842e-06	1.58526e-06	2.77421e-06	1.38711e-06	0	0	1.38711e-06	1.38711e-06	4.75579e-06	0	2.77421e-06	0	1.38711e-06	0	0	0	0	2.46597e-06	0	0	0	0	0	0	0	0	0	0	1.38711e-06	0	1.58526e-06	1.38711e-06	0	0	0	0	1.38711e-06	0	0	0	1.23298e-06	0	0	0	0	0
IO-MONS-1	0	0	0	1.12204e-05	1.83191e-06	3.20584e-06	0	0	0	0	3.20584e-06	7.32764e-06	1.60292e-06	0	0	0	0	0	0	2.56467e-06	0	0	0	0	0	0	0	0	0	0	0	0	0	0	0	0	0	0	0	0	0	0	0	0	0	0	0	0	0
IO-MONS-2	0	0	1.41125e-06	1.41125e-06	0	9.87878e-06	1.41125e-06	0	0	0	1.41125e-06	1.61286e-06	0	0	0	0	0	0	0	0	0	0	0	0	0	0	0	0	0	0	0	0	0	0	0	0	0	0	0	0	0	0	2.25801e-06	0	0	0	0	1.61286e-06	0
IO-MONS-3	0	0	0	1.79655e-06	0	0	0	1.79655e-06	0	0	3.5931e-06	0	0	0	0	1.79655e-06	0	0	0	0	0	2.87448e-06	0	0	0	1.79655e-06	0	0	1.79655e-06	0	0	0	0	0	0	0	0	0	0	0	0	0	0	0	0	0	0	0	0
IO-MONS-4	3.35729e-06	0	0	3.2314e-05	3.35729e-06	0	0	2.93763e-06	0	0	0	0	2.93763e-06	2.93763e-06	0	0	0	0	0	0	0	0	0	0	0	2.93763e-06	0	0	0	0	0	2.93763e-06	0	3.35729e-06	0	6.71459e-06	0	0	0	0	0	0	0	0	0	0	0	0	0
MS-MEDI-1	1.94693e-06	6.81425e-06	6.81425e-06	6.9846e-05	3.89385e-06	1.70356e-06	1.70356e-06	8.51781e-06	1.94693e-06	1.70356e-06	3.40712e-06	5.84078e-06	8.51781e-06	0	4.54283e-06	3.40712e-06	3.40712e-06	1.94693e-06	2.7257e-06	2.7257e-06	3.02855e-06	2.7257e-06	0	0	5.84078e-06	0	0	1.51428e-06	0	0	0	0	3.40712e-06	5.84078e-06	0	7.78771e-06	3.40712e-06	3.40712e-06	1.70356e-06	1.70356e-06	2.7257e-06	0	0	0	0	0	0	0	1.70356e-06
MS-MEDI-2	7.1828e-06	3.35197e-05	2.09498e-05	8.37993e-06	7.1828e-06	4.18997e-06	4.18997e-06	3.77097e-05	2.63369e-05	6.28495e-06	6.28495e-06	4.78853e-06	3.14248e-05	1.88549e-05	8.37993e-06	2.09498e-06	8.37993e-06	2.63369e-05	2.68158e-05	5.02796e-05	7.44883e-06	6.70395e-06	0	0	1.91541e-05	0	0	0	0	0	0	0	2.93298e-05	1.19713e-05	0	0	1.04749e-05	2.51398e-05	0	1.25699e-05	0	0	0	0	0	0	0	0	0
MS-MEDI-3	0	0	0	0	0	0	0	0	0	0	0	0	0	0	9.73528e-06	0	0	0	0	0	0	0	0	0	0	0	0	6.49019e-06	0	0	0	0	0	0	0	0	0	0	0	0	0	0	0	0	0	0	0	0	0
MS-MEDI-4	0	0	0	1.6237e-05	0	0	0	0	0	0	0	0	0	0	0	2.31956e-06	0	2.65093e-06	0	0	0	0	0	0	0	0	0	0	2.31956e-06	0	0	0	6.95869e-06	0	0	2.65093e-06	2.31956e-06	0	0	0	0	0	0	0	0	0	0	0	0
MS-MEDI-5	0	0	0	5.16327e-06	0	0	1.72109e-06	0	0	0	0	1.96696e-06	1.72109e-06	0	0	0	0	0	2.75374e-06	2.75374e-06	0	0	0	0	0	0	0	0	0	0	0	0	0	0	0	0	0	0	0	0	0	0	2.75374e-06	1.52986e-06	0	0	0	0	1.72109e-06
MS-MEDI-6	1.28208e-05	2.4039e-05	1.92312e-05	3.36546e-05	2.56416e-05	4.8078e-06	4.8078e-06	4.48728e-05	3.11362e-05	8.013e-06	2.56416e-05	7.32617e-06	4.0065e-05	2.24364e-05	1.0684e-05	4.8078e-06	3.04494e-05	3.66309e-05	2.82058e-05	0.000187184	1.70944e-05	0	0	1.42453e-06	3.29678e-05	0	1.42453e-06	0	0	0	0	0	2.24364e-05	2.38101e-05	0	1.83154e-06	1.44234e-05	1.92312e-05	0	2.08338e-05	0	2.56416e-06	0	0	0	0	0	1.83154e-06	0
NAO-CARB-1	6.40202e-06	0	0	1.86725e-06	0	5.60176e-06	0	0	0	0	1.86725e-06	2.13401e-06	3.73451e-06	0	0	0	0	0	1.19504e-05	2.98761e-06	0	2.98761e-06	0	0	0	0	0	0	0	0	0	0	0	4.26801e-06	0	0	1.86725e-06	0	0	1.86725e-06	0	0	2.98761e-06	0	0	0	0	0	0
NAO-GFST	1.02726e-05	5.84254e-05	3.14598e-05	3.59541e-05	1.54089e-05	1.34828e-05	0	4.04484e-05	3.59541e-05	2.24713e-05	8.98852e-06	1.02726e-05	4.49426e-05	3.14598e-05	1.7977e-05	0	1.34828e-05	5.64993e-05	2.15725e-05	7.19082e-06	1.19847e-05	1.43816e-05	0	0	1.02726e-05	4.49426e-06	3.9949e-06	0	0	4.49426e-06	0	0	8.98852e-06	3.59541e-05	4.49426e-06	0	2.69656e-05	3.14598e-05	0	1.34828e-05	0	0	7.19082e-06	0	0	4.49426e-06	0	0	0
NAO-GUIA	0	2.29554e-06	0	0	0	0	0	0	0	0	0	0	6.88663e-06	0	3.06072e-06	0	0	6.034e-05	4.40744e-05	0	0	0	2.29554e-06	0	0	0	0	0	0	0	0	0	0	2.62348e-06	0	0	0	0	0	0	0	0	0	0	0	0	0	0	0
NAO-NAST-E-01	0	0	0	0	0	0	1.93975e-06	0	0	0	1.93975e-06	0	1.93975e-06	0	0	0	0	0	0	3.72433e-05	1.72423e-06	0	0	0	0	0	0	3.44845e-06	0	0	0	0	0	0	0	2.21686e-06	0	0	0	0	0	0	0	0	0	0	0	0	0
NAO-NAST-E-02	4.00782e-06	7.01368e-06	1.75342e-06	2.45479e-05	8.01563e-06	5.26026e-06	1.75342e-06	1.57808e-05	6.01172e-06	3.50684e-06	7.01368e-06	8.01563e-06	7.01368e-06	1.75342e-06	2.33789e-06	0	3.50684e-06	6.01172e-06	5.61094e-06	2.80547e-06	0	0	0	0	6.01172e-06	0	0	0	0	0	0	0	3.50684e-06	1.00195e-05	0	2.00391e-06	3.50684e-06	3.50684e-06	0	1.75342e-06	0	0	5.61094e-06	0	0	0	0	0	0
NAO-NAST-E-03	9.5257e-06	6.66799e-06	1.667e-06	8.33499e-06	3.81028e-06	6.66799e-06	5.00099e-06	5.00099e-06	1.14308e-05	1.667e-06	0	9.5257e-06	3.33399e-06	1.667e-06	0	1.667e-06	3.33399e-06	1.90514e-06	1.3336e-05	4.26751e-05	1.48178e-06	0	0	0	7.62056e-06	0	0	0	0	0	0	0	3.33399e-06	9.5257e-06	0	0	3.33399e-06	0	0	1.667e-06	0	0	0	0	0	0	0	0	0
NAO-NAST-W-01	0	0	0	0	0	2.00545e-06	0	0	0	0	0	0	0	0	0	0	0	1.14597e-05	3.5296e-05	1.28349e-05	0	3.20873e-06	0	0	0	0	0	0	0	0	0	0	0	0	0	0	0	0	0	0	0	0	3.20873e-06	0	0	0	0	0	0
NAO-NAST-W-02	0	0	0	0	0	0	0	0	0	0	1.96754e-06	0	5.90261e-06	0	0	1.96754e-06	0	0	3.77767e-05	3.14806e-06	0	3.14806e-06	0	0	0	0	0	0	0	0	0	0	0	0	0	0	0	0	0	0	0	0	6.29612e-06	0	0	0	0	2.24861e-06	0
NAO-NAST-W-03	0	0	1.90403e-06	0	0	0	3.80806e-06	0	0	0	0	2.17604e-06	3.80806e-06	0	0	0	0	0	5.48361e-05	6.0929e-06	0	3.04645e-06	0	0	0	0	1.69247e-06	0	0	0	0	0	0	0	0	0	0	0	0	0	0	0	3.04645e-06	1.69247e-06	0	0	0	0	0
NAO-NAST-W-04	0	0	0	3.58193e-06	0	0	1.79096e-06	1.79096e-06	0	1.79096e-06	1.79096e-06	6.14044e-06	0	1.79096e-06	0	1.79096e-06	0	0	2.86554e-06	1.14622e-05	0	2.86554e-06	0	0	0	0	0	0	0	0	0	1.79096e-06	0	2.04681e-06	0	0	0	1.79096e-06	0	0	0	0	0	0	0	0	0	0	0
NNAO-AST-W-03	0	1.68437e-06	0	1.68437e-06	0	0	1.68437e-06	0	0	0	0	1.925e-06	0	0	0	1.68437e-06	0	0	2.695e-05	2.695e-06	0	2.695e-06	0	0	0	0	0	0	0	0	0	0	0	0	0	0	0	0	0	0	0	0	2.695e-06	0	0	0	0	0	0
NPO-PNEC-01	1.8264e-06	0	1.5981e-06	4.79429e-06	0	0	0	0	0	0	0	0	0	0	0	0	0	0	0	2.55695e-06	0	0	0	0	1.8264e-06	0	0	0	0	0	0	0	0	3.65279e-06	0	0	0	0	1.5981e-06	0	0	0	0	0	0	1.5981e-06	0	0	0
NPO-PNEC-02	0	1.60868e-06	0	4.82605e-06	0	3.21737e-06	0	1.60868e-06	0	0	1.60868e-06	0	0	0	2.14491e-06	0	0	0	2.57389e-06	1.80173e-05	0	0	0	0	0	0	0	0	0	0	0	0	0	0	0	0	0	0	0	0	0	0	0	0	0	0	0	0	1.60868e-06
RS-REDS-01	0	0	0	0	0	0	0	0	0	0	0	0	0	0	0	0	0	0	0	0	0	0	0	0	0	0	0	0	0	0	0	0	0	0	0	0	0	0	0	0	0	1.22808e-05	0	0	0	0	0	0	0
RS-REDS-02	0	0	0	0	0	0	0	0	0	0	0	0	0	0	0	0	0	0	0	0	0	0	0	0	0	0	0	0	0	0	0	0	0	0	0	0	0	0	0	0	0	0	0	0	0	0	0	0	0
RS-REDS-03	0	0	0	7.46435e-06	0	3.73218e-06	0	0	4.26535e-06	3.73218e-06	0	0	3.73218e-06	0	0	0	3.73218e-06	4.26535e-06	0	0	0	0	0	0	0	0	0	0	0	0	0	0	0	4.26535e-06	0	0	0	0	0	0	0	0	0	3.31749e-06	0	0	0	0	0
RS-REDS-04	0	0	0	0	0	0	0	0	0	0	0	0	0	0	0	0	0	0	1.40695e-05	0	0	0	0	0	0	8.79345e-06	0	0	0	0	0	0	0	0	0	1.00497e-05	0	0	0	0	0	0	0	0	0	0	0	0	0
SAO-BENG-1	0	0	0	0	0	9.73203e-06	1.94641e-06	0	0	1.94641e-06	3.89281e-06	0	1.94641e-06	0	0	3.89281e-06	0	4.44893e-05	0	0	1.73014e-06	0	0	0	0	0	0	0	0	0	0	0	1.94641e-06	0	0	0	0	0	0	1.94641e-06	0	0	0	0	0	0	0	0	0
SAO-BENG-2	3.91366e-06	0	3.42445e-06	1.71223e-05	0	6.84891e-06	0	3.42445e-06	0	0	0	3.91366e-06	0	0	0	0	0	0.000215251	0	0	0	5.47913e-06	0	0	0	0	0	0	0	0	0	0	0	0	0	0	0	0	0	0	0	0	5.47913e-06	0	0	0	0	0	0
SAO-BENG-4	0	0	0	0	0	0	0	1.33988e-05	0	0	0	0	0	0	0	0	0	4.59389e-05	2.14382e-05	0	0	0	0	0	0	0	0	0	0	0	0	0	0	0	0	0	0	0	0	0	0	0	0	0	0	0	0	0	0
SAO-BENG-5	0	0	0	0	0	0	0	0	0	0	0	0	1.37294e-05	0	0	0	0	0.000156908	0	0	0	2.19671e-05	0	0	0	0	0	0	0	0	0	0	0	0	0	0	0	0	0	0	0	0	0	0	0	0	0	0	0
SAO-FKLD	0	2.03499e-06	0	0	2.3257e-06	0	2.03499e-06	2.03499e-06	0	0	0	0	2.03499e-06	0	0	2.03499e-06	0	0	0	6.51196e-06	1.80888e-06	0	0	0	2.3257e-06	0	0	0	0	0	2.03499e-06	2.03499e-06	0	0	2.03499e-06	0	2.03499e-06	0	0	0	0	0	0	0	0	0	0	0	0
SAO-SATL-01	3.05613e-06	0	0	2.67412e-06	3.05613e-06	2.67412e-06	2.67412e-06	0	0	2.67412e-06	5.34823e-06	6.11226e-06	2.67412e-06	2.67412e-06	0	0	2.67412e-06	0	1.28358e-05	0	0	0	0	0	0	0	0	0	0	0	0	0	2.67412e-06	0	0	0	0	0	0	0	4.27858e-06	0	0	0	0	0	0	0	0
SAO-SATL-02	0	0	0	4.95972e-05	8.09751e-06	0	0	1.41706e-05	0	0	0	0	0	0	0	0	0	8.09751e-06	2.2673e-05	3.40095e-05	0	0	7.08532e-06	6.29806e-06	0	0	6.29806e-06	0	0	0	0	0	0	1.6195e-05	0	1.6195e-05	0	7.08532e-06	0	0	0	0	0	0	0	0	0	0	0
SAO-SATL-03	0	5.69118e-06	5.69118e-06	7.39854e-05	0	4.55295e-05	5.69118e-06	5.69118e-06	6.50421e-06	1.13824e-05	1.13824e-05	6.50421e-06	1.13824e-05	0	0	0	0	3.25211e-05	2.73177e-05	0	0	0	0	0	0	0	0	0	0	0	0	0	5.69118e-06	6.50421e-06	0	6.50421e-06	0	5.69118e-06	0	5.69118e-06	0	0	0	0	0	0	0	0	0
SAO-SATL-04	0	1.68407e-06	0	6.73626e-05	0	1.34725e-05	0	6.73626e-06	1.92465e-06	1.68407e-06	0	1.53972e-05	0	1.68407e-06	2.24542e-06	1.68407e-06	3.36813e-06	0	8.08352e-06	2.69451e-05	0	0	0	0	1.92465e-06	0	0	1.49695e-06	0	0	0	0	0	0	1.68407e-06	1.34725e-05	0	0	0	0	0	0	2.69451e-06	0	0	0	0	0	0
SAO-SATL-05	2.15181e-05	6.84665e-05	7.53132e-05	7.36015e-05	5.2817e-05	3.42333e-05	1.71166e-05	0.000128375	7.23789e-05	3.08099e-05	5.13499e-05	5.67294e-05	7.01782e-05	3.59449e-05	3.19511e-05	1.5405e-05	5.47732e-05	8.02037e-05	9.03758e-05	1.6432e-05	3.4994e-05	0	0	0	8.4116e-05	0	1.52148e-06	0	0	0	0	1.71166e-06	8.04482e-05	7.43351e-05	0	3.91237e-06	5.99082e-05	4.27916e-05	0	5.64849e-05	0	0	0	0	0	0	0	0	0
SAO-SATL-06	0	0	0	5.35733e-06	0	1.33933e-05	0	0	0	0	1.33933e-06	1.53067e-06	0	0	1.78578e-06	0	0	0	0	4.28587e-06	0	0	0	0	0	0	0	0	0	0	0	0	2.67867e-06	0	0	3.06133e-06	0	0	0	0	0	0	0	0	0	0	0	0	0
SAO-SATL-07	4.75025e-06	1.03912e-05	0	9.97553e-05	4.75025e-06	1.66259e-05	6.23471e-06	1.24694e-05	4.75025e-06	4.15647e-06	1.03912e-05	1.9001e-05	2.07824e-06	4.15647e-06	0	0	8.31294e-06	9.50051e-06	3.32518e-05	0	1.84732e-06	0	0	0	7.12538e-06	0	0	0	0	0	0	0	2.07824e-06	4.75025e-06	0	9.50051e-06	2.07824e-06	0	0	4.15647e-06	0	0	0	0	0	0	0	0	2.07824e-06
SAO-SATL-08	0	0	0	3.05886e-05	0	1.69937e-06	1.69937e-06	0	0	0	1.01962e-05	1.16528e-05	3.39874e-06	1.69937e-06	0	0	0	1.94214e-06	2.71899e-06	1.90329e-05	0	0	3.39874e-06	0	0	0	0	0	1.69937e-06	0	0	0	0	0	0	5.82641e-06	0	0	0	1.69937e-06	0	0	0	0	0	0	0	0	0
SAO-SATL-09	4.26115e-05	0.000111855	9.32126e-05	0.000128633	6.60478e-05	5.77918e-05	2.2371e-05	0.00022371	0.000132096	5.96561e-05	7.27059e-05	9.16147e-05	8.01629e-05	5.03348e-05	3.72851e-05	2.05068e-05	5.40633e-05	0.00011292	8.35185e-05	0.000307229	3.14852e-05	2.9828e-06	0	1.65711e-06	9.16147e-05	0	1.65711e-06	0	1.86425e-06	1.86425e-06	0	0	7.27059e-05	0.00011292	1.86425e-06	1.27834e-05	7.64344e-05	7.82986e-05	0	3.91493e-05	2.9828e-06	0	0	1.65711e-06	0	0	0	0	0
SAO-SATL-10	0	0	0	4.20502e-06	0	0	0	0	0	0	0	3.20382e-06	0	0	0	0	0	1.60191e-06	4.48535e-06	0	0	0	0	0	0	0	0	0	0	0	0	0	0	0	0	0	0	0	0	0	0	0	0	0	0	0	0	0	0
SAO-SATL-11	4.90862e-06	1.43168e-06	4.29504e-06	4.29504e-06	0	4.29504e-06	2.86336e-06	1.43168e-06	1.63621e-06	1.43168e-06	7.1584e-06	4.90862e-06	2.86336e-06	0	0	0	2.86336e-06	1.63621e-06	1.83255e-05	4.58137e-06	0	0	0	0	0	0	0	0	0	0	0	0	2.86336e-06	1.63621e-06	0	0	1.43168e-06	2.86336e-06	0	2.86336e-06	0	0	0	0	0	0	0	0	0
SAO-SATL-12	7.02889e-06	1.23006e-05	9.22542e-06	2.76762e-05	1.05433e-05	9.22542e-06	3.07514e-06	2.46011e-05	1.05433e-05	0	3.07514e-06	2.10867e-05	6.15028e-06	9.22542e-06	8.20037e-06	3.07514e-06	1.23006e-05	1.40578e-05	9.84044e-06	0.00469877	0	1.47607e-05	0	0	1.05433e-05	0	0	0	0	0	0	0	1.53757e-05	3.51444e-06	0	0	9.22542e-06	6.15028e-06	0	3.07514e-06	2.46011e-05	1.47607e-05	0	2.73346e-06	0	0	0	0	0
SAO-SATL-13	0	0	0	0	0	0	0	0	0	0	0	1.3451e-05	0	0	0	0	0	2.6902e-05	0	1.88314e-05	0	1.88314e-05	0	0	0	0	0	0	0	0	0	0	0	0	0	0	0	0	0	1.17696e-05	0	0	0	0	0	0	0	0	0
SO-ANTA-1	0	0	0	0	0	0	0	0	0	0	0	0	0	0	0	0	0	0.000108887	0	0	0	3.81105e-05	0	0	0	0	7.05751e-06	0	0	0	0	0	0	0	0	0	0	0	0	0	0	0	0	0	0	0	0	0	0
SO-ANTA-2	0.000152336	0.000432465	0.000331754	0.00032583	0.00056195	0.00025474	0.000106635	0.000761257	0.000436697	0.000239929	0.000154029	0.000257279	0.000429503	0.00025474	0.000189574	7.40522e-05	0.000349526	0.000450238	0.000270142	3.31754e-05	0.000268562	2.36967e-05	0.000231043	2.89626e-05	0.000450238	0.000305095	2.10637e-05	9.47869e-05	5.92418e-05	7.10901e-05	0.000272512	0.000316943	0.000343602	0.000551794	0.000234005	0.000402844	0.000302133	0.000414692	2.66588e-05	0.000263626	0	0	0	7.8989e-06	8.88626e-06	1.18484e-05	2.63297e-06	1.01557e-05	2.96209e-06
SPO-CHIL-1	0.000200626	8.77737e-05	8.77737e-05	0.000658303	5.01564e-05	0.000526642	0.000307208	4.38869e-05	0	0.000263321	8.77737e-05	0.000100313	8.77737e-05	4.38869e-05	0	0.000219434	8.77737e-05	0	0	0.0011235	3.90106e-05	0	0	0	0.000100313	0	3.90106e-05	0	0	0	0	0	0.000131661	0.000451408	0	0.000100313	0	0.000131661	0	4.38869e-05	0	0	0	0	0	0	0	0	0
SPO-SPSG-01	0	0	0	0.000207493	0	4.14986e-05	0	0	0	0	4.14986e-05	4.7427e-05	0	0	0	0	0	0	0	0.00165994	0	6.63978e-05	0	0	0	0	0	0	0	0	0	0	0	0	0	4.7427e-05	0	0	0	4.14986e-05	6.63978e-05	0	0	0	0	0	0	0	0
SPO-SPSG-02	0	0	0	0	0	1.71833e-06	0	0	0	0	0	0	0	0	0	0	0	0	0	4.12399e-05	1.5274e-06	0	0	0	0	0	0	0	0	0	0	0	0	0	0	3.92761e-06	0	0	0	0	0	5.49865e-06	0	1.5274e-06	0	0	0	0	0
SPO-SPSG-05	6.97711e-06	5.12817e-05	4.02928e-05	5.00607e-05	6.97711e-05	2.07569e-05	9.76795e-06	0.000120878	6.2794e-05	1.58729e-05	1.70939e-05	2.23267e-05	4.27348e-05	2.93039e-05	2.76759e-05	3.66298e-06	3.90718e-05	5.44214e-05	1.75823e-05	9.9633e-05	2.17066e-05	1.95359e-06	2.93039e-05	5.42664e-06	3.06993e-05	1.95359e-05	0	1.08533e-05	1.58729e-05	1.34309e-05	2.80829e-05	1.95359e-05	3.05248e-05	9.34933e-05	2.80829e-05	4.46535e-05	2.93039e-05	3.29668e-05	4.88398e-06	2.19779e-05	0	0	1.95359e-06	3.25598e-06	1.09889e-05	9.76795e-06	1.08533e-06	4.18626e-06	3.66298e-06
SPO-SPSG-03	2.00839e-06	1.75734e-06	0	3.51468e-05	2.00839e-06	0	0	0	0	1.75734e-06	0	0	0	0	0	1.75734e-06	0	0	0	8.43523e-06	1.56208e-06	0	0	0	0	0	0	0	0	0	1.75734e-06	1.75734e-06	0	2.00839e-06	0	4.01678e-06	0	1.75734e-06	0	0	0	0	0	1.56208e-06	0	0	0	0	0
SPO-SPSG-04	0	0	0	0	0	0	0	0	0	0	0	0	2.34109e-06	0	0	0	0	0	0	3.74575e-06	0	0	0	0	0	0	0	0	0	0	0	0	0	0	0	0	0	0	0	0	0	3.74575e-06	0	0	0	0	0	0	0
SPO-SPSG-08	0	0	0	4.72386e-06	0	0	2.36193e-06	0	0	0	0	0	0	0	0	0	0	0	0	0	0	0	0	0	0	0	0	0	0	0	0	0	0	0	0	0	0	0	0	0	0	0	0	0	0	0	0	0	0
SPO-SPSG-09	0	0	0	0	0	3.08552e-06	4.62827e-06	0	0	1.54276e-06	0	3.5263e-06	0	0	0	0	0	0	0	7.40524e-06	0	0	0	0	1.76315e-06	0	1.37134e-06	0	0	0	0	0	0	0	0	1.76315e-06	1.54276e-06	0	0	0	2.46841e-06	0	0	0	0	0	0	0	0
SPO-SPSG-10	0	1.47836e-06	0	2.95672e-06	0	0	0	0	0	0	1.47836e-06	3.37911e-06	0	1.47836e-06	0	0	0	0	0	0	0	0	0	0	0	0	0	0	0	0	1.47836e-06	0	0	0	0	0	1.47836e-06	0	0	0	0	0	0	0	0	0	0	0	0
SPO-SPSG-06	0	0	0	1.43548e-05	0	8.20275e-06	0	0	0	0	2.05069e-06	2.34364e-06	0	0	2.73425e-06	2.05069e-06	0	0	6.5622e-06	6.5622e-06	0	3.2811e-06	0	1.82283e-06	0	0	0	0	0	0	0	0	2.05069e-06	0	0	0	0	0	0	0	0	0	0	0	0	0	0	0	0
SPO-SPSG-07	4.11676e-06	0	0	0	2.05838e-06	0	1.80108e-06	1.80108e-06	0	1.80108e-06	1.80108e-06	4.11676e-06	0	0	0	0	0	0	0	8.64519e-06	0	0	0	0	0	1.80108e-06	0	0	0	0	0	1.80108e-06	0	0	1.80108e-06	2.05838e-06	0	0	0	0	0	0	2.88173e-06	0	0	0	0	0	0
[truncated: 5,000 more columns]
