# Supplementary material for: Marine biofilms constitute a bank of hidden microbial diversity and functional potential
Source: Nat Commun. 2019 Jan 31;10:517. doi: 10.1038/s41467-019-08463-z (PMC6355793; doi:10.1038/s41467-019-08463-z)
Supplement: Supplementary file 12 — Supplementary Data 9 [file 41467_2019_8463_MOESM12_ESM.xlsx]

## Sheet: Sheet1
Supplementary Data 9 The biofilm core functions.
BCGC	COG	COG description	KEGG	KEGG description	SEED	SEED description	Pfam	Pfam description
CG1							PF00562	RNA polymerase Rpb2, domain 6
CG2			nio:NITINOP_1722 K03043	RNA_pol_Rpb2_6			PF00562	RNA polymerase Rpb2, domain 6
CG3							PF07724	AAA domain (Cdc48 subfamily)
CG4	COG0086	DNA-directed RNA polymerase beta' subunit 160 kD subunit	cvi:CV_4192 K03046	RNA_pol_Rpb1_1	BSEZ02097	DNA-directed RNA polymerase beta' subunit (EC 2.7.7.6)	PF04997	RNA polymerase Rpb1, domain 1
CG5			magq:MGMAQ_2763 K03046	RNA_pol_Rpb1_1	BSEZ02097	DNA-directed RNA polymerase beta' subunit (EC 2.7.7.6)	PF04997	RNA polymerase Rpb1, domain 1
CG6							PF04997	RNA polymerase Rpb1, domain 1
CG7	COG0542	ATPases with chaperone activity ATP-binding subunit			BSEZ04505	ClpB protein	PF07724	AAA domain (Cdc48 subfamily)
CG8							PF02786	Carbamoyl-phosphate synthase L chain, ATP binding domain
CG9	COG0458	Carbamoylphosphate synthase large subunit (split gene in MJ)	abac:LuPra_04383 K01955	CPSase_L_D2	BSEZ01840	Carbamoyl-phosphate synthase large chain (EC 6.3.5.5)	PF02786	Carbamoyl-phosphate synthase L chain, ATP binding domain
CG10	COG0178	Excinuclease ATPase subunit	cau:Caur_1688 K03701	ABC_tran	BSEZ05200	Excinuclease ABC subunit A	PF00005	ABC transporter
CG11	COG0542	ATPases with chaperone activity ATP-binding subunit	cpor:BED41_06910 K03695	AAA_2	BSEZ04505	ClpB protein	PF07724	AAA domain (Cdc48 subfamily)
CG12			abac:LuPra_04383 K01955	CPSase_L_D2			PF02786	Carbamoyl-phosphate synthase L chain, ATP binding domain
CG13							PF00005	ABC transporter
CG14	COG0465	ATP-dependent Zn proteases	dti:Desti_0093 K03798	Peptidase_M41	BSEZ04726	Cell division protein FtsH (EC 3.4.24.-)	PF01434	Peptidase family M41
CG15	COG0187	Type IIA topoisomerase (DNA gyrase topo II topoisomerase IV) B subunit	tgr:Tgr7_0004 K02470	DNA_gyraseB	BSEZ07740	DNA gyrase subunit B (EC 5.99.1.3)	PF00204	DNA gyrase B
CG16							PF07724	AAA domain (Cdc48 subfamily)
CG17					BSEZ05200	Excinuclease ABC subunit A	PF00005	ABC transporter
CG18	COG0443	Molecular chaperone	cag:Cagg_2694 K04043	HSP70	BSEZ05055	Chaperone protein DnaK	PF00012	Hsp70 protein
CG19	COG0178	Excinuclease ATPase subunit	scu:SCE1572_46695 K03701	ABC_tran	BSEZ05200	Excinuclease ABC subunit A	PF00005	ABC transporter
CG20	COG0443	Molecular chaperone	ddf:DEFDS_2114 K04043	HSP70	BSEZ05055	Chaperone protein DnaK	PF00012	Hsp70 protein
CG21	COG0178	Excinuclease ATPase subunit	scu:SCE1572_46695 K03701	ABC_tran	BSEZ05200	Excinuclease ABC subunit A	PF00005	ABC transporter
CG22							PF02861	Clp amino terminal domain, pathogenicity island component
CG23	COG0443	Molecular chaperone	gpi:GPICK_16325 K04043	HSP70			PF00012	Hsp70 protein
CG24	COG0465	ATP-dependent Zn proteases	lhk:LHK_02901 K03798	Peptidase_M41	BSEZ04726	Cell division protein FtsH (EC 3.4.24.-)	PF01434	Peptidase family M41
CG25			atm:ANT_13770 K02111	ATP-synt_ab	BSEZ02887	ATP synthase alpha chain (EC 3.6.3.14)	PF00006	ATP synthase alpha/beta family, nucleotide-binding domain
CG26							PF01434	Peptidase family M41
CG27	COG0653	Preprotein translocase subunit SecA (ATPase RNA helicase)	gme:Gmet_0951 K03070	SecA_DEAD	BSEZ07747	Protein export cytoplasm protein SecA ATPase RNA helicase (TC 3.A.5.1.1)	PF07517	SecA DEAD-like domain
CG28			deu:DBW_2650 K03070	SecA_DEAD			PF07517	SecA DEAD-like domain
CG29							PF00562	RNA polymerase Rpb2, domain 6
CG30							PF00204	DNA gyrase B
CG31	COG0085	DNA-directed RNA polymerase beta subunit 140 kD subunit	geo:Geob_3632 K03043	RNA_pol_Rpb2_6	BSEZ04797	DNA-directed RNA polymerase beta subunit (EC 2.7.7.6)	PF00562	RNA polymerase Rpb2, domain 6
CG32	COG0542	ATPases with chaperone activity ATP-binding subunit	pth:PTH_2122 K03695	AAA_2	BSEZ04505	ClpB protein	PF02861	Clp amino terminal domain, pathogenicity island component
CG33			paca:ID47_04450 K02470	DNA_gyraseB	BSEZ07740	DNA gyrase subunit B (EC 5.99.1.3)	PF00204	DNA gyrase B
CG34	COG0178	Excinuclease ATPase subunit	rbe:RBE_0162 K03701	ABC_tran	BSEZ05200	Excinuclease ABC subunit A	PF00005	ABC transporter
CG35	COG0443	Molecular chaperone	hoh:Hoch_2552 K04043	HSP70	BSEZ05055	Chaperone protein DnaK	PF00012	Hsp70 protein
CG36							PF02861	Clp amino terminal domain, pathogenicity island component
CG37	COG0542	ATPases with chaperone activity ATP-binding subunit	glp:Glo7428_1360 K03695	AAA_2	BSEZ04505	ClpB protein	PF07724	AAA domain (Cdc48 subfamily)
CG38							PF01434	Peptidase family M41
CG39			deu:DBW_2650 K03070	SecA_DEAD			PF07517	SecA DEAD-like domain
CG40							PF00204	DNA gyrase B
CG41							PF00204	DNA gyrase B
CG42	COG0465	ATP-dependent Zn proteases	hch:HCH_04046 K03798	Peptidase_M41			PF01434	Peptidase family M41
CG43							PF01434	Peptidase family M41
CG44	COG0178	Excinuclease ATPase subunit	hhy:Halhy_2588 K03701	ABC_tran	BSEZ05200	Excinuclease ABC subunit A	PF00005	ABC transporter
CG45							PF07517	SecA DEAD-like domain
CG46	COG0465	ATP-dependent Zn proteases	let:O77CONTIG1_03653 K03798	Peptidase_M41	BSEZ04726	Cell division protein FtsH (EC 3.4.24.-)	PF01434	Peptidase family M41
CG47							PF01645	Conserved region in glutamate synthase
CG48							PF00562	RNA polymerase Rpb2, domain 6
CG49	COG0465	ATP-dependent Zn proteases			BSEZ04726	Cell division protein FtsH (EC 3.4.24.-)	PF01434	Peptidase family M41
CG50	COG0178	Excinuclease ATPase subunit	scu:SCE1572_46695 K03701	ABC_tran	BSEZ05200	Excinuclease ABC subunit A	PF00005	ABC transporter
CG51							PF01645	Conserved region in glutamate synthase
CG52							PF07517	SecA DEAD-like domain
CG53							PF07517	SecA DEAD-like domain
CG54	COG0465	ATP-dependent Zn proteases	hch:HCH_04046 K03798	Peptidase_M41	BSEZ04726	Cell division protein FtsH (EC 3.4.24.-)	PF01434	Peptidase family M41
CG55			paca:ID47_07980 K03070	SecA_DEAD	BSEZ07747	Protein export cytoplasm protein SecA ATPase RNA helicase (TC 3.A.5.1.1)	PF07517	SecA DEAD-like domain
CG56	COG0646	Methionine synthase I (cobalamin-dependent) methyltransferase domain	rmg:Rhom172_2432 K00548	Met_synt_B12			PF02574	Homocysteine S-methyltransferase
CG57	COG0556	Helicase subunit of the DNA excision repair complex	cap:CLDAP_19690 K03702	UvrB	BSEZ01169	Excinuclease ABC subunit B	PF12344	Ultra-violet resistance protein B
CG58							PF04997	RNA polymerase Rpb1, domain 1
CG59	COG0646	Methionine synthase I (cobalamin-dependent) methyltransferase domain	rmg:Rhom172_2432 K00548	Met_synt_B12	BSEZ08802	5-methyltetrahydrofolate--homocysteine methyltransferase (EC 2.1.1.13)	PF02574	Homocysteine S-methyltransferase
CG60							PF01434	Peptidase family M41
CG61							PF01434	Peptidase family M41
CG62	COG0403	Glycine cleavage system protein P (pyridoxal-binding) N-terminal domain	rmr:Rmar_2659 K00281	GDC-P	BSEZ01870	Glycine dehydrogenase [decarboxylating] (glycine cleavage system P protein) (EC 1.4.4.2)	PF02347	Glycine cleavage system P-protein
CG63	COG0653	Preprotein translocase subunit SecA (ATPase RNA helicase)	rbe:RBE_0897 K03070	SecA_DEAD	BSEZ07747	Protein export cytoplasm protein SecA ATPase RNA helicase (TC 3.A.5.1.1)	PF07517	SecA DEAD-like domain
CG64							PF01434	Peptidase family M41
CG65							PF00204	DNA gyrase B
CG66			gsb:GSUB_00510 K03702	UvrB			PF12344	Ultra-violet resistance protein B
CG67							PF04997	RNA polymerase Rpb1, domain 1
CG68							PF07517	SecA DEAD-like domain
CG69	COG0542	ATPases with chaperone activity ATP-binding subunit					PF07724	AAA domain (Cdc48 subfamily)
CG70							PF01434	Peptidase family M41
CG71							PF01434	Peptidase family M41
CG72	COG0465	ATP-dependent Zn proteases			BSEZ04726	Cell division protein FtsH (EC 3.4.24.-)	PF01434	Peptidase family M41
CG73							PF00204	DNA gyrase B
CG74	COG0465	ATP-dependent Zn proteases	psa:PST_3675 K03798	Peptidase_M41	BSEZ04726	Cell division protein FtsH (EC 3.4.24.-)	PF01434	Peptidase family M41
CG75							PF01645	Conserved region in glutamate synthase
CG76							PF00204	DNA gyrase B
CG77							PF00204	DNA gyrase B
CG78							PF00006	ATP synthase alpha/beta family, nucleotide-binding domain
CG79	COG0050	GTPases - translation elongation factors					PF00009	Elongation factor Tu GTP binding domain
CG80							PF04997	RNA polymerase Rpb1, domain 1
CG81			saci:Sinac_5400 K03798	Peptidase_M41			PF01434	Peptidase family M41
CG82	COG0542	ATPases with chaperone activity ATP-binding subunit					PF07724	AAA domain (Cdc48 subfamily)
CG83							PF00012	Hsp70 protein
CG84							PF01645	Conserved region in glutamate synthase
CG85							PF12344	Ultra-violet resistance protein B
CG86							PF07724	AAA domain (Cdc48 subfamily)
CG87							PF00204	DNA gyrase B
CG88							PF12344	Ultra-violet resistance protein B
CG89							PF00562	RNA polymerase Rpb2, domain 6
CG90	COG0050	GTPases - translation elongation factors	cap:CLDAP_14800 K02358	GTP_EFTU	BSEZ01822	Translation elongation factor Tu	PF00009	Elongation factor Tu GTP binding domain
CG91	COG1048	Aconitase A	hyl:LPB072_16595 K01681	Aconitase	BSEZ02726|BSEZ07720		PF00330	Aconitase family (aconitate hydratase)
CG92			tra:Trad_0209 K00284	GATase_2			PF01645	Conserved region in glutamate synthase
CG93	COG0542	ATPases with chaperone activity ATP-binding subunit	bsa:Bacsa_0610 K03696	AAA_2	BSEZ06938	ATP-dependent Clp protease ATP-binding subunit ClpA	PF07724	AAA domain (Cdc48 subfamily)
CG94							PF00204	DNA gyrase B
CG95	COG0086	DNA-directed RNA polymerase beta' subunit 160 kD subunit	glo:Glov_1340 K03046	RNA_pol_Rpb1_1	BSEZ02097	DNA-directed RNA polymerase beta' subunit (EC 2.7.7.6)	PF04998	RNA polymerase Rpb1, domain 5
CG96							PF01645	Conserved region in glutamate synthase
CG97	COG0542	ATPases with chaperone activity ATP-binding subunit	fis:FIS3754_16680 K03695	AAA_2	BSEZ04505	ClpB protein	PF07724	AAA domain (Cdc48 subfamily)
CG98							PF00204	DNA gyrase B
CG99							PF00006	ATP synthase alpha/beta family, nucleotide-binding domain
CG100	COG1884	Methylmalonyl-CoA mutase N-terminal domain subunit	rsi:Runsl_5646 K01847	MM_CoA_mutase	BSEZ03050	Methylmalonyl-CoA mutase (EC 5.4.99.2)	PF01642	Methylmalonyl-CoA mutase
CG101	COG0466	ATP-dependent Lon protease bacterial type	hoh:Hoch_4987 K01338	Lon_C	BSEZ05972	ATP-dependent protease La (EC 3.4.21.53) Type I	PF05362	Lon protease (S16) C-terminal proteolytic domain
CG102	COG1048	Aconitase A			BSEZ07720	Aconitate hydratase (EC 4.2.1.3)	PF00330	Aconitase family (aconitate hydratase)
CG103	COG0067	Glutamate synthase domain 1	sru:SRU_1169 K00265	GATase_2	BSEZ07264	Glutamate synthase [NADPH] large chain (EC 1.4.1.13)	PF01645	Conserved region in glutamate synthase
CG104							PF00006	ATP synthase alpha/beta family, nucleotide-binding domain
CG105							PF01434	Peptidase family M41
CG106	COG0188	Type IIA topoisomerase (DNA gyrase topo II topoisomerase IV) A subunit	gur:Gura_0005 K02469	DNA_topoisoIV	BSEZ05609	DNA gyrase subunit A (EC 5.99.1.3)	PF00521	DNA gyrase/topoisomerase IV, subunit A
CG107							PF07724	AAA domain (Cdc48 subfamily)
CG108							PF00005	ABC transporter
CG109	COG2993	Cbb3-type cytochrome oxidase cytochrome c subunit	rud:TH61_12035 K15862	COX1	BSEZ01015|BSEZ09619		PF02433	Cytochrome C oxidase, mono-heme subunit/FixO
CG110	COG0178	Excinuclease ATPase subunit	saci:Sinac_6777 K03701	ABC_tran	BSEZ05200	Excinuclease ABC subunit A	PF00005	ABC transporter
CG111							PF00009	Elongation factor Tu GTP binding domain
CG112							PF00623	RNA polymerase Rpb1, domain 2
CG113	COG0542	ATPases with chaperone activity ATP-binding subunit					PF00004	ATPase family associated with various cellular activities (AAA)
CG114					BSEZ01822	Translation elongation factor Tu	PF00009	Elongation factor Tu GTP binding domain
CG115	COG0067	Glutamate synthase domain 1	bsa:Bacsa_2706 K00265	GATase_2	BSEZ07264	Glutamate synthase [NADPH] large chain (EC 1.4.1.13)	PF01645	Conserved region in glutamate synthase
CG116			pspi:PS2015_2739 K03798	Peptidase_M41			PF01434	Peptidase family M41
CG117							PF00562	RNA polymerase Rpb2, domain 6
CG118	COG0542	ATPases with chaperone activity ATP-binding subunit					PF00004	ATPase family associated with various cellular activities (AAA)
CG119							PF00006	ATP synthase alpha/beta family, nucleotide-binding domain
CG120	COG0188	Type IIA topoisomerase (DNA gyrase topo II topoisomerase IV) A subunit	mox:DAMO_2945 K02469	DNA_topoisoIV	BSEZ05609	DNA gyrase subunit A (EC 5.99.1.3)	PF00521	DNA gyrase/topoisomerase IV, subunit A
CG121			ccz:CCALI_00290 K03695	AAA_2			PF02861	Clp amino terminal domain, pathogenicity island component
CG122	COG0466	ATP-dependent Lon protease bacterial type	hoh:Hoch_4987 K01338	Lon_C			PF05362	Lon protease (S16) C-terminal proteolytic domain
CG123			scs:Sta7437_3959 K00281	GDC-P			PF02347	Glycine cleavage system P-protein
CG124							PF00009	Elongation factor Tu GTP binding domain
CG125	COG0542	ATPases with chaperone activity ATP-binding subunit	len:LEP3755_50600 K03695	AAA_2	BSEZ04505	ClpB protein	PF07724	AAA domain (Cdc48 subfamily)
CG126	COG0188	Type IIA topoisomerase (DNA gyrase topo II topoisomerase IV) A subunit	aoe:Clos_0007 K02469	DNA_topoisoIV	BSEZ05609	DNA gyrase subunit A (EC 5.99.1.3)	PF00521	DNA gyrase/topoisomerase IV, subunit A
CG127			eol:Emtol_0368 K15862	COX1			PF02433	Cytochrome C oxidase, mono-heme subunit/FixO
CG128							PF00009	Elongation factor Tu GTP binding domain
CG129							PF01645	Conserved region in glutamate synthase
CG130	COG0403	Glycine cleavage system protein P (pyridoxal-binding) N-terminal domain	phm:PSMK_23660 K00281	GDC-P	BSEZ01870	Glycine dehydrogenase [decarboxylating] (glycine cleavage system P protein) (EC 1.4.4.2)	PF02347	Glycine cleavage system P-protein
CG131							PF00005	ABC transporter
CG132							PF00005	ABC transporter
CG133							PF00012	Hsp70 protein
CG134							PF00204	DNA gyrase B
CG135	COG0188	Type IIA topoisomerase (DNA gyrase topo II topoisomerase IV) A subunit	samy:DB32_003833 K02469	DNA_topoisoIV	BSEZ05609	DNA gyrase subunit A (EC 5.99.1.3)	PF00521	DNA gyrase/topoisomerase IV, subunit A
CG136	COG0542	ATPases with chaperone activity ATP-binding subunit	cap:CLDAP_19360 K03696	AAA_2			PF07724	AAA domain (Cdc48 subfamily)
CG137					BSEZ05609	DNA gyrase subunit A (EC 5.99.1.3)	PF00521	DNA gyrase/topoisomerase IV, subunit A
CG138							PF02347	Glycine cleavage system P-protein
CG139							PF07724	AAA domain (Cdc48 subfamily)
CG140	COG0465	ATP-dependent Zn proteases	alm:AO498_14825 K03798	Peptidase_M41	BSEZ04726	Cell division protein FtsH (EC 3.4.24.-)	PF01434	Peptidase family M41
CG141							PF00009	Elongation factor Tu GTP binding domain
CG142							PF00009	Elongation factor Tu GTP binding domain
CG143	COG0542	ATPases with chaperone activity ATP-binding subunit	oni:Osc7112_3868 K03695	AAA_2	BSEZ04505	ClpB protein	PF07724	AAA domain (Cdc48 subfamily)
CG144	COG0443	Molecular chaperone	mpf:MPUT_0306 K04043	HSP70	BSEZ05055	Chaperone protein DnaK	PF00012	Hsp70 protein
CG145							PF00009	Elongation factor Tu GTP binding domain
CG146			mox:DAMO_2945 K02469	DNA_topoisoIV			PF00521	DNA gyrase/topoisomerase IV, subunit A
CG147	COG0403	Glycine cleavage system protein P (pyridoxal-binding) N-terminal domain	mes:Meso_1016 K00281	GDC-P	BSEZ01870	Glycine dehydrogenase [decarboxylating] (glycine cleavage system P protein) (EC 1.4.4.2)	PF02347	Glycine cleavage system P-protein
CG148	COG0542	ATPases with chaperone activity ATP-binding subunit					PF07724	AAA domain (Cdc48 subfamily)
CG149	COG1410	Methionine synthase I cobalamin-binding domain			BSEZ08802	5-methyltetrahydrofolate--homocysteine methyltransferase (EC 2.1.1.13)	PF02574	Homocysteine S-methyltransferase
CG150	COG0056	F0F1-type ATP synthase alpha subunit	tee:Tel_12410 K02111	ATP-synt_ab	BSEZ02887	ATP synthase alpha chain (EC 3.6.3.14)	PF00006	ATP synthase alpha/beta family, nucleotide-binding domain
CG151							PF00009	Elongation factor Tu GTP binding domain
CG152			ruf:TH63_03825 K15862	COX1	BSEZ01015|BSEZ09619		PF02433	Cytochrome C oxidase, mono-heme subunit/FixO
CG153							PF00204	DNA gyrase B
CG154							PF04561	RNA polymerase Rpb2, domain 2
CG155	COG0542	ATPases with chaperone activity ATP-binding subunit	wri:WRi_002130 K03695	AAA_2	BSEZ04505	ClpB protein	PF07724	AAA domain (Cdc48 subfamily)
CG156	COG0568	DNA-directed RNA polymerase sigma subunit (sigma70 sigma32)	rru:Rru_A2882 K03086	Sigma70_ner	BSEZ04345	RNA polymerase sigma factor RpoD	PF04539	Sigma-70 region 3
CG157							PF00009	Elongation factor Tu GTP binding domain
CG158	COG0542	ATPases with chaperone activity ATP-binding subunit					PF07724	AAA domain (Cdc48 subfamily)
CG159	COG0050	GTPases - translation elongation factors	msc:BN69_0329 K02358	GTP_EFTU	BSEZ01822	Translation elongation factor Tu	PF00009	Elongation factor Tu GTP binding domain
CG160	COG0188	Type IIA topoisomerase (DNA gyrase topo II topoisomerase IV) A subunit					PF00521	DNA gyrase/topoisomerase IV, subunit A
CG161	COG0480	Translation elongation factors (GTPases)	hoh:Hoch_4202 K02355	GTP_EFTU	BSEZ00883	Translation elongation factor G	PF00009	Elongation factor Tu GTP binding domain
CG162							PF01645	Conserved region in glutamate synthase
CG163							PF07517	SecA DEAD-like domain
CG164	COG0459	Chaperonin GroEL (HSP60 family)	wol:WD_0307 K04077	Cpn60_TCP1	BSEZ06378	Heat shock protein 60 family chaperone GroEL	PF00118	TCP-1/cpn60 chaperonin family
CG165							PF00501	AMP-binding enzyme
CG166	COG0468	RecA RadA recombinase	afw:Anae109_0456 K03553	RecA	BSEZ02465	RecA protein	PF00154	recA bacterial DNA recombination protein
CG167							PF07517	SecA DEAD-like domain
CG168							PF05362	Lon protease (S16) C-terminal proteolytic domain
CG169							PF00310	Glutamine amidotransferases class-II
CG170	COG0542	ATPases with chaperone activity ATP-binding subunit	cap:CLDAP_19360 K03696	AAA_2	BSEZ03584	ATP-dependent Clp protease, ATP-binding subunit ClpC	PF07724	AAA domain (Cdc48 subfamily)
CG171			fgu:SD28_02565 K02358	GTP_EFTU			PF00009	Elongation factor Tu GTP binding domain
CG172							PF07517	SecA DEAD-like domain
CG173	COG0542	ATPases with chaperone activity ATP-binding subunit			BSEZ04505	ClpB protein	PF07724	AAA domain (Cdc48 subfamily)
CG174							PF07724	AAA domain (Cdc48 subfamily)
CG175							PF00005	ABC transporter
CG176							PF07724	AAA domain (Cdc48 subfamily)
CG177							PF00521	DNA gyrase/topoisomerase IV, subunit A
CG178	COG0542	ATPases with chaperone activity ATP-binding subunit	abs:AZOBR_p170093 K03695	AAA_2	BSEZ04505	ClpB protein	PF07724	AAA domain (Cdc48 subfamily)
CG179							PF00562	RNA polymerase Rpb2, domain 6
CG180							PF00133	tRNA synthetases class I (I, L, M and V)
CG181							PF00009	Elongation factor Tu GTP binding domain
CG182	COG0187	Type IIA topoisomerase (DNA gyrase topo II topoisomerase IV) B subunit	cyc:PCC7424_3069 K02470	DNA_gyraseB	BSEZ07740	DNA gyrase subunit B (EC 5.99.1.3)	PF00204	DNA gyrase B
CG183							PF07517	SecA DEAD-like domain
CG184							PF06418	CTP synthase N-terminus
CG185							PF00012	Hsp70 protein
CG186							PF01645	Conserved region in glutamate synthase
CG187							PF01645	Conserved region in glutamate synthase
CG188	COG0403	Glycine cleavage system protein P (pyridoxal-binding) N-terminal domain			BSEZ01870	Glycine dehydrogenase [decarboxylating] (glycine cleavage system P protein) (EC 1.4.4.2)	PF02347	Glycine cleavage system P-protein
CG189	COG0187	Type IIA topoisomerase (DNA gyrase topo II topoisomerase IV) B subunit	cyc:PCC7424_3069 K02470	DNA_gyraseB			PF00204	DNA gyrase B
CG190			mos:AXE82_06275 K03544	AAA_2			PF07724	AAA domain (Cdc48 subfamily)
CG191							PF00005	ABC transporter
CG192							PF04539	Sigma-70 region 3
CG193	COG0443	Molecular chaperone	ttr:Tter_1750 K04043	HSP70	BSEZ05055	Chaperone protein DnaK	PF00012	Hsp70 protein
CG194							PF01645	Conserved region in glutamate synthase
CG195							PF00009	Elongation factor Tu GTP binding domain
CG196	COG0187	Type IIA topoisomerase (DNA gyrase topo II topoisomerase IV) B subunit	oac:Oscil6304_0934 K02470	DNA_gyraseB			PF00204	DNA gyrase B
CG197			pace:A6070_13160 K03086	Sigma70_r3			PF04539	Sigma-70 region 3
CG198							PF07724	AAA domain (Cdc48 subfamily)
CG199	COG0443	Molecular chaperone	sgi:SGRAN_3821 K04043	HSP70	BSEZ05055	Chaperone protein DnaK	PF00012	Hsp70 protein
CG200	COG0145	N-methylhydantoinase A acetone carboxylase beta subunit	otm:OSB_04510 K01473	Hydantoinase_A			PF01968	Hydantoinase/oxoprolinase
CG201							PF02347	Glycine cleavage system P-protein
CG202			tra:Trad_0209 K00284	GATase_2			PF01645	Conserved region in glutamate synthase
CG203							PF07724	AAA domain (Cdc48 subfamily)
CG204	COG0568	DNA-directed RNA polymerase sigma subunit (sigma70 sigma32)	pace:A6070_13160 K03086	Sigma70_r3	BSEZ04345	RNA polymerase sigma factor RpoD	PF04539	Sigma-70 region 3
CG205	COG2185	Methylmalonyl-CoA mutase C-terminal domain subunit (cobalamin-binding)	azl:AZL_c04760 K01847	MM_CoA_mutase	BSEZ03050	Methylmalonyl-CoA mutase (EC 5.4.99.2)	PF01642	Methylmalonyl-CoA mutase
CG206	COG0568	DNA-directed RNA polymerase sigma subunit (sigma70 sigma32)	pace:A6070_13160 K03086	Sigma70_r3			PF04539	Sigma-70 region 3
CG207			eac:EAL2_c03900 K02111	ATP-synt_ab			PF00006	ATP synthase alpha/beta family, nucleotide-binding domain
CG208							PF00562	RNA polymerase Rpb2, domain 6
CG209							PF00501	AMP-binding enzyme
CG210							PF04998	RNA polymerase Rpb1, domain 5
CG211	COG0458	Carbamoylphosphate synthase large subunit (split gene in MJ)	ehh:EHF_0330 K01955	CPSase_L_D2	BSEZ01840	Carbamoyl-phosphate synthase large chain (EC 6.3.5.5)	PF02786	Carbamoyl-phosphate synthase L chain, ATP binding domain
CG212			ati:AL072_02805 K01955	CPSase_L_D2			PF02787	Carbamoyl-phosphate synthetase large chain, oligomerisation domain
CG213	COG1185	Polyribonucleotide nucleotidyltransferase (polynucleotide phosphorylase)	samy:DB32_002602 K00962	RNase_PH			PF01138	3' exoribonuclease family, domain 1
CG214							PF07724	AAA domain (Cdc48 subfamily)
CG215							PF07394	Alk_phosphatase DUF1501 Protein of unknown function (DUF1501)
CG216	COG0568	DNA-directed RNA polymerase sigma subunit (sigma70 sigma32)	samy:DB32_004550 K03086	Sigma70_r3	BSEZ04345	RNA polymerase sigma factor RpoD	PF04539	Sigma-70 region 3
CG217							PF04539	Sigma-70 region 3
CG218							PF04539	Sigma-70 region 3
CG219	COG0085	DNA-directed RNA polymerase beta subunit 140 kD subunit	sus:Acid_5457 K03043	RNA_pol_Rpb2_6			PF00562	RNA polymerase Rpb2, domain 6
CG220							PF07517	SecA DEAD-like domain
CG221							PF04539	Sigma-70 region 3
CG222							PF00623	RNA polymerase Rpb1, domain 2
CG223	COG0050	GTPases - translation elongation factors	scb:SCAB_77661 K02358	GTP_EFTU	BSEZ01822	Translation elongation factor Tu	PF00009	Elongation factor Tu GTP binding domain
CG224							PF07724	AAA domain (Cdc48 subfamily)
CG225							PF04998	RNA polymerase Rpb1, domain 5
CG226	COG0280	Phosphotransacetylase	gsb:GSUB_00295 K00029	PTA_PTB	BSEZ04949	NADP-dependent malic enzyme (EC 1.1.1.40)	PF01515	Phosphate acetyl/butaryl transferase
CG227	COG0085	DNA-directed RNA polymerase beta subunit 140 kD subunit	aca:ACP_2928 K03043	RNA_pol_Rpb2_6	BSEZ04797	DNA-directed RNA polymerase beta subunit (EC 2.7.7.6)	PF04565	RNA polymerase Rpb2, domain 3
CG228			phm:PSMK_21230 556	AAA_21			PF00005	ABC transporter
CG229							PF00310	Glutamine amidotransferases class-II
CG230							PF04539	Sigma-70 region 3
CG231	COG0568	DNA-directed RNA polymerase sigma subunit (sigma70 sigma32)	rau:MC5_01150 K03086	Sigma70_ner	BSEZ04345	RNA polymerase sigma factor RpoD	PF04539	Sigma-70 region 3
CG232							PF00006	ATP synthase alpha/beta family, nucleotide-binding domain
CG233							PF00501	AMP-binding enzyme
CG234							PF07733	Bacterial DNA polymerase III alpha subunit
CG235							PF04539	Sigma-70 region 3
CG236							PF02786	Carbamoyl-phosphate synthase L chain, ATP binding domain
CG237							PF01138	3' exoribonuclease family, domain 1
CG238	COG1158	Transcription termination factor	vin:AKJ08_2458 K03628	ATP-synt_ab	BSEZ02579	Transcription termination factor Rho	PF00006	ATP synthase alpha/beta family, nucleotide-binding domain
CG239							PF04539	Sigma-70 region 3
CG240							PF01138	3' exoribonuclease family, domain 1
CG241							PF00009	Elongation factor Tu GTP binding domain
CG242			prf:PeribacterA2_0260 K02355	GTP_EFTU			PF03764	Elongation factor G, domain IV
CG243							PF00133	tRNA synthetases class I (I, L, M and V)
CG244							PF00005	ABC transporter
CG245							PF04546	Sigma-70, non-essential region
CG246	COG0086	DNA-directed RNA polymerase beta' subunit 160 kD subunit	cyb:CYB_2437 K03046	RNA_pol_Rpb1_1	BSEZ05004	DNA-directed RNA polymerase gamma subunit (EC 2.7.7.6)	PF04997	RNA polymerase Rpb1, domain 1
CG247							PF01434	Peptidase family M41
CG248	COG0567	2-oxoglutarate dehydrogenase complex dehydrogenase (E1) component and related enzymes	aeh:Mlg_2609 K00164	Transket_pyr	BSEZ02666	2-oxoglutarate dehydrogenase E1 component (EC 1.2.4.2)	PF02779	Transketolase, pyrimidine binding domain
CG249							PF04998	RNA polymerase Rpb1, domain 5
CG250							PF01138	3' exoribonuclease family, domain 1
CG251	COG1158	Transcription termination factor	aym:YM304_10360 K03628	Rho_RNA_bind	BSEZ02579	Transcription termination factor Rho	PF00006	ATP synthase alpha/beta family, nucleotide-binding domain
CG252	COG0280	Phosphotransacetylase	gsb:GSUB_00295 K00029	PTA_PTB			PF01515	Phosphate acetyl/butaryl transferase
CG253	COG0145	N-methylhydantoinase A acetone carboxylase beta subunit	ptp:RCA23_c18780 K01473	Hydantoinase_A	BSEZ00621	N-methylhydantoinase B (EC 3.5.2.14)	PF01968	Hydantoinase/oxoprolinase
CG254							PF07724	AAA domain (Cdc48 subfamily)
CG255							PF00330	Aconitase family (aconitate hydratase)
CG256							PF07394	Alk_phosphatase DUF1501 Protein of unknown function (DUF1501)
CG257							PF01138	3' exoribonuclease family, domain 1
CG258	COG0403	Glycine cleavage system protein P (pyridoxal-binding) N-terminal domain					PF02347	Glycine cleavage system P-protein
CG259							PF07517	SecA DEAD-like domain
CG260	COG1048	Aconitase A	wpi:WP1089 K01681	Aconitase	BSEZ07720	Aconitate hydratase (EC 4.2.1.3)	PF00330	Aconitase family (aconitate hydratase)
CG261	COG0280	Phosphotransacetylase	gsb:GSUB_00295 K00029	PTA_PTB	BSEZ04949	NADP-dependent malic enzyme (EC 1.1.1.40)	PF01515	Phosphate acetyl/butaryl transferase
CG262							PF07516	SecA Wing and Scaffold domain
CG263							PF04998	RNA polymerase Rpb1, domain 5
CG264							PF07724	AAA domain (Cdc48 subfamily)
CG265	COG0280	Phosphotransacetylase	mgy:MGMSRv2__3211 K00029	PTA_PTB	BSEZ04949	NADP-dependent malic enzyme (EC 1.1.1.40)	PF03949	Malic enzyme, NAD binding domain
CG266							PF04539	Sigma-70 region 3
CG267							PF05362	Lon protease (S16) C-terminal proteolytic domain
CG268							PF05362	Lon protease (S16) C-terminal proteolytic domain
CG269							PF04539	Sigma-70 region 3
CG270							PF07733	Bacterial DNA polymerase III alpha subunit
CG271							PF02786	Carbamoyl-phosphate synthase L chain, ATP binding domain
CG272							PF07517	SecA DEAD-like domain
CG273			ssan:NX02_28460 K02358	GTP_EFTU			PF00009	Elongation factor Tu GTP binding domain
CG274							PF00006	ATP synthase alpha/beta family, nucleotide-binding domain
CG275	COG0459	Chaperonin GroEL (HSP60 family)			BSEZ06378	Heat shock protein 60 family chaperone GroEL	PF00118	TCP-1/cpn60 chaperonin family
CG276							PF07733	Bacterial DNA polymerase III alpha subunit
CG277	COG1185	Polyribonucleotide nucleotidyltransferase (polynucleotide phosphorylase)	rfe:RF_0721 K00962	RNase_PH			PF01138	3' exoribonuclease family, domain 1
CG278	COG0403	Glycine cleavage system protein P (pyridoxal-binding) N-terminal domain	mmt:Metme_2180 K00281	GDC-P	BSEZ01870	Glycine dehydrogenase [decarboxylating] (glycine cleavage system P protein) (EC 1.4.4.2)	PF02347	Glycine cleavage system P-protein
CG279	COG0459	Chaperonin GroEL (HSP60 family)			BSEZ06378	Heat shock protein 60 family chaperone GroEL	PF00118	TCP-1/cpn60 chaperonin family
CG280	COG0439	Biotin carboxylase	srm:SRM_00544 K01965	CPSase_L_D2			PF02786	Carbamoyl-phosphate synthase L chain, ATP binding domain
CG281							PF00521	DNA gyrase/topoisomerase IV, subunit A
CG282							PF01138	3' exoribonuclease family, domain 1
CG283							PF01515	Phosphate acetyl/butaryl transferase
CG284							PF00958	GMP synthase C terminal domain
CG285	COG1185	Polyribonucleotide nucleotidyltransferase (polynucleotide phosphorylase)	samy:DB32_002602 K00962	RNase_PH	BSEZ06774	Polyribonucleotide nucleotidyltransferase (EC 2.7.7.8)	PF01138	3' exoribonuclease family, domain 1
CG286							PF01138	3' exoribonuclease family, domain 1
CG287	COG0188	Type IIA topoisomerase (DNA gyrase topo II topoisomerase IV) A subunit	oac:Oscil6304_5134 K02469	DNA_topoisoIV	BSEZ05609	DNA gyrase subunit A (EC 5.99.1.3)	PF00521	DNA gyrase/topoisomerase IV, subunit A
CG288							PF04997	RNA polymerase Rpb1, domain 1
CG289							PF03461	TRCF domain
CG290			ctm:Cabther_A1164 K00163	Transketolase_N	BSEZ07289	Pyruvate dehydrogenase E1 component (EC 1.2.4.1)	PF00456	Transketolase, thiamine diphosphate binding domain
CG291							PF00009	Elongation factor Tu GTP binding domain
CG292							PF05362	Lon protease (S16) C-terminal proteolytic domain
CG293	COG0459	Chaperonin GroEL (HSP60 family)					PF00118	TCP-1/cpn60 chaperonin family
CG294							PF00009	Elongation factor Tu GTP binding domain
CG295							PF00623	RNA polymerase Rpb1, domain 2
CG296	COG4799	Acetyl-CoA carboxylase carboxyltransferase component (subunits alpha and beta)	azo:azo0687 K01966	Carboxyl_trans	BSEZ02134	Propionyl-CoA carboxylase carboxyl transferase subunit (EC 6.4.1.3)	PF01039	Carboxyl transferase domain
CG297	COG0542	ATPases with chaperone activity ATP-binding subunit	tpx:Turpa_1439 K03696	AAA_2	BSEZ06938	ATP-dependent Clp protease ATP-binding subunit ClpA	PF00004	ATPase family associated with various cellular activities (AAA)
CG298							PF07733	Bacterial DNA polymerase III alpha subunit
CG299							PF00006	ATP synthase alpha/beta family, nucleotide-binding domain
CG300							PF07724	AAA domain (Cdc48 subfamily)
CG301	COG0188	Type IIA topoisomerase (DNA gyrase topo II topoisomerase IV) A subunit	scs:Sta7437_0613 K02469	DNA_topoisoIV			PF00521	DNA gyrase/topoisomerase IV, subunit A
CG302	COG0280	Phosphotransacetylase	rsv:Rsl_596 K00029	PTA_PTB	BSEZ04949	NADP-dependent malic enzyme (EC 1.1.1.40)	PF01515	Phosphate acetyl/butaryl transferase
CG303							PF07724	AAA domain (Cdc48 subfamily)
CG304							PF07724	AAA domain (Cdc48 subfamily)
CG305							PF05362	Lon protease (S16) C-terminal proteolytic domain
CG306							PF00133	tRNA synthetases class I (I, L, M and V)
CG307	COG0013	Alanyl-tRNA synthetase	woc:BA177_13960 K01872	tRNA-synt_2c	BSEZ09538	Alanyl-tRNA synthetase (EC 6.1.1.7)	PF01411	tRNA synthetases class II (A)
CG308	COG0439	Biotin carboxylase	srm:SRM_00544 K01965	CPSase_L_D2	BSEZ06833	Biotin carboxylase of acetyl-CoA carboxylase (EC 6.3.4.14)	PF02786	Carbamoyl-phosphate synthase L chain, ATP binding domain
CG309							PF04998	RNA polymerase Rpb1, domain 5
CG310			dpb:BABL1_gene_388 K03070	SecA_DEAD			PF07517	SecA DEAD-like domain
CG311	COG0443	Molecular chaperone	mpro:BJP34_22520 K04043	HSP70	BSEZ05055	Chaperone protein DnaK	PF00012	Hsp70 protein
CG312	COG0365	Acyl-coenzyme A synthetases AMP-(fatty) acid ligases	gvi:gll0159 K01895	AMP-binding	BSEZ06689	Acetyl-coenzyme A synthetase (EC 6.2.1.1)	PF00501	AMP-binding enzyme
CG313			blep:AL038_12930 K00029	PTA_PTB			PF01515	Phosphate acetyl/butaryl transferase
CG314			ruf:TH63_04225 K00265	GATase_2			PF04898	Glutamate synthase central domain
CG315			eaa:I862_03550 K03046	RNA_pol_Rpb1_1			PF04998	RNA polymerase Rpb1, domain 5
CG316	COG0443	Molecular chaperone	dao:Desac_1111 K04043	HSP70	BSEZ05055	Chaperone protein DnaK	PF00012	Hsp70 protein
CG317	COG1009	NADH:ubiquinone oxidoreductase subunit 5 (chain L) Multisubunit Na+ H+ antiporter MnhA subunit	lap:ACP90_13730 K00341	Proton_antipo_M			PF00361	Proton-conducting membrane transporter
CG318	COG0542	ATPases with chaperone activity ATP-binding subunit			BSEZ04505	ClpB protein	PF07724	AAA domain (Cdc48 subfamily)
CG319	COG0403	Glycine cleavage system protein P (pyridoxal-binding) N-terminal domain	gvi:glr0246 K00281	GDC-P			PF02347	Glycine cleavage system P-protein
CG320	COG0280	Phosphotransacetylase	azl:AZL_000200 K00029	PTA_PTB	BSEZ04949	NADP-dependent malic enzyme (EC 1.1.1.40)	PF01515	Phosphate acetyl/butaryl transferase
CG321							PF00133	tRNA synthetases class I (I, L, M and V)
CG322			scs:Sta7437_0613 K02469	DNA_topoisoIV			PF00521	DNA gyrase/topoisomerase IV, subunit A
CG323	COG1158	Transcription termination factor	aym:YM304_10360 K03628	Rho_RNA_bind	BSEZ02579	Transcription termination factor Rho	PF00006	ATP synthase alpha/beta family, nucleotide-binding domain
CG324							PF00009	Elongation factor Tu GTP binding domain
CG325							PF07517	SecA DEAD-like domain
CG326							PF02787	Carbamoyl-phosphate synthetase large chain, oligomerisation domain
CG327	COG0178	Excinuclease ATPase subunit	magx:XM1_3182 K03701	ABC_tran	BSEZ05200	Excinuclease ABC subunit A	PF00005	ABC transporter
CG328							PF01138	3' exoribonuclease family, domain 1
CG329							PF07733	Bacterial DNA polymerase III alpha subunit
CG330	COG0495	Leucyl-tRNA synthetase	ahu:A6A40_00260 K01869	tRNA-synt_1_2	BSEZ04641	Leucyl-tRNA synthetase (EC 6.1.1.4)	PF00133	tRNA synthetases class I (I, L, M and V)
CG331							PF00012	Hsp70 protein
CG332							PF04998	RNA polymerase Rpb1, domain 5
CG333							PF07733	Bacterial DNA polymerase III alpha subunit
CG334	COG0587	DNA polymerase III alpha subunit	woc:BA177_07625 K02337	DNA_pol3_alpha			PF07733	Bacterial DNA polymerase III alpha subunit
CG335							PF07733	Bacterial DNA polymerase III alpha subunit
CG336							PF02786	Carbamoyl-phosphate synthase L chain, ATP binding domain
CG337	COG0466	ATP-dependent Lon protease bacterial type	mag:amb2790 K01338	Lon_C	BSEZ06360	ATP-dependent protease La (EC 3.4.21.53)	PF05362	Lon protease (S16) C-terminal proteolytic domain
CG338	COG0466	ATP-dependent Lon protease bacterial type	rbe:RBE_0797 K01338	Lon_C	BSEZ05972	ATP-dependent protease La (EC 3.4.21.53) Type I	PF05362	Lon protease (S16) C-terminal proteolytic domain
CG339			dpb:BABL1_gene_614 K03701	ABC_tran			PF00005	ABC transporter
CG340							PF00009	Elongation factor Tu GTP binding domain
CG341	COG0403	Glycine cleavage system protein P (pyridoxal-binding) N-terminal domain					PF02347	Glycine cleavage system P-protein
CG342							PF07517	SecA DEAD-like domain
CG343							PF06418	CTP synthase N-terminus
CG344	COG0403	Glycine cleavage system protein P (pyridoxal-binding) N-terminal domain					PF02347	Glycine cleavage system P-protein
CG345							PF05362	Lon protease (S16) C-terminal proteolytic domain
CG346	COG0532	Translation initiation factor 2 (IF-2; GTPase)	mes:Meso_3930 K02519	IF-2			PF00009	Elongation factor Tu GTP binding domain
CG347	COG0403	Glycine cleavage system protein P (pyridoxal-binding) N-terminal domain	bvu:BVU_3019 K00281	GDC-P	BSEZ01870	Glycine dehydrogenase [decarboxylating] (glycine cleavage system P protein) (EC 1.4.4.2)	PF02347	Glycine cleavage system P-protein
CG348							PF04898	Glutamate synthase central domain
CG349							PF01515	Phosphate acetyl/butaryl transferase
CG350							PF07394	Alk_phosphatase DUF1501 Protein of unknown function (DUF1501)
CG351	COG0542	ATPases with chaperone activity ATP-binding subunit			BSEZ04505	ClpB protein	PF00004	ATPase family associated with various cellular activities (AAA)
CG352			blq:L21SP5_02295 1086	PSII_BNR			PF02012	BNR/Asp-box repeat
CG353	COG0459	Chaperonin GroEL (HSP60 family)			BSEZ06378	Heat shock protein 60 family chaperone GroEL	PF00118	TCP-1/cpn60 chaperonin family
CG354							PF06418	CTP synthase N-terminus
CG355							PF00005	ABC transporter
CG356							PF05362	Lon protease (S16) C-terminal proteolytic domain
CG357	COG0188	Type IIA topoisomerase (DNA gyrase topo II topoisomerase IV) A subunit	scs:Sta7437_0613 K02469	DNA_topoisoIV			PF00521	DNA gyrase/topoisomerase IV, subunit A
CG358	COG1674	DNA segregation ATPase FtsK SpoIIIE and related proteins	mai:MICA_178 K03466	FtsK_SpoIIIE	BSEZ03552	Cell division protein FtsK	PF01580	FtsK/SpoIIIE family
CG359							PF07724	AAA domain (Cdc48 subfamily)
CG360	COG0443	Molecular chaperone					PF00012	Hsp70 protein
CG361	COG1219	ATP-dependent protease Clp ATPase subunit	bbd:Belba_1932 K03544	AAA_2	BSEZ04697	ATP-dependent Clp protease ATP-binding subunit ClpX	PF07724	AAA domain (Cdc48 subfamily)
CG362	COG0178	Excinuclease ATPase subunit	scu:SCE1572_46695 K03701	ABC_tran
CG363			tni:TVNIR_2548 K03701	ABC_tran
CG364							PF00006	ATP synthase alpha/beta family, nucleotide-binding domain
CG365	COG0056	F0F1-type ATP synthase alpha subunit	pls:VT03_25585 K02111	ATP-synt_ab	BSEZ02887	ATP synthase alpha chain (EC 3.6.3.14)	PF00006	ATP synthase alpha/beta family, nucleotide-binding domain
CG366	COG0188	Type IIA topoisomerase (DNA gyrase topo II topoisomerase IV) A subunit	scs:Sta7437_0613 K02469	DNA_topoisoIV			PF00521	DNA gyrase/topoisomerase IV, subunit A
CG367							PF07517	SecA DEAD-like domain
CG368	COG0178	Excinuclease ATPase subunit	magx:XM1_3182 K03701	ABC_tran	BSEZ05200	Excinuclease ABC subunit A	PF00005	ABC transporter
CG369	COG0188	Type IIA topoisomerase (DNA gyrase topo II topoisomerase IV) A subunit	scs:Sta7437_0613 K02469	DNA_topoisoIV			PF00521	DNA gyrase/topoisomerase IV, subunit A
CG370	COG0567	2-oxoglutarate dehydrogenase complex dehydrogenase (E1) component and related enzymes	aeh:Mlg_2609 K00164	Transket_pyr			PF02779	Transketolase, pyrimidine binding domain
CG371							PF01138	3' exoribonuclease family, domain 1
CG372							PF00204	DNA gyrase B
CG373	COG0443	Molecular chaperone			BSEZ08517	Endoplasmic reticulum chaperon grp78 (BiP)	PF00012	Hsp70 protein
CG374	COG0188	Type IIA topoisomerase (DNA gyrase topo II topoisomerase IV) A subunit	scs:Sta7437_0613 K02469	DNA_topoisoIV			PF00521	DNA gyrase/topoisomerase IV, subunit A
CG375			pir:VN12_03915 K14162	DNA_pol3_alpha			PF07733	Bacterial DNA polymerase III alpha subunit
CG376							PF00009	Elongation factor Tu GTP binding domain
CG377							PF03949	Malic enzyme, NAD binding domain
CG378							PF00005	ABC transporter
CG379	COG0443	Molecular chaperone	gen:GM3709_291 K04043	HSP70	BSEZ05055	Chaperone protein DnaK	PF00012	Hsp70 protein
CG380	COG0013	Alanyl-tRNA synthetase	nar:Saro_1279 K01872	tRNA-synt_2c			PF01411	tRNA synthetases class II (A)
CG381							PF01515	Phosphate acetyl/butaryl transferase
CG382							PF00330	Aconitase family (aconitate hydratase)
CG383							PF07724	AAA domain (Cdc48 subfamily)
CG384							PF07517	SecA DEAD-like domain
CG385	COG0459	Chaperonin GroEL (HSP60 family)			BSEZ06378	Heat shock protein 60 family chaperone GroEL	PF00118	TCP-1/cpn60 chaperonin family
CG386							PF01138	3' exoribonuclease family, domain 1
CG387	COG0178	Excinuclease ATPase subunit	sti:Sthe_1621 K03701	ABC_tran	BSEZ05200	Excinuclease ABC subunit A
CG388	COG0466	ATP-dependent Lon protease bacterial type	cdf:CD630_33010 K01338	Lon_C	BSEZ05972	ATP-dependent protease La (EC 3.4.21.53) Type I	PF05362	Lon protease (S16) C-terminal proteolytic domain
CG389	COG0443	Molecular chaperone	calo:Cal7507_1852 K04043	HSP70	BSEZ05055	Chaperone protein DnaK	PF00012	Hsp70 protein
CG390							PF00133	tRNA synthetases class I (I, L, M and V)
CG391							PF07724	AAA domain (Cdc48 subfamily)
CG392	COG0403	Glycine cleavage system protein P (pyridoxal-binding) N-terminal domain			BSEZ01870	Glycine dehydrogenase [decarboxylating] (glycine cleavage system P protein) (EC 1.4.4.2)	PF02347	Glycine cleavage system P-protein
CG393	COG1884	Methylmalonyl-CoA mutase N-terminal domain subunit	fbt:D770_19335 K01847	MM_CoA_mutase	BSEZ03050	Methylmalonyl-CoA mutase (EC 5.4.99.2)	PF01642	Methylmalonyl-CoA mutase
CG394							PF00521	DNA gyrase/topoisomerase IV, subunit A
CG395							PF00012	Hsp70 protein
CG396							PF02867	Ribonucleotide reductase, barrel domain
CG397	COG0495	Leucyl-tRNA synthetase	rmr:Rmar_0671 K01869	tRNA-synt_1_2			PF13603	Leucyl-tRNA synthetase, Domain 2
CG398	COG0532	Translation initiation factor 2 (IF-2; GTPase)	rce:RC1_2912 K02519	IF-2	BSEZ08384	Translation initiation factor 2	PF00009	Elongation factor Tu GTP binding domain
CG399							PF05362	Lon protease (S16) C-terminal proteolytic domain
CG400							PF00330	Aconitase family (aconitate hydratase)
CG401							PF01134	Glucose inhibited division protein A
CG402	COG0458	Carbamoylphosphate synthase large subunit (split gene in MJ)	wpi:WP0913 K01955	CPSase_L_D2	BSEZ01840	Carbamoyl-phosphate synthase large chain (EC 6.3.5.5)	PF02787	Carbamoyl-phosphate synthetase large chain, oligomerisation domain
CG403			ges:VT84_23145 K01895	AMP-binding			PF00501	AMP-binding enzyme
CG404							PF07733	Bacterial DNA polymerase III alpha subunit
CG405	COG0587	DNA polymerase III alpha subunit	mca:MCA2164 K14162	DNA_pol3_alpha			PF07733	Bacterial DNA polymerase III alpha subunit
CG406	COG0188	Type IIA topoisomerase (DNA gyrase topo II topoisomerase IV) A subunit	scs:Sta7437_0613 K02469	DNA_topoisoIV			PF00521	DNA gyrase/topoisomerase IV, subunit A
CG407							PF00890	FAD binding domain
CG408							PF07394	Alk_phosphatase DUF1501 Protein of unknown function (DUF1501)
CG409							PF04998	RNA polymerase Rpb1, domain 5
CG410							PF00501	AMP-binding enzyme
CG411	COG0567	2-oxoglutarate dehydrogenase complex dehydrogenase (E1) component and related enzymes	aeh:Mlg_2609 K00164	Transket_pyr			PF02779	Transketolase, pyrimidine binding domain
CG412	COG0459	Chaperonin GroEL (HSP60 family)					PF00118	TCP-1/cpn60 chaperonin family
CG413	COG1866	Phosphoenolpyruvate carboxykinase (ATP)	txi:TH3_00565 K01610	PEPCK_ATP	BSEZ07327	Phosphoenolpyruvate carboxykinase [ATP] (EC 4.1.1.49)	PF01293	Phosphoenolpyruvate carboxykinase
CG414	COG0086	DNA-directed RNA polymerase beta' subunit 160 kD subunit	gbm:Gbem_0927 K03046	RNA_pol_Rpb1_1			PF04998	RNA polymerase Rpb1, domain 5
CG415			obt:OPIT5_02720 K15862	COX1	BSEZ01015|BSEZ09619		PF02433	Cytochrome C oxidase, mono-heme subunit/FixO
CG416							PF00005	ABC transporter
CG417	COG0458	Carbamoylphosphate synthase large subunit (split gene in MJ)			BSEZ01840	Carbamoyl-phosphate synthase large chain (EC 6.3.5.5)	PF02787	Carbamoyl-phosphate synthetase large chain, oligomerisation domain
CG418	COG0209	Ribonucleotide reductase alpha subunit	mno:Mnod_6038 K00525	Ribonuc_red_lgC	BSEZ09226	Ribonucleotide reductase of class II (coenzyme B12-dependent) (EC 1.17.4.1)	PF02867	Ribonucleotide reductase, barrel domain
CG419							PF03949	Malic enzyme, NAD binding domain
CG420	COG0567	2-oxoglutarate dehydrogenase complex dehydrogenase (E1) component and related enzymes	aeh:Mlg_2609 K00164	Transket_pyr			PF02779	Transketolase, pyrimidine binding domain
CG421							PF01138	3' exoribonuclease family, domain 1
CG422	COG1048	Aconitase A	tee:Tel_04810 K01681	Aconitase	BSEZ07720	Aconitate hydratase (EC 4.2.1.3)	PF00694	Aconitase C-terminal domain
CG423							PF00330	Aconitase family (aconitate hydratase)
CG424	COG1217	Predicted membrane GTPase involved in stress response	saf:SULAZ_0027 K06207	GTP_EFTU	BSEZ02790	GTP-binding protein TypA/BipA	PF00009	Elongation factor Tu GTP binding domain
CG425							PF00006	ATP synthase alpha/beta family, nucleotide-binding domain
CG426							PF00006	ATP synthase alpha/beta family, nucleotide-binding domain
CG427	COG0542	ATPases with chaperone activity ATP-binding subunit			BSEZ04505	ClpB protein
CG428							PF07517	SecA DEAD-like domain
CG429	COG1674	DNA segregation ATPase FtsK SpoIIIE and related proteins	pbr:PB2503_04132 K03466	FtsK_SpoIIIE	BSEZ03552	Cell division protein FtsK	PF01580	FtsK/SpoIIIE family
CG430			scs:Sta7437_3959 K00281	GDC-P			PF02347	Glycine cleavage system P-protein
CG431	COG0542	ATPases with chaperone activity ATP-binding subunit	cdf:CD630_00260 K03696	AAA_2	BSEZ03584	ATP-dependent Clp protease, ATP-binding subunit ClpC	PF07724	AAA domain (Cdc48 subfamily)
CG432							PF13507	CobB/CobQ-like glutamine amidotransferase domain
CG433							PF01515	Phosphate acetyl/butaryl transferase
CG434	COG0542	ATPases with chaperone activity ATP-binding subunit					PF07724	AAA domain (Cdc48 subfamily)
CG435							PF01138	3' exoribonuclease family, domain 1
CG436							PF00005	ABC transporter
CG437							PF04997	RNA polymerase Rpb1, domain 1
CG438	COG0050	GTPases - translation elongation factors	pbs:Plabr_2014 K02358	GTP_EFTU	BSEZ01822	Translation elongation factor Tu	PF03143	Elongation factor Tu C-terminal domain
CG439							PF04565	RNA polymerase Rpb2, domain 3
CG440							PF00009	Elongation factor Tu GTP binding domain
CG441							PF13603	Leucyl-tRNA synthetase, Domain 2
CG442							PF07733	Bacterial DNA polymerase III alpha subunit
CG443							PF00204	DNA gyrase B
CG444			eol:Emtol_0368 K15862	COX1			PF02433	Cytochrome C oxidase, mono-heme subunit/FixO
CG445	COG3808	Inorganic pyrophosphatase	laj:A0128_12510 K15987	H_PPase	BSEZ08313	Pyrophosphate-energized proton pump (EC 3.6.1.1)	PF03030	Inorganic H+ pyrophosphatase
CG446	COG0188	Type IIA topoisomerase (DNA gyrase topo II topoisomerase IV) A subunit	scs:Sta7437_0613 K02469	DNA_topoisoIV			PF00521	DNA gyrase/topoisomerase IV, subunit A
CG447	COG0188	Type IIA topoisomerase (DNA gyrase topo II topoisomerase IV) A subunit	rfe:RF_0107 K02621	DNA_topoisoIV			PF00521	DNA gyrase/topoisomerase IV, subunit A
CG448							PF06418	CTP synthase N-terminus
CG449							PF00005	ABC transporter
CG450			enm:EBS_1824 K01952	GATase_5			PF13507	CobB/CobQ-like glutamine amidotransferase domain
CG451							PF00521	DNA gyrase/topoisomerase IV, subunit A
CG452							PF07517	SecA DEAD-like domain
CG453	COG0439	Biotin carboxylase	srm:SRM_00544 K01965	CPSase_L_D2			PF02786	Carbamoyl-phosphate synthase L chain, ATP binding domain
CG454			oac:Oscil6304_5134 K02469	DNA_topoisoIV	BSEZ05609	DNA gyrase subunit A (EC 5.99.1.3)	PF00521	DNA gyrase/topoisomerase IV, subunit A
CG455	COG0542	ATPases with chaperone activity ATP-binding subunit			BSEZ04505	ClpB protein	PF07724	AAA domain (Cdc48 subfamily)
CG456							PF02779	Transketolase, pyrimidine binding domain
CG457							PF00472	RF-1 domain
CG458							PF00133	tRNA synthetases class I (I, L, M and V)
CG459	COG0178	Excinuclease ATPase subunit	tpx:Turpa_0588 K03701	ABC_tran	BSEZ05200	Excinuclease ABC subunit A
CG460			hhy:Halhy_5832 K04044	HSP70			PF00012	Hsp70 protein
CG461							PF13507	CobB/CobQ-like glutamine amidotransferase domain
CG462	COG0495	Leucyl-tRNA synthetase	rmc:RMONA_05120 K01869	tRNA-synt_1	BSEZ04641	Leucyl-tRNA synthetase (EC 6.1.1.4)	PF00133	tRNA synthetases class I (I, L, M and V)
CG463	COG0495	Leucyl-tRNA synthetase	rmg:Rhom172_2212 K01869	tRNA-synt_1_2	BSEZ04641	Leucyl-tRNA synthetase (EC 6.1.1.4)	PF00133	tRNA synthetases class I (I, L, M and V)
CG464							PF04565	RNA polymerase Rpb2, domain 3
CG465	COG0542	ATPases with chaperone activity ATP-binding subunit			BSEZ04505	ClpB protein	PF07724	AAA domain (Cdc48 subfamily)
CG466	COG0542	ATPases with chaperone activity ATP-binding subunit					PF00004	ATPase family associated with various cellular activities (AAA)
CG467							PF00152	tRNA synthetases class II (D, K and N)
CG468							PF01642	Methylmalonyl-CoA mutase
CG469			srm:SRM_01126 K01869	tRNA-synt_1			PF13603	Leucyl-tRNA synthetase, Domain 2
CG470	COG0008	Glutamyl- and glutaminyl-tRNA synthetases	dml:Dmul_00680 K01886	tRNA-synt_1c	BSEZ09445	Glutaminyl-tRNA synthetase (EC 6.1.1.18)	PF00749	tRNA synthetases class I (E and Q), catalytic domain
CG471							PF07517	SecA DEAD-like domain
CG472							PF02965	Vitamin B12 dependent methionine synthase, activation domain
CG473	COG0008	Glutamyl- and glutaminyl-tRNA synthetases	dml:Dmul_00680 K01886	tRNA-synt_1c	BSEZ09445	Glutaminyl-tRNA synthetase (EC 6.1.1.18)	PF00749	tRNA synthetases class I (E and Q), catalytic domain
CG474
CG475							PF01580	FtsK/SpoIIIE family
CG476	COG0145	N-methylhydantoinase A acetone carboxylase beta subunit	seds:AAY24_00200 K01469	Hydantoinase_B	BSEZ02814	Similar to 5-oxoprolinase (EC 3.5.2.9) and Methylhydantoinases A, B (EC 3.5.2.14), contradiction in experimental data (see Annotation)	PF02538	Hydantoinase_B Hydantoinase B/oxoprolinase
CG477							PF02861	Clp amino terminal domain, pathogenicity island component
CG478			mrb:Mrub_1828 K00615	Transketolase_N			PF00456	Transketolase, thiamine diphosphate binding domain
CG479							PF02433	Cytochrome C oxidase, mono-heme subunit/FixO
CG480	COG0188	Type IIA topoisomerase (DNA gyrase topo II topoisomerase IV) A subunit	scs:Sta7437_0613 K02469	DNA_topoisoIV			PF00521	DNA gyrase/topoisomerase IV, subunit A
CG481							PF00472	RF-1 domain
CG482							PF07517	SecA DEAD-like domain
CG483							PF00476	DNA polymerase family A
CG484							PF00521	DNA gyrase/topoisomerase IV, subunit A
CG485	COG0443	Molecular chaperone	scs:Sta7437_2488 K04043	HSP70			PF00012	Hsp70 protein
CG486							PF07724	AAA domain (Cdc48 subfamily)
CG487							PF13507	CobB/CobQ-like glutamine amidotransferase domain
CG488	COG0403	Glycine cleavage system protein P (pyridoxal-binding) N-terminal domain					PF02347	Glycine cleavage system P-protein
CG489	COG4147	Predicted symporter	tra:Trad_0255 K14393	SSF	BSEZ02315	Acetate permease ActP (cation/acetate symporter)	PF00474	Sodium:solute symporter family
CG490							PF00009	Elongation factor Tu GTP binding domain
CG491							PF00562	RNA polymerase Rpb2, domain 6
CG492							PF00005	ABC transporter
CG493	COG0495	Leucyl-tRNA synthetase	seds:AAY24_11820 K01869	tRNA-synt_1_2	BSEZ04641	Leucyl-tRNA synthetase (EC 6.1.1.4)	PF13603	Leucyl-tRNA synthetase, Domain 2
CG494							PF02786	Carbamoyl-phosphate synthase L chain, ATP binding domain
CG495							PF07733	Bacterial DNA polymerase III alpha subunit
CG496			dpb:BABL1_gene_694 K01338	Lon_C			PF05362	Lon protease (S16) C-terminal proteolytic domain
CG497			hhy:Halhy_5832 K04044	HSP70			PF00012	Hsp70 protein
CG498							PF07724	AAA domain (Cdc48 subfamily)
CG499							PF00152	tRNA synthetases class II (D, K and N)
CG500	COG0056	F0F1-type ATP synthase alpha subunit	pub:SAR11_0232 K02111	ATP-synt_ab	BSEZ02887	ATP synthase alpha chain (EC 3.6.3.14)	PF00078	Reverse transcriptase (RNA-dependent DNA polymerase)
CG501	COG0542	ATPases with chaperone activity ATP-binding subunit	aas:Aasi_1042 K03695	AAA_2	BSEZ04505	ClpB protein	PF07724	AAA domain (Cdc48 subfamily)
CG502							PF07726	ATPase family associated with various cellular activities (AAA)
CG503							PF00476	DNA polymerase family A
CG504							PF01138	3' exoribonuclease family, domain 1
CG505							PF05362	Lon protease (S16) C-terminal proteolytic domain
CG506							PF07517	SecA DEAD-like domain
CG507	COG0542	ATPases with chaperone activity ATP-binding subunit			BSEZ04505	ClpB protein	PF07724	AAA domain (Cdc48 subfamily)
CG508							PF01580	FtsK/SpoIIIE family
CG509							PF01039	Carboxyl transferase domain
CG510	COG4147	Predicted symporter	tra:Trad_0255 K14393	SSF	BSEZ02315	Acetate permease ActP (cation/acetate symporter)	PF00474	Sodium:solute symporter family
CG511							PF00623	RNA polymerase Rpb1, domain 2
CG512							PF00006	ATP synthase alpha/beta family, nucleotide-binding domain
CG513
CG514							PF07733	Bacterial DNA polymerase III alpha subunit
CG515			hhy:Halhy_5832 K04044	HSP70			PF00012	Hsp70 protein
CG516	COG0532	Translation initiation factor 2 (IF-2; GTPase)	sde:Sde_2708 K02519	GTP_EFTU	BSEZ08384	Translation initiation factor 2	PF00009	Elongation factor Tu GTP binding domain
CG517							PF07733	Bacterial DNA polymerase III alpha subunit
CG518							PF00005	ABC transporter
CG519							PF07733	Bacterial DNA polymerase III alpha subunit
CG520	COG0445	NAD FAD-utilizing enzyme apparently involved in cell division	don:BSK21_14170 K03495	GIDA			PF01134	Glucose inhibited division protein A
CG521	COG0085	DNA-directed RNA polymerase beta subunit 140 kD subunit	wri:WRi_000230 K13797	RNA_pol_Rpb2_6	BSEZ02097	DNA-directed RNA polymerase beta' subunit (EC 2.7.7.6)	PF04998	RNA polymerase Rpb1, domain 5
CG522	COG0542	ATPases with chaperone activity ATP-binding subunit					PF07724	AAA domain (Cdc48 subfamily)
CG523							PF00152	tRNA synthetases class II (D, K and N)
CG524			enm:EBS_1824 K01952	GATase_5	BSEZ00964|BSEZ05886		PF13507	CobB/CobQ-like glutamine amidotransferase domain
CG525	COG0013	Alanyl-tRNA synthetase	rmc:RMONA_01955 K01872	tRNA-synt_2c			PF01411	tRNA synthetases class II (A)
CG526			hhy:Halhy_5832 K04044	HSP70			PF00012	Hsp70 protein
CG527	COG0439	Biotin carboxylase	cpb:Cphamn1_0321 K01961	CPSase_L_D2	BSEZ06833	Biotin carboxylase of acetyl-CoA carboxylase (EC 6.3.4.14)	PF02786	Carbamoyl-phosphate synthase L chain, ATP binding domain
CG528							PF03461	TRCF domain
CG529			man:A11S_1390 K03070	SecA_DEAD	BSEZ07747	Protein export cytoplasm protein SecA ATPase RNA helicase (TC 3.A.5.1.1)	PF07516	SecA Wing and Scaffold domain
CG530							PF00204	DNA gyrase B
CG531					BSEZ05004	DNA-directed RNA polymerase gamma subunit (EC 2.7.7.6)	PF00623	RNA polymerase Rpb1, domain 2
CG532							PF02779	Transketolase, pyrimidine binding domain
CG533	COG0480	Translation elongation factors (GTPases)	mta:Moth_2463 K02355	GTP_EFTU	BSEZ00883	Translation elongation factor G	PF14492	Elongation Factor G, domain II
CG534			hmr:Hipma_0485 K04043	HSP70	BSEZ05055	Chaperone protein DnaK	PF00012	Hsp70 protein
CG535							PF00456	Transketolase, thiamine diphosphate binding domain
CG536	COG0365	Acyl-coenzyme A synthetases AMP-(fatty) acid ligases	txi:TH3_14600 K01908	AMP-binding	BSEZ06689	Acetyl-coenzyme A synthetase (EC 6.2.1.1)	PF00501	AMP-binding enzyme
CG537							PF07724	AAA domain (Cdc48 subfamily)
CG538							PF07724	AAA domain (Cdc48 subfamily)
CG539	COG0012	Predicted GTPase probable translation factor	samy:DB32_002047 K06942	YchF-GTPase_C	BSEZ03452	GTP-binding and nucleic acid-binding protein YchF	PF06071	Protein of unknown function (DUF933)
CG540	COG0465	ATP-dependent Zn proteases					PF00004	ATPase family associated with various cellular activities (AAA)
CG541							PF02779	Transketolase, pyrimidine binding domain
CG542							PF00005	ABC transporter
CG543							PF00521	DNA gyrase/topoisomerase IV, subunit A
CG544			pls:VT03_08605 K02355	GTP_EFTU			PF00009	Elongation factor Tu GTP binding domain
CG545			pbor:BSF38_04173 K03695	AAA_2			PF02861	Clp amino terminal domain, pathogenicity island component
CG546			plh:VT85_10515 K12132	TPR_12			PF00069	Protein kinase domain
CG547							PF01138	3' exoribonuclease family, domain 1
CG548							PF13603	Leucyl-tRNA synthetase, Domain 2
CG549	COG0112	Glycine serine hydroxymethyltransferase	pls:VT03_03145 K00600	SHMT	BSEZ04503	Serine hydroxymethyltransferase (EC 2.1.2.1)	PF00464	Serine hydroxymethyltransferase
CG550	COG1158	Transcription termination factor	rmr:Rmar_2309 K03628	Rho_RNA_bind	BSEZ02579	Transcription termination factor Rho	PF00006	ATP synthase alpha/beta family, nucleotide-binding domain
CG551	COG0050	GTPases - translation elongation factors	tma:TM1502 K02358	GTP_EFTU	BSEZ01822	Translation elongation factor Tu	PF03143	Elongation factor Tu C-terminal domain
CG552			pbr:PB2503_04702 K01869	tRNA-synt_1_2	BSEZ04641	Leucyl-tRNA synthetase (EC 6.1.1.4)	PF00133	tRNA synthetases class I (I, L, M and V)
CG553							PF00456	Transketolase, thiamine diphosphate binding domain
CG554			nop:Nos7524_2734 K02469	DNA_topoisoIV			PF00521	DNA gyrase/topoisomerase IV, subunit A
CG555							PF04539	Sigma-70 region 3
CG556	COG0542	ATPases with chaperone activity ATP-binding subunit	scd:Spica_1844 K03695	AAA_2	BSEZ04505	ClpB protein	PF02861	Clp amino terminal domain, pathogenicity island component
CG557							PF07733	Bacterial DNA polymerase III alpha subunit
CG558							PF04898	Glutamate synthase central domain
CG559	COG2185	Methylmalonyl-CoA mutase C-terminal domain subunit (cobalamin-binding)	rce:RC1_3119 K01847	MM_CoA_mutase	BSEZ03050	Methylmalonyl-CoA mutase (EC 5.4.99.2)	PF01642	Methylmalonyl-CoA mutase
CG560							PF00521	DNA gyrase/topoisomerase IV, subunit A
CG561	COG0145	N-methylhydantoinase A acetone carboxylase beta subunit	seds:AAY24_00200 K01469	Hydantoinase_B			PF02538	Hydantoinase_B Hydantoinase B/oxoprolinase
CG562			hhy:Halhy_5832 K04044	HSP70			PF00012	Hsp70 protein
CG563			des:DSOUD_1658 K02836	PCRF			PF00472	RF-1 domain
CG564							PF01434	Peptidase family M41
CG565							PF07517	SecA DEAD-like domain
CG566	COG0542	ATPases with chaperone activity ATP-binding subunit	tel:tlr1389 K03695	AAA_2	BSEZ04505	ClpB protein	PF07724	AAA domain (Cdc48 subfamily)
CG567							PF00009	Elongation factor Tu GTP binding domain
CG568							PF02861	Clp amino terminal domain, pathogenicity island component
CG569							PF02786	Carbamoyl-phosphate synthase L chain, ATP binding domain
CG570	COG0459	Chaperonin GroEL (HSP60 family)					PF00118	TCP-1/cpn60 chaperonin family
CG571	COG0529	Adenylylsulfate kinase and related kinases	ttu:TERTU_4319 K00955	APS_kinase	BSEZ04257	Adenylylsulfate kinase (EC 2.7.1.25)	PF01583	Adenylylsulphate kinase
CG572	COG1866	Phosphoenolpyruvate carboxykinase (ATP)	gba:J421_3772 K01610	PEPCK_ATP	BSEZ07327	Phosphoenolpyruvate carboxykinase [ATP] (EC 4.1.1.49)	PF01293	Phosphoenolpyruvate carboxykinase
CG573							PF00009	Elongation factor Tu GTP binding domain
CG574							PF13507	CobB/CobQ-like glutamine amidotransferase domain
CG575							PF00004	ATPase family associated with various cellular activities (AAA)
CG576							PF12228	Amidohydrolase DUF3604 Protein of unknown function (DUF3604)
CG577							PF04997	RNA polymerase Rpb1, domain 1
CG578							PF02861	Clp amino terminal domain, pathogenicity island component
CG579							PF00012	Hsp70 protein
CG580							PF00012	Hsp70 protein
CG581	COG1154	Deoxyxylulose-5-phosphate synthase	ppse:BN5_3633 K01662	DXP_synthase_N	BSEZ03309	1-deoxy-D-xylulose 5-phosphate synthase (EC 2.2.1.7)	PF13292	1-deoxy-D-xylulose-5-phosphate synthase
CG582			plh:VT85_21535 472	Phosphodiest			PF07394	Alk_phosphatase DUF1501 Protein of unknown function (DUF1501)
CG583							PF00069	Protein kinase domain
CG584							PF06071	Protein of unknown function (DUF933)
CG585							PF07724	AAA domain (Cdc48 subfamily)
CG586	COG1866	Phosphoenolpyruvate carboxykinase (ATP)	srm:SRM_02044 K01610	PEPCK_ATP			PF01293	Phosphoenolpyruvate carboxykinase
CG587	COG0515	Serine threonine protein kinase	ges:VT84_05170 K12132	Pkinase			PF00069	Protein kinase domain
CG588							PF04561	RNA polymerase Rpb2, domain 2
CG589							PF05362	Lon protease (S16) C-terminal proteolytic domain
CG590			mme:Marme_2211 K01968	CPSase_L_D2	BSEZ05899	Methylcrotonyl-CoA carboxylase biotin-containing subunit (EC 6.4.1.4)	PF02786	Carbamoyl-phosphate synthase L chain, ATP binding domain
CG591	COG1866	Phosphoenolpyruvate carboxykinase (ATP)	sru:SRU_1835 K01610	PEPCK_ATP	BSEZ07327	Phosphoenolpyruvate carboxykinase [ATP] (EC 4.1.1.49)	PF01293	Phosphoenolpyruvate carboxykinase
CG592							PF00004	ATPase family associated with various cellular activities (AAA)
CG593							PF00456	Transketolase, thiamine diphosphate binding domain
CG594	COG0646	Methionine synthase I (cobalamin-dependent) methyltransferase domain	tra:Trad_2519 K00548	Met_synt_B12	BSEZ08802	5-methyltetrahydrofolate--homocysteine methyltransferase (EC 2.1.1.13)	PF02965	Vitamin B12 dependent methionine synthase, activation domain
CG595							PF00521	DNA gyrase/topoisomerase IV, subunit A
CG596	COG0587	DNA polymerase III alpha subunit	hyr:BSY239_1358 K14162	DNA_pol3_alpha	BSEZ02191	DNA polymerase III alpha subunit (EC 2.7.7.7)	PF07733	Bacterial DNA polymerase III alpha subunit
CG597							PF00005	ABC transporter
CG598	COG1009	NADH:ubiquinone oxidoreductase subunit 5 (chain L) Multisubunit Na+ H+ antiporter MnhA subunit	wri:WRi_009130 K00341	Proton_antipo_M	BSEZ06612	NADH-ubiquinone oxidoreductase chain L (EC 1.6.5.3)	PF00361	Proton-conducting membrane transporter
CG599	COG0188	Type IIA topoisomerase (DNA gyrase topo II topoisomerase IV) A subunit	scs:Sta7437_0613 K02469	DNA_topoisoIV			PF00521	DNA gyrase/topoisomerase IV, subunit A
CG600	COG1866	Phosphoenolpyruvate carboxykinase (ATP)	sru:SRU_1835 K01610	PEPCK_ATP			PF01293	Phosphoenolpyruvate carboxykinase
CG601							PF00133	tRNA synthetases class I (I, L, M and V)
CG602							PF07733	Bacterial DNA polymerase III alpha subunit
CG603					BSEZ04641	Leucyl-tRNA synthetase (EC 6.1.1.4)	PF00133	tRNA synthetases class I (I, L, M and V)
CG604	COG1185	Polyribonucleotide nucleotidyltransferase (polynucleotide phosphorylase)	rmr:Rmar_1314 K00962	RNase_PH	BSEZ06774	Polyribonucleotide nucleotidyltransferase (EC 2.7.7.8)	PF01138	3' exoribonuclease family, domain 1
CG605							PF02786	Carbamoyl-phosphate synthase L chain, ATP binding domain
CG606	COG1154	Deoxyxylulose-5-phosphate synthase	tee:Tel_01235 K01662	DXP_synthase_N			PF13292	1-deoxy-D-xylulose-5-phosphate synthase
CG607							PF01293	Phosphoenolpyruvate carboxykinase
CG608							PF07724	AAA domain (Cdc48 subfamily)
CG609			don:BSK21_14170 K03495	GIDA			PF01134	Glucose inhibited division protein A
CG610							PF00472	RF-1 domain
CG611							PF05362	Lon protease (S16) C-terminal proteolytic domain
CG612			tsa:AciPR4_0987 K03696	AAA_2	BSEZ06938	ATP-dependent Clp protease ATP-binding subunit ClpA	PF07724	AAA domain (Cdc48 subfamily)
CG613							PF07724	AAA domain (Cdc48 subfamily)
CG614							PF00152	tRNA synthetases class II (D, K and N)
CG615							PF07516	SecA Wing and Scaffold domain
CG616	COG0542	ATPases with chaperone activity ATP-binding subunit	glp:Glo7428_4537 K03696	AAA_2	BSEZ03584	ATP-dependent Clp protease, ATP-binding subunit ClpC
CG617			tra:Trad_1772 K01876	tRNA-synt_2			PF00152	tRNA synthetases class II (D, K and N)
CG618							PF07724	AAA domain (Cdc48 subfamily)
CG619	COG2225	Malate synthase	hch:HCH_01653 K01638	Malate_synthase			PF01274	Malate synthase
CG620	COG0532	Translation initiation factor 2 (IF-2; GTPase)	rmr:Rmar_1309 K02519	IF-2	BSEZ08384	Translation initiation factor 2	PF11987	Translation-initiation factor 2
CG621							PF00456	Transketolase, thiamine diphosphate binding domain
CG622			mcg:GL4_1095 644				PF12228	Amidohydrolase DUF3604 Protein of unknown function (DUF3604)
CG623							PF00133	tRNA synthetases class I (I, L, M and V)
CG624	COG0499	S-adenosylhomocysteine hydrolase					PF00670	S-adenosyl-L-homocysteine hydrolase, NAD binding domain
CG625			gba:J421_3772 K01610	PEPCK_ATP			PF01293	Phosphoenolpyruvate carboxykinase
CG626							PF00012	Hsp70 protein
CG627			hhy:Halhy_5832 K04044	HSP70			PF00012	Hsp70 protein
CG628			pls:VT03_08605 K02355	GTP_EFTU			PF00009	Elongation factor Tu GTP binding domain
CG629	COG0504	CTP synthase (UTP-ammonia lyase)	rmr:Rmar_2712 K01937	CTP_synth_N			PF06418	CTP synthase N-terminus
CG630	COG1866	Phosphoenolpyruvate carboxykinase (ATP)	srm:SRM_02044 K01610	PEPCK_ATP			PF01293	Phosphoenolpyruvate carboxykinase
CG631			plh:VT85_10515 K12132	TPR_12			PF13414	TPR repeat
CG632	COG0148	Enolase	nae:BHE16_05365 K01689	Enolase_C	BSEZ01661	Enolase (EC 4.2.1.11)	PF00113	Enolase, C-terminal TIM barrel domain
CG633			tee:Tel_16620 K02198	CcmF_C			PF01578	2heme_cytochrom Cytochrom_C_asm Cytochrome C assembly protein
CG634							PF01293	Phosphoenolpyruvate carboxykinase
CG635							PF13292	1-deoxy-D-xylulose-5-phosphate synthase
CG636			plh:VT85_10515 K12132	TPR_12			PF00069	Protein kinase domain
CG637	COG0008	Glutamyl- and glutaminyl-tRNA synthetases	dml:Dmul_00680 K01886	tRNA-synt_1c	BSEZ09445	Glutaminyl-tRNA synthetase (EC 6.1.1.18)	PF00749	tRNA synthetases class I (E and Q), catalytic domain
CG638							PF04565	RNA polymerase Rpb2, domain 3
CG639	COG0021	Transketolase	cbu:CBU_1784 K00615	Transketolase_N	BSEZ00853	Transketolase (EC 2.2.1.1)	PF00456	Transketolase, thiamine diphosphate binding domain
CG640							PF00873	AcrB/AcrD/AcrF family
CG641							PF07733	Bacterial DNA polymerase III alpha subunit
CG642							PF01580	FtsK/SpoIIIE family
CG643	COG0296	1 4-alpha-glucan branching enzyme	ttu:TERTU_0936 K00700	Alpha-amylase_C	BSEZ06875	1,4-alpha-glucan (glycogen) branching enzyme, GH-13-type (EC 2.4.1.18)	PF02806	Alpha amylase, C-terminal all-beta domain
CG644							PF00005	ABC transporter
CG645							PF01134	Glucose inhibited division protein A
CG646
CG647	COG0206	Cell division GTPase	ssal:SPISAL_06800 K03531	Tubulin	BSEZ04241	Cell division protein FtsZ (EC 3.4.24.-)	PF12327	FtsZ family, C-terminal domain
CG648	COG0443	Molecular chaperone	aol:S58_01790 K04043	HSP70	BSEZ05055	Chaperone protein DnaK	PF00012	Hsp70 protein
CG649			woc:BA177_12260 K01638	Malate_synthase			PF01274	Malate synthase
CG650	COG0013	Alanyl-tRNA synthetase	pef:A7E78_13830 K01872	tRNA-synt_2c	BSEZ09538	Alanyl-tRNA synthetase (EC 6.1.1.7)	PF01411	tRNA synthetases class II (A)
CG651			hhy:Halhy_5832 K04044	HSP70			PF00012	Hsp70 protein
CG652							PF00152	tRNA synthetases class II (D, K and N)
CG653							PF00330	Aconitase family (aconitate hydratase)
CG654	COG0445	NAD FAD-utilizing enzyme apparently involved in cell division	mpo:Mpop_1656 K03495	GIDA			PF01134	Glucose inhibited division protein A
CG655							PF00472	RF-1 domain
CG656							PF06071	Protein of unknown function (DUF933)
CG657	COG0465	ATP-dependent Zn proteases	mfw:mflW37_7220 K03798	Peptidase_M41	BSEZ04726	Cell division protein FtsH (EC 3.4.24.-)	PF01434	Peptidase family M41
CG658					BSEZ02579	Transcription termination factor Rho	PF00006	ATP synthase alpha/beta family, nucleotide-binding domain
CG659	COG0587	DNA polymerase III alpha subunit	ttu:TERTU_2929 K14162	DNA_pol3_alpha			PF07733	Bacterial DNA polymerase III alpha subunit
CG660							PF04851	Type III restriction enzyme, res subunit
CG661	COG2326	Uncharacterized conserved protein	dsu:Dsui_0665 399	Toprim_3	BSEZ06292	Hypothetical protein PvdX	PF03976	Polyphosphate kinase 2 (PPK2)
CG662							PF00476	DNA polymerase family A
CG663	COG0542	ATPases with chaperone activity ATP-binding subunit	age:AA314_08704 K03694	AAA_2			PF00004	ATPase family associated with various cellular activities (AAA)
CG664							PF00004	ATPase family associated with various cellular activities (AAA)
CG665							PF00005	ABC transporter
CG666					BSEZ04505	ClpB protein	PF02861	Clp amino terminal domain, pathogenicity island component
CG667	COG0192	S-adenosylmethionine synthetase	rmg:Rhom172_2703 K00789	S-AdoMet_synt_C	BSEZ06170	S-adenosylmethionine synthetase (EC 2.5.1.6)	PF02773	S-adenosylmethionine synthetase, C-terminal domain
CG668			hhy:Halhy_5832 K04044	HSP70			PF00012	Hsp70 protein
CG669							PF00456	Transketolase, thiamine diphosphate binding domain
CG670							PF12228	Amidohydrolase DUF3604 Protein of unknown function (DUF3604)
CG671							PF00069	Protein kinase domain
CG672							PF07394	Alk_phosphatase DUF1501 Protein of unknown function (DUF1501)
CG673	COG0065	3-isopropylmalate dehydratase large subunit	sphi:TS85_03010 K01703	Aconitase	BSEZ08602	3-isopropylmalate dehydratase large subunit (EC 4.2.1.33)	PF00330	Aconitase family (aconitate hydratase)
CG674							PF03725	3' exoribonuclease family, domain 2
CG675							PF00006	ATP synthase alpha/beta family, nucleotide-binding domain
CG676			deu:DBW_1290 K06942	YchF-GTPase_C			PF06071	Protein of unknown function (DUF933)
CG677							PF00012	Hsp70 protein
CG678							PF02779	Transketolase, pyrimidine binding domain
CG679							PF07394	Alk_phosphatase DUF1501 Protein of unknown function (DUF1501)
CG680							PF00204	DNA gyrase B
CG681			hhy:Halhy_5832 K04044	HSP70	BSEZ05055	Chaperone protein DnaK	PF00012	Hsp70 protein
CG682							PF01434	Peptidase family M41
CG683							PF00012	Hsp70 protein
CG684	COG0188	Type IIA topoisomerase (DNA gyrase topo II topoisomerase IV) A subunit	scs:Sta7437_0613 K02469	DNA_topoisoIV	BSEZ05609	DNA gyrase subunit A (EC 5.99.1.3)	PF00521	DNA gyrase/topoisomerase IV, subunit A
CG685			msv:Mesil_2023 K00615	Transketolase_N			PF00456	Transketolase, thiamine diphosphate binding domain
CG686	COG0508	Pyruvate 2-oxoglutarate dehydrogenase complex dihydrolipoamide acyltransferase (E2) component and related enzymes	psf:PSE_0618 K00658	2-oxoacid_dh	BSEZ03782	Dihydrolipoamide succinyltransferase component (E2) of 2-oxoglutarate dehydrogenase complex (EC 2.3.1.61)	PF00198	2-oxoacid dehydrogenases acyltransferase (catalytic domain)
CG687							PF00472	RF-1 domain
CG688							PF00115	Cytochrome C and Quinol oxidase polypeptide I
CG689	COG0518	GMP synthase - Glutamine amidotransferase domain			BSEZ07402	GMP synthase [glutamine-hydrolyzing] (EC 6.3.5.2)	PF00117	Glutamine amidotransferase class-I
CG690					BSEZ06794	Geranyl-CoA carboxylase biotin-containing subunit	PF02786	Carbamoyl-phosphate synthase L chain, ATP binding domain
CG691			tee:Tel_06945 K00164	Transket_pyr			PF02779	Transketolase, pyrimidine binding domain
CG692			ati:AL072_02805 K01955	CPSase_L_D2			PF02786	Carbamoyl-phosphate synthase L chain, ATP binding domain
CG693	COG0112	Glycine serine hydroxymethyltransferase	sct:SCAT_3753 K00600	SHMT	BSEZ04503	Serine hydroxymethyltransferase (EC 2.1.2.1)	PF00464	Serine hydroxymethyltransferase
CG694			bpsi:IX83_02730 K00600	SHMT			PF00464	Serine hydroxymethyltransferase
CG695	COG0187	Type IIA topoisomerase (DNA gyrase topo II topoisomerase IV) B subunit	mmet:MCMEM_1064 K02470	DNA_gyraseB	BSEZ07740	DNA gyrase subunit B (EC 5.99.1.3)	PF00204	DNA gyrase B
CG696							PF07733	Bacterial DNA polymerase III alpha subunit
CG697							PF00005	ABC transporter
CG698							PF13292	1-deoxy-D-xylulose-5-phosphate synthase
CG699	COG0518	GMP synthase - Glutamine amidotransferase domain					PF00117	Glutamine amidotransferase class-I
CG700	COG0188	Type IIA topoisomerase (DNA gyrase topo II topoisomerase IV) A subunit	scs:Sta7437_0613 K02469	DNA_topoisoIV	BSEZ05609	DNA gyrase subunit A (EC 5.99.1.3)	PF00521	DNA gyrase/topoisomerase IV, subunit A
CG701							PF02786	Carbamoyl-phosphate synthase L chain, ATP binding domain
CG702	COG0499	S-adenosylhomocysteine hydrolase	sen:SACE_3897 K01251	AdoHcyase	BSEZ01775	Adenosylhomocysteinase (EC 3.3.1.1)	PF00670	S-adenosyl-L-homocysteine hydrolase, NAD binding domain
CG703							PF02433	Cytochrome C oxidase, mono-heme subunit/FixO
CG704							PF02786	Carbamoyl-phosphate synthase L chain, ATP binding domain
CG705	COG0008	Glutamyl- and glutaminyl-tRNA synthetases	magq:MGMAQ_3030 K01886	tRNA-synt_1c	BSEZ09445	Glutaminyl-tRNA synthetase (EC 6.1.1.18)	PF00749	tRNA synthetases class I (E and Q), catalytic domain
CG706			hyg:AUC43_06855 K00548	Met_synt_B12			PF02965	Vitamin B12 dependent methionine synthase, activation domain
CG707	COG0065	3-isopropylmalate dehydratase large subunit	rrs:RoseRS_1961 K01703	Aconitase	BSEZ08602	3-isopropylmalate dehydratase large subunit (EC 4.2.1.33)	PF00330	Aconitase family (aconitate hydratase)
CG708	COG0178	Excinuclease ATPase subunit	gme:Gmet_2580 K03701	ABC_tran			PF00005	ABC transporter
CG709							PF00009	Elongation factor Tu GTP binding domain
CG710	COG0465	ATP-dependent Zn proteases			BSEZ04726	Cell division protein FtsH (EC 3.4.24.-)	PF00004	ATPase family associated with various cellular activities (AAA)
CG711							PF02559	CarD-like/TRCF domain
CG712			plh:VT85_10515 K12132	TPR_12			PF00069	Protein kinase domain
CG713	COG1158	Transcription termination factor	plm:Plim_2040 K03628	ATP-synt_ab			PF00006	ATP synthase alpha/beta family, nucleotide-binding domain
CG714	COG1217	Predicted membrane GTPase involved in stress response	hho:HydHO_0682 K06207	GTP_EFTU	BSEZ02790	GTP-binding protein TypA/BipA	PF00009	Elongation factor Tu GTP binding domain
CG715							PF06418	CTP synthase N-terminus
CG716	COG1866	Phosphoenolpyruvate carboxykinase (ATP)	srm:SRM_02044 K01610	PEPCK_ATP			PF01293	Phosphoenolpyruvate carboxykinase
CG717
CG718			hhy:Halhy_5832 K04044	HSP70			PF00012	Hsp70 protein
CG719							PF00012	Hsp70 protein
CG720	COG0443	Molecular chaperone	calo:Cal7507_1852 K04043	HSP70	BSEZ05055	Chaperone protein DnaK	PF00012	Hsp70 protein
CG721							PF07724	AAA domain (Cdc48 subfamily)
CG722							PF01138	3' exoribonuclease family, domain 1
CG723	COG1217	Predicted membrane GTPase involved in stress response	atm:ANT_15490 K06207	GTP_EFTU	BSEZ02790	GTP-binding protein TypA/BipA	PF00009	Elongation factor Tu GTP binding domain
CG724			beo:BEH_18265 K01903	ATP-grasp_2	BSEZ05438	Succinyl-CoA ligase [ADP-forming] beta chain (EC 6.2.1.5)	PF08442	ATP-grasp domain
CG725					BSEZ04505	ClpB protein	PF02861	Clp amino terminal domain, pathogenicity island component
CG726			nsr:NS506_00269 K02355	GTP_EFTU			PF00009	Elongation factor Tu GTP binding domain
CG727							PF00456	Transketolase, thiamine diphosphate binding domain
CG728							PF00501	AMP-binding enzyme
CG729	COG0568	DNA-directed RNA polymerase sigma subunit (sigma70 sigma32)	frt:F7308_1422 K03086	Sigma70_r2	BSEZ04345	RNA polymerase sigma factor RpoD	PF04542	Sigma-70 region 2
CG730							PF02012	BNR/Asp-box repeat
CG731			dpb:BABL1_gene_415 K15987	H_PPase			PF03030	Inorganic H+ pyrophosphatase
CG732	COG0188	Type IIA topoisomerase (DNA gyrase topo II topoisomerase IV) A subunit	scs:Sta7437_0613 K02469	DNA_topoisoIV	BSEZ05609	DNA gyrase subunit A (EC 5.99.1.3)	PF00521	DNA gyrase/topoisomerase IV, subunit A
CG733							PF00521	DNA gyrase/topoisomerase IV, subunit A
CG734							PF00472	RF-1 domain
CG735	COG0445	NAD FAD-utilizing enzyme apparently involved in cell division	rce:RC1_2810 K03495	GIDA			PF01134	Glucose inhibited division protein A
CG736	COG0465	ATP-dependent Zn proteases			BSEZ04726	Cell division protein FtsH (EC 3.4.24.-)	PF00004	ATPase family associated with various cellular activities (AAA)
CG737	COG1197	Transcription-repair coupling factor (superfamily II helicase)	cja:CJA_1764 K03723	TRCF			PF02559	CarD-like/TRCF domain
CG738	COG0188	Type IIA topoisomerase (DNA gyrase topo II topoisomerase IV) A subunit	scs:Sta7437_0613 K02469	DNA_topoisoIV			PF00521	DNA gyrase/topoisomerase IV, subunit A
CG739							PF00873	AcrB/AcrD/AcrF family
CG740	COG4770	Acetyl propionyl-CoA carboxylase alpha subunit	pfb:VO64_5139 K13777	CPSase_L_D2			PF02786	Carbamoyl-phosphate synthase L chain, ATP binding domain
CG741							PF00670	S-adenosyl-L-homocysteine hydrolase, NAD binding domain
CG742							PF00005	ABC transporter
CG743							PF02779	Transketolase, pyrimidine binding domain
CG744							PF01411	tRNA synthetases class II (A)
CG745							PF00456	Transketolase, thiamine diphosphate binding domain
CG746							PF06071	Protein of unknown function (DUF933)
CG747			hhy:Halhy_5832 K04044	HSP70			PF00012	Hsp70 protein
CG748			gee:GM3708_523 K01937	CTP_synth_N			PF06418	CTP synthase N-terminus
CG749							PF01578	2heme_cytochrom Cytochrom_C_asm Cytochrome C assembly protein
CG750	COG0587	DNA polymerase III alpha subunit	ttu:TERTU_2929 K14162	DNA_pol3_alpha	BSEZ02191	DNA polymerase III alpha subunit (EC 2.7.7.7)	PF07733	Bacterial DNA polymerase III alpha subunit
CG751							PF00472	RF-1 domain
CG752							PF00472	RF-1 domain
CG753							PF12344	Ultra-violet resistance protein B
CG754	COG0304	3-oxoacyl-(acyl-carrier-protein) synthase	geo:Geob_2616 K09458	ketoacyl-synt	BSEZ06092	3-oxoacyl-[acyl-carrier-protein] synthase, KASII (EC 2.3.1.41)	PF00109	Beta-ketoacyl synthase, N-terminal domain
CG755							PF02233	NAD(P) transhydrogenase beta subunit
CG756							PF00009	Elongation factor Tu GTP binding domain
CG757							PF02779	Transketolase, pyrimidine binding domain
CG758			mah:MEALZ_2507 K02198	CcmF_C			PF01578	2heme_cytochrom Cytochrom_C_asm Cytochrome C assembly protein
CG759							PF02922	Carbohydrate-binding module 48 (Isoamylase N-terminal domain)
CG760	COG0372	Citrate synthase	ahu:A6A40_04610 K01647	Citrate_synt	BSEZ05159	Citrate synthase (si) (EC 2.3.3.1)	PF00285	Citrate synthase
CG761	COG0065	3-isopropylmalate dehydratase large subunit	fpm:LA56_1403 K01703	Aconitase	BSEZ08602	3-isopropylmalate dehydratase large subunit (EC 4.2.1.33)	PF00330	Aconitase family (aconitate hydratase)
CG762
CG763			rtr:RTCIAT899_CH05035 K04090	POR			PF01558	Pyruvate ferredoxin/flavodoxin oxidoreductase
CG764							PF00006	ATP synthase alpha/beta family, nucleotide-binding domain
CG765							PF02861	Clp amino terminal domain, pathogenicity island component
CG766	COG0646	Methionine synthase I (cobalamin-dependent) methyltransferase domain					PF02965	Vitamin B12 dependent methionine synthase, activation domain
CG767	COG0210	Superfamily I DNA and RNA helicases	tee:Tel_14840 K03657	UvrD_C	BSEZ02991	ATP-dependent DNA helicase UvrD/PcrA	PF13361	UvrD-like helicase C-terminal domain
CG768							PF00456	Transketolase, thiamine diphosphate binding domain
CG769	COG0008	Glutamyl- and glutaminyl-tRNA synthetases	sli:Slin_2363 K01886	tRNA-synt_1c			PF00749	tRNA synthetases class I (E and Q), catalytic domain
CG770							PF02559	CarD-like/TRCF domain
CG771	COG1138	Cytochrome c biogenesis factor	axn:AX27061_2252 K02198	CcmF_C	BSEZ03076	Cytochrome c heme lyase subunit CcmF	PF01578	2heme_cytochrom Cytochrom_C_asm Cytochrome C assembly protein
CG772							PF01515	Phosphate acetyl/butaryl transferase
CG773			mcg:GL4_1095 644				PF12228	Amidohydrolase DUF3604 Protein of unknown function (DUF3604)
CG774	COG0065	3-isopropylmalate dehydratase large subunit	fpm:LA56_1403 K01703	Aconitase			PF00330	Aconitase family (aconitate hydratase)
CG775	COG0458	Carbamoylphosphate synthase large subunit (split gene in MJ)	afw:Anae109_2072 K01955	CPSase_L_D2	BSEZ01840	Carbamoyl-phosphate synthase large chain (EC 6.3.5.5)	PF02787	Carbamoyl-phosphate synthetase large chain, oligomerisation domain
CG776							PF00152	tRNA synthetases class II (D, K and N)
CG777			syne:Syn6312_1246 K03043	RNA_pol_Rpb2_6			PF04565	RNA polymerase Rpb2, domain 3
CG778							PF00004	ATPase family associated with various cellular activities (AAA)
CG779	COG0012	Predicted GTPase probable translation factor	wri:WRi_003030 K06942	YchF-GTPase_C	BSEZ03452	GTP-binding and nucleic acid-binding protein YchF	PF06071	Protein of unknown function (DUF933)
CG780	COG0518	GMP synthase - Glutamine amidotransferase domain					PF00958	GMP synthase C terminal domain
CG781	COG4608	ABC-type oligopeptide transport system ATPase component	cwo:Cwoe_2949 K02032	ABC_tran	BSEZ08650	Oligopeptide transport ATP-binding protein OppF (TC 3.A.1.5.1)	PF00005	ABC transporter
CG782							PF00152	tRNA synthetases class II (D, K and N)
CG783	COG0556	Helicase subunit of the DNA excision repair complex	asl:Aeqsu_0063 K03702	UvrB	BSEZ01169	Excinuclease ABC subunit B	PF12344	Ultra-violet resistance protein B
CG784							PF00873	AcrB/AcrD/AcrF family
CG785							PF07517	SecA DEAD-like domain
CG786	COG1197	Transcription-repair coupling factor (superfamily II helicase)	tgr:Tgr7_1358 K03723	TRCF			PF02559	CarD-like/TRCF domain
CG787	COG0443	Molecular chaperone	pkc:PKB_1042 K04044	HSP70	BSEZ09661	Chaperone protein HscA	PF00012	Hsp70 protein
CG788			dpb:BABL1_gene_350 K06207	GTP_EFTU			PF00009	Elongation factor Tu GTP binding domain
CG789							PF00472	RF-1 domain
CG790	COG0443	Molecular chaperone	tmo:TMO_3474 K04043	HSP70	BSEZ05055	Chaperone protein DnaK	PF00012	Hsp70 protein
CG791	COG2326	Uncharacterized conserved protein	thu:AC731_003745 396	Toprim_3	BSEZ06292	Hypothetical protein PvdX	PF03976	Polyphosphate kinase 2 (PPK2)
CG792							PF01578	2heme_cytochrom Cytochrom_C_asm Cytochrome C assembly protein
CG793							PF00009	Elongation factor Tu GTP binding domain
CG794	COG0532	Translation initiation factor 2 (IF-2; GTPase)	rmr:Rmar_1309 K02519	IF-2	BSEZ08384	Translation initiation factor 2	PF00009	Elongation factor Tu GTP binding domain
CG795							PF00012	Hsp70 protein
CG796			agl:PYTT_0117 K03924	AAA_3			PF07726	ATPase family associated with various cellular activities (AAA)
CG797	COG0525	Valyl-tRNA synthetase	mic:Mic7113_0122 K01873	tRNA-synt_1	BSEZ03614	Valyl-tRNA synthetase (EC 6.1.1.9)	PF00133	tRNA synthetases class I (I, L, M and V)
CG798							PF00456	Transketolase, thiamine diphosphate binding domain
CG799	COG0587	DNA polymerase III alpha subunit	ttu:TERTU_2929 K14162	DNA_pol3_alpha			PF07733	Bacterial DNA polymerase III alpha subunit
CG800							PF01134	Glucose inhibited division protein A
CG801	COG1702	Phosphate starvation-inducible protein PhoH predicted ATPase	pdc:CDIF630_02685 K06217	PhoH	BSEZ06856	Phosphate starvation-inducible protein PhoH, predicted ATPase	PF02562	PhoH-like protein
CG802	COG0046	Phosphoribosylformylglycinamidine (FGAM) synthase synthetase domain	frf:LO80_05790 K01952	GATase_5	BSEZ00964|BSEZ05886		PF13507	CobB/CobQ-like glutamine amidotransferase domain
CG803							PF00004	ATPase family associated with various cellular activities (AAA)
CG804			flm:MY04_4877 1084	BNR_2			PF02012	BNR/Asp-box repeat
CG805	COG0296	1 4-alpha-glucan branching enzyme	abf:AMK58_08875 K00700	Alpha-amylase_C			PF02922	Carbohydrate-binding module 48 (Isoamylase N-terminal domain)
CG806	COG0403	Glycine cleavage system protein P (pyridoxal-binding) N-terminal domain	dsu:Dsui_2737 K00281	GDC-P	BSEZ01870	Glycine dehydrogenase [decarboxylating] (glycine cleavage system P protein) (EC 1.4.4.2)	PF02347	Glycine cleavage system P-protein
CG807							PF04539	Sigma-70 region 3
CG808							PF01134	Glucose inhibited division protein A
CG809							PF07394	Alk_phosphatase DUF1501 Protein of unknown function (DUF1501)
CG810	COG0587	DNA polymerase III alpha subunit	ttu:TERTU_2929 K14162	DNA_pol3_alpha			PF07733	Bacterial DNA polymerase III alpha subunit
CG811			sdr:SCD_n01501 K00658	2-oxoacid_dh	BSEZ03782	Dihydrolipoamide succinyltransferase component (E2) of 2-oxoglutarate dehydrogenase complex (EC 2.3.1.61)	PF00198	2-oxoacid dehydrogenases acyltransferase (catalytic domain)
CG812							PF00006	ATP synthase alpha/beta family, nucleotide-binding domain
CG813							PF07724	AAA domain (Cdc48 subfamily)
CG814			clj:CLJU_c07980 K04043	HSP70	BSEZ05055	Chaperone protein DnaK	PF00012	Hsp70 protein
CG815							PF02786	Carbamoyl-phosphate synthase L chain, ATP binding domain
CG816							PF00009	Elongation factor Tu GTP binding domain
CG817	COG1158	Transcription termination factor	rmr:Rmar_2309 K03628	Rho_RNA_bind			PF07497	Rho termination factor, RNA-binding domain
CG818							PF00009	Elongation factor Tu GTP binding domain
CG819							PF07733	Bacterial DNA polymerase III alpha subunit
CG820							PF03764	Elongation factor G, domain IV
CG821							PF01274	Malate synthase
CG822							PF03949	Malic enzyme, NAD binding domain
CG823			mah:MEALZ_2507 K02198	CcmF_C			PF01578	2heme_cytochrom Cytochrom_C_asm Cytochrome C assembly protein
CG824							PF02786	Carbamoyl-phosphate synthase L chain, ATP binding domain
CG825	COG0172	Seryl-tRNA synthetase	swo:Swol_0010 K01875	tRNA-synt_2b	BSEZ02441	Seryl-tRNA synthetase (EC 6.1.1.11)	PF00587	tRNA synthetase class II core domain (G, H, P, S and T)
CG826							PF07517	SecA DEAD-like domain
CG827							PF02786	Carbamoyl-phosphate synthase L chain, ATP binding domain
CG828	COG0542	ATPases with chaperone activity ATP-binding subunit					PF07724	AAA domain (Cdc48 subfamily)
CG829							PF00005	ABC transporter
CG830			mcg:GL4_1095 644				PF12228	Amidohydrolase DUF3604 Protein of unknown function (DUF3604)
CG831							PF07724	AAA domain (Cdc48 subfamily)
CG832							PF00004	ATPase family associated with various cellular activities (AAA)
CG833							PF00009	Elongation factor Tu GTP binding domain
CG834							PF03030	Inorganic H+ pyrophosphatase
CG835							PF02559	CarD-like/TRCF domain
CG836	COG4770	Acetyl propionyl-CoA carboxylase alpha subunit			BSEZ05899	Methylcrotonyl-CoA carboxylase biotin-containing subunit (EC 6.4.1.4)	PF02786	Carbamoyl-phosphate synthase L chain, ATP binding domain
CG837	COG0296	1 4-alpha-glucan branching enzyme	tin:Tint_1097 K00700	CBM_48	BSEZ06875	1,4-alpha-glucan (glycogen) branching enzyme, GH-13-type (EC 2.4.1.18)	PF02922	Carbohydrate-binding module 48 (Isoamylase N-terminal domain)
CG838							PF00109	Beta-ketoacyl synthase, N-terminal domain
CG839	COG0480	Translation elongation factors (GTPases)	gbm:Gbem_0930 K02355	GTP_EFTU	BSEZ00883	Translation elongation factor G	PF03764	Elongation factor G, domain IV
CG840
CG841							PF02779	Transketolase, pyrimidine binding domain
CG842			mcg:GL4_1095 644				PF12228	Amidohydrolase DUF3604 Protein of unknown function (DUF3604)
CG843	COG0542	ATPases with chaperone activity ATP-binding subunit	wen:wHa_10310 K03694	AAA_2	BSEZ06938	ATP-dependent Clp protease ATP-binding subunit ClpA	PF07724	AAA domain (Cdc48 subfamily)
CG844							PF02012	BNR/Asp-box repeat
CG845							PF01645	Conserved region in glutamate synthase
CG846							PF00009	Elongation factor Tu GTP binding domain
CG847							PF00009	Elongation factor Tu GTP binding domain
CG848							PF02559	CarD-like/TRCF domain
CG849			plh:VT85_10515 K12132	TPR_12			PF00069	Protein kinase domain
CG850							PF00154	recA bacterial DNA recombination protein
CG851	COG0542	ATPases with chaperone activity ATP-binding subunit					PF00004	ATPase family associated with various cellular activities (AAA)
CG852							PF02922	Carbohydrate-binding module 48 (Isoamylase N-terminal domain)
CG853	COG1158	Transcription termination factor	rmr:Rmar_2309 K03628	Rho_RNA_bind	BSEZ02579	Transcription termination factor Rho	PF00006	ATP synthase alpha/beta family, nucleotide-binding domain
CG854	COG0465	ATP-dependent Zn proteases					PF01434	Peptidase family M41
CG855							PF03143	Elongation factor Tu C-terminal domain
CG856			psl:Psta_1498 K01868	tRNA-synt_2b			PF00587	tRNA synthetase class II core domain (G, H, P, S and T)
CG857			samy:DB32_003376 K03924	AAA_3			PF07726	ATPase family associated with various cellular activities (AAA)
CG858							PF00884	Sulfatase
CG859	COG0296	1 4-alpha-glucan branching enzyme	ttu:TERTU_0936 K00700	Alpha-amylase_C			PF02922	Carbohydrate-binding module 48 (Isoamylase N-terminal domain)
CG860	COG2217	Cation transport ATPase	pef:A7E78_04640 K17686	E1-E2_ATPase	BSEZ06022	Copper-translocating P-type ATPase (EC 3.6.3.4)	PF00122	E1-E2 ATPase
CG861	COG0441	Threonyl-tRNA synthetase	mec:Q7C_359 K01868	tRNA-synt_2b	BSEZ05087	Threonyl-tRNA synthetase (EC 6.1.1.3)	PF00587	tRNA synthetase class II core domain (G, H, P, S and T)
CG862	COG0518	GMP synthase - Glutamine amidotransferase domain	dap:Dacet_0079 K01951	GMP_synt_C	BSEZ07402	GMP synthase [glutamine-hydrolyzing] (EC 6.3.5.2)	PF00958	GMP synthase C terminal domain
CG863							PF00204	DNA gyrase B
CG864	COG1186	Protein chain release factor B	nhm:NHE_0580 K02836	PCRF	BSEZ01038|BSEZ08678		PF00472	RF-1 domain
CG865							PF07724	AAA domain (Cdc48 subfamily)
CG866			samy:DB32_002695 K03043	RNA_pol_Rpb2_6			PF00562	RNA polymerase Rpb2, domain 6
CG867			pbor:BSF38_00937 K03924	AAA_3			PF07726	ATPase family associated with various cellular activities (AAA)
CG868	COG0443	Molecular chaperone			BSEZ08517	Endoplasmic reticulum chaperon grp78 (BiP)	PF00012	Hsp70 protein
CG869							PF00006	ATP synthase alpha/beta family, nucleotide-binding domain
CG870							PF01268	Formate--tetrahydrofolate ligase
CG871							PF01134	Glucose inhibited division protein A
CG872							PF00999	Sodium/hydrogen exchanger family
CG873			plh:VT85_10515 K12132	TPR_12			PF00069	Protein kinase domain
CG874	COG0206	Cell division GTPase	dbr:Deba_2798 K03531	Tubulin	BSEZ04241	Cell division protein FtsZ (EC 3.4.24.-)	PF12327	FtsZ family, C-terminal domain
CG875	COG0178	Excinuclease ATPase subunit	hyl:LPB072_20200 K03701	ABC_tran	BSEZ08120	Excinuclease ABC subunit A, dimeric form	PF00005	ABC transporter
CG876	COG0365	Acyl-coenzyme A synthetases AMP-(fatty) acid ligases	dsh:Dshi_0825 K01908	AMP-binding	BSEZ06689	Acetyl-coenzyme A synthetase (EC 6.2.1.1)	PF00501	AMP-binding enzyme
CG877							PF07724	AAA domain (Cdc48 subfamily)
CG878			samy:DB32_003376 K03924	AAA_3			PF07726	ATPase family associated with various cellular activities (AAA)
CG879							PF02559	CarD-like/TRCF domain
CG880			yan:AYJ57_14075 643				PF12228	Amidohydrolase DUF3604 Protein of unknown function (DUF3604)
CG881							PF02012	BNR/Asp-box repeat
CG882							PF00006	ATP synthase alpha/beta family, nucleotide-binding domain
CG883							PF06071	Protein of unknown function (DUF933)
CG884	COG0001	Glutamate-1-semialdehyde aminotransferase	bbe:BBR47_18060 K01845	Aminotran_3	BSEZ02128	Glutamate-1-semialdehyde aminotransferase (EC 5.4.3.8)	PF00202	Aminotransferase class-III
CG885
CG886							PF00009	Elongation factor Tu GTP binding domain
CG887	COG0056	F0F1-type ATP synthase alpha subunit					PF00006	ATP synthase alpha/beta family, nucleotide-binding domain
CG888							PF01808	AICARFT/IMPCHase bienzyme
CG889							PF01039	Carboxyl transferase domain
CG890	COG0441	Threonyl-tRNA synthetase	rmg:Rhom172_0618 K01868	tRNA-synt_2b	BSEZ05087	Threonyl-tRNA synthetase (EC 6.1.1.3)	PF00587	tRNA synthetase class II core domain (G, H, P, S and T)
CG891			hhy:Halhy_5832 K04044	HSP70			PF00012	Hsp70 protein
CG892							PF00118	TCP-1/cpn60 chaperonin family
CG893							PF00285	Citrate synthase
CG894	COG0056	F0F1-type ATP synthase alpha subunit	cap:CLDAP_05070 K02111	ATP-synt_ab	BSEZ02887	ATP synthase alpha chain (EC 3.6.3.14)	PF00306	ATP synthase alpha/beta chain, C terminal domain
CG895	COG0008	Glutamyl- and glutaminyl-tRNA synthetases	srd:SD10_13335 K01886	tRNA-synt_1c	BSEZ09445	Glutaminyl-tRNA synthetase (EC 6.1.1.18)	PF00749	tRNA synthetases class I (E and Q), catalytic domain
CG896							PF03030	Inorganic H+ pyrophosphatase
CG897			tkm:TK90_0178 K00602	AICARFT_IMPCHas			PF01808	AICARFT/IMPCHase bienzyme
CG898							PF13292	1-deoxy-D-xylulose-5-phosphate synthase
CG899	COG0445	NAD FAD-utilizing enzyme apparently involved in cell division	mex:Mext_1583 K03495	GIDA			PF01134	Glucose inhibited division protein A
CG900							PF00154	recA bacterial DNA recombination protein
CG901	COG0148	Enolase	hoh:Hoch_2249 K01689	Enolase_C	BSEZ01661	Enolase (EC 4.2.1.11)	PF00113	Enolase, C-terminal TIM barrel domain
CG902	COG0304	3-oxoacyl-(acyl-carrier-protein) synthase	tmo:TMO_1863 K09458	ketoacyl-synt	BSEZ06092	3-oxoacyl-[acyl-carrier-protein] synthase, KASII (EC 2.3.1.41)	PF00109	Beta-ketoacyl synthase, N-terminal domain
CG903	COG0372	Citrate synthase			BSEZ05159	Citrate synthase (si) (EC 2.3.3.1)	PF00285	Citrate synthase
CG904	COG0653	Preprotein translocase subunit SecA (ATPase RNA helicase)	cag:Cagg_3193 K03070	SecA_DEAD	BSEZ07747	Protein export cytoplasm protein SecA ATPase RNA helicase (TC 3.A.5.1.1)	PF07517	SecA DEAD-like domain
CG905	COG0439	Biotin carboxylase	sru:SRU_0468 506	Biotin_carb_N			PF02786	Carbamoyl-phosphate synthase L chain, ATP binding domain
CG906			fgi:OP10G_1247 K06207	GTP_EFTU			PF00009	Elongation factor Tu GTP binding domain
CG907	COG0365	Acyl-coenzyme A synthetases AMP-(fatty) acid ligases	fty:CH70_1318 K01895	AMP-binding	BSEZ06689	Acetyl-coenzyme A synthetase (EC 6.2.1.1)	PF00501	AMP-binding enzyme
CG908			mpro:BJP34_09915 K01130	Sulfatase	BSEZ00440	Arylsulfatase (EC 3.1.6.1)	PF00884	Sulfatase
CG909							PF02922	Carbohydrate-binding module 48 (Isoamylase N-terminal domain)
CG910	COG0459	Chaperonin GroEL (HSP60 family)	pnl:PNK_2316 K04077	Cpn60_TCP1			PF00118	TCP-1/cpn60 chaperonin family
CG911	COG4770	Acetyl propionyl-CoA carboxylase alpha subunit	pfc:PflA506_3701 K13777	CPSase_L_D2			PF02786	Carbamoyl-phosphate synthase L chain, ATP binding domain
CG912							PF02012	BNR/Asp-box repeat
CG913							PF05362	Lon protease (S16) C-terminal proteolytic domain
CG914			hhy:Halhy_5832 K04044	HSP70			PF00012	Hsp70 protein
CG915	COG0714	MoxR-like ATPases	rmr:Rmar_2551 K03924	AAA_3	BSEZ06475	MoxR-like ATPase in aerotolerance operon	PF07726	ATPase family associated with various cellular activities (AAA)
CG916							PF02786	Carbamoyl-phosphate synthase L chain, ATP binding domain
CG917							PF00456	Transketolase, thiamine diphosphate binding domain
CG918	COG1009	NADH:ubiquinone oxidoreductase subunit 5 (chain L) Multisubunit Na+ H+ antiporter MnhA subunit	bid:Bind_2387 K00341	Proton_antipo_M	BSEZ06612	NADH-ubiquinone oxidoreductase chain L (EC 1.6.5.3)	PF00361	Proton-conducting membrane transporter
CG919	COG0065	3-isopropylmalate dehydratase large subunit	fcn:FN3523_0040 K01703	Aconitase			PF00330	Aconitase family (aconitate hydratase)
CG920							PF02787	Carbamoyl-phosphate synthetase large chain, oligomerisation domain
CG921							PF06071	Protein of unknown function (DUF933)
CG922							PF01138	3' exoribonuclease family, domain 1
CG923	COG0508	Pyruvate 2-oxoglutarate dehydrogenase complex dihydrolipoamide acyltransferase (E2) component and related enzymes	tgr:Tgr7_0078 K00658	2-oxoacid_dh			PF00198	2-oxoacid dehydrogenases acyltransferase (catalytic domain)
CG924							PF02012	BNR/Asp-box repeat
CG925							PF07724	AAA domain (Cdc48 subfamily)
CG926			psty:BFS30_00735 542	MdcE			PF01039	Carboxyl transferase domain
CG927							PF01558	Pyruvate ferredoxin/flavodoxin oxidoreductase
CG928							PF01134	Glucose inhibited division protein A
CG929	COG0508	Pyruvate 2-oxoglutarate dehydrogenase complex dihydrolipoamide acyltransferase (E2) component and related enzymes	rmg:Rhom172_2369 K00164	E1_dh			PF02779	Transketolase, pyrimidine binding domain
CG930	COG0532	Translation initiation factor 2 (IF-2; GTPase)	paca:ID47_11415 K02519	IF-2	BSEZ08384	Translation initiation factor 2	PF11987	Translation-initiation factor 2
CG931	COG0441	Threonyl-tRNA synthetase	rmg:Rhom172_0618 K01868	tRNA-synt_2b			PF00587	tRNA synthetase class II core domain (G, H, P, S and T)
CG932							PF02786	Carbamoyl-phosphate synthase L chain, ATP binding domain
CG933			eaa:I862_01100 K02835	PCRF			PF00472	RF-1 domain
CG934							PF07394	Alk_phosphatase DUF1501 Protein of unknown function (DUF1501)
CG935	COG0542	ATPases with chaperone activity ATP-binding subunit	saci:Sinac_1483 K03695	AAA_2	BSEZ04505	ClpB protein	PF02861	Clp amino terminal domain, pathogenicity island component
CG936	COG0495	Leucyl-tRNA synthetase	tco:Theco_2421 K01869	tRNA-synt_1	BSEZ04641	Leucyl-tRNA synthetase (EC 6.1.1.4)	PF00133	tRNA synthetases class I (I, L, M and V)
CG937							PF03030	Inorganic H+ pyrophosphatase
CG938							PF03030	Inorganic H+ pyrophosphatase
CG939							PF00133	tRNA synthetases class I (I, L, M and V)
CG940							PF01411	tRNA synthetases class II (A)
CG941							PF02347	Glycine cleavage system P-protein
CG942	COG0050	GTPases - translation elongation factors	dsh:Dshi_0223 K02358	GTP_EFTU	BSEZ01822	Translation elongation factor Tu	PF03144	Elongation factor Tu domain 2
CG943			samy:DB32_003376 K03924	AAA_3			PF07726	ATPase family associated with various cellular activities (AAA)
CG944							PF00009	Elongation factor Tu GTP binding domain
CG945			fil:BN1229_v1_2696 K00123	Molybdopterin	BSEZ02715	Formate dehydrogenase-O, major subunit (EC 1.2.1.2)	PF00384	Molybdopterin oxidoreductase
CG946							PF02786	Carbamoyl-phosphate synthase L chain, ATP binding domain
CG947							PF02190	ATP-dependent protease La (LON) substrate-binding domain
CG948			tli:Tlie_0746 K02835	PCRF	BSEZ00734	Peptide chain release factor 1	PF03462	PCRF domain
CG949	COG0439	Biotin carboxylase	tmr:Tmar_2260 K01961	CPSase_L_D2	BSEZ06833	Biotin carboxylase of acetyl-CoA carboxylase (EC 6.3.4.14)	PF02786	Carbamoyl-phosphate synthase L chain, ATP binding domain
CG950							PF07724	AAA domain (Cdc48 subfamily)
CG951							PF02786	Carbamoyl-phosphate synthase L chain, ATP binding domain
CG952							PF00005	ABC transporter
CG953							PF00749	tRNA synthetases class I (E and Q), catalytic domain
CG954	COG0556	Helicase subunit of the DNA excision repair complex	vbl:L21SP4_01122 K03702	Helicase_C	BSEZ01169	Excinuclease ABC subunit B	PF12344	Ultra-violet resistance protein B
CG955	COG2805	Tfp pilus assembly protein pilus retraction ATPase PilT	cfi:Celf_2006 K02669	T2SSE			PF00437	Type II/IV secretion system protein
CG956							PF02779	Transketolase, pyrimidine binding domain
CG957							PF02559	CarD-like/TRCF domain
CG958							PF01578	2heme_cytochrom Cytochrom_C_asm Cytochrome C assembly protein
CG959							PF03255	Acetyl co-enzyme A carboxylase carboxyltransferase alpha subunit
CG960							PF01926	50S ribosome-binding GTPase
CG961	COG0403	Glycine cleavage system protein P (pyridoxal-binding) N-terminal domain			BSEZ01870	Glycine dehydrogenase [decarboxylating] (glycine cleavage system P protein) (EC 1.4.4.2)	PF02347	Glycine cleavage system P-protein
CG962							PF14492	Elongation Factor G, domain II
CG963							PF00676	Dehydrogenase E1 component
CG964							PF06071	Protein of unknown function (DUF933)
CG965							PF00437	Type II/IV secretion system protein
CG966							PF02787	Carbamoyl-phosphate synthetase large chain, oligomerisation domain
CG967							PF04998	RNA polymerase Rpb1, domain 5
CG968	COG0686	Alanine dehydrogenase	yan:AYJ57_04340 K00259	AlaDh_PNT_C	BSEZ01521	Alanine dehydrogenase (EC 1.4.1.1)	PF01262	Alanine dehydrogenase/PNT, C-terminal domain
CG969							PF07516	SecA Wing and Scaffold domain
CG970	COG1282	NAD NADP transhydrogenase beta subunit	rmr:Rmar_2170 K00325	PNTB			PF02233	NAD(P) transhydrogenase beta subunit
CG971							PF00988	Carbamoyl-phosphate synthase small chain, CPSase domain
CG972			phm:PSMK_01240 K03924	AAA_3			PF07726	ATPase family associated with various cellular activities (AAA)
CG973							PF00472	RF-1 domain
CG974							PF00204	DNA gyrase B
CG975							PF02559	CarD-like/TRCF domain
CG976					BSEZ01466	General secretion pathway protein E	PF00437	Type II/IV secretion system protein
CG977							PF07394	Alk_phosphatase DUF1501 Protein of unknown function (DUF1501)
CG978							PF00005	ABC transporter
CG979			mai:MICA_1609 K03723	TRCF			PF03461	TRCF domain
CG980	COG3839	ABC-type sugar transport systems ATPase components	rgi:RGI145_05035 K10111	ABC_tran	BSEZ05376	Maltose/maltodextrin transport ATP-binding protein MalK (EC 3.6.3.19)	PF00005	ABC transporter
CG981							PF02779	Transketolase, pyrimidine binding domain
CG982	COG0443	Molecular chaperone			BSEZ08517	Endoplasmic reticulum chaperon grp78 (BiP)	PF00012	Hsp70 protein
CG983							PF07517	SecA DEAD-like domain
CG984			tvr:TVD_10885 K01939	Adenylsucc_synt			PF00709	Adenylosuccinate synthetase
CG985							PF02012	BNR/Asp-box repeat
CG986	COG0086	DNA-directed RNA polymerase beta' subunit 160 kD subunit	dti:Desti_5255 K03046	RNA_pol_Rpb1_1	BSEZ02097	DNA-directed RNA polymerase beta' subunit (EC 2.7.7.6)	PF04998	RNA polymerase Rpb1, domain 5
CG987							PF00330	Aconitase family (aconitate hydratase)
CG988							PF04998	RNA polymerase Rpb1, domain 5
CG989			cbot:ATE48_00645 K01937	CTP_synth_N			PF06418	CTP synthase N-terminus
CG990	COG0441	Threonyl-tRNA synthetase	rmg:Rhom172_0618 K01868	tRNA-synt_2b			PF00587	tRNA synthetase class II core domain (G, H, P, S and T)
CG991							PF00009	Elongation factor Tu GTP binding domain
CG992	COG0192	S-adenosylmethionine synthetase	wri:WRi_001150 K00789	S-AdoMet_synt_C	BSEZ06170	S-adenosylmethionine synthetase (EC 2.5.1.6)	PF02773	S-adenosylmethionine synthetase, C-terminal domain
CG993							PF00006	ATP synthase alpha/beta family, nucleotide-binding domain
CG994							PF04565	RNA polymerase Rpb2, domain 3
CG995							PF01580	FtsK/SpoIIIE family
CG996							PF00069	Protein kinase domain
CG997	COG0441	Threonyl-tRNA synthetase	rmg:Rhom172_0618 K01868	tRNA-synt_2b	BSEZ05087	Threonyl-tRNA synthetase (EC 6.1.1.3)	PF00587	tRNA synthetase class II core domain (G, H, P, S and T)
CG998	COG0188	Type IIA topoisomerase (DNA gyrase topo II topoisomerase IV) A subunit	mfl:Mfl007 K02469	DNA_topoisoIV	BSEZ05609	DNA gyrase subunit A (EC 5.99.1.3)	PF00521	DNA gyrase/topoisomerase IV, subunit A
CG999	COG0466	ATP-dependent Lon protease bacterial type	scl:sce4504 799	LON_substr_bdg			PF05362	Lon protease (S16) C-terminal proteolytic domain
CG1000					BSEZ07632	Formate--tetrahydrofolate ligase (EC 6.3.4.3)	PF01268	Formate--tetrahydrofolate ligase
CG1001							PF02786	Carbamoyl-phosphate synthase L chain, ATP binding domain
CG1002							PF02786	Carbamoyl-phosphate synthase L chain, ATP binding domain
CG1003			samy:DB32_004965 K02669	T2SSE	BSEZ07353	Twitching motility protein PilT	PF00437	Type II/IV secretion system protein
CG1004			saci:Sinac_0499 K03046	RNA_pol_Rpb1_1			PF04983	RNA polymerase Rpb1, domain 3
CG1005							PF00133	tRNA synthetases class I (I, L, M and V)
CG1006							PF00005	ABC transporter
CG1007							PF00152	tRNA synthetases class II (D, K and N)
CG1008	COG0495	Leucyl-tRNA synthetase	cdf:CD630_25210 K01869	tRNA-synt_1	BSEZ04641	Leucyl-tRNA synthetase (EC 6.1.1.4)	PF00133	tRNA synthetases class I (I, L, M and V)
CG1009							PF00009	Elongation factor Tu GTP binding domain
CG1010							PF00009	Elongation factor Tu GTP binding domain
CG1011							PF02861	Clp amino terminal domain, pathogenicity island component
CG1012							PF07517	SecA DEAD-like domain
CG1013							PF01515	Phosphate acetyl/butaryl transferase
CG1014	COG1674	DNA segregation ATPase FtsK SpoIIIE and related proteins	rtr:RTCIAT899_CH17280 K03466	FtsK_SpoIIIE	BSEZ03552	Cell division protein FtsK	PF01580	FtsK/SpoIIIE family
CG1015							PF00009	Elongation factor Tu GTP binding domain
CG1016					BSEZ04726	Cell division protein FtsH (EC 3.4.24.-)	PF01434	Peptidase family M41
CG1017							PF04998	RNA polymerase Rpb1, domain 5
CG1018							PF04565	RNA polymerase Rpb2, domain 3
CG1019			smx:SM11_pC0236 632				PF12228	Amidohydrolase DUF3604 Protein of unknown function (DUF3604)
CG1020	COG4799	Acetyl-CoA carboxylase carboxyltransferase component (subunits alpha and beta)	cai:Caci_3761 K01969	Carboxyl_trans	BSEZ02223	Methylcrotonyl-CoA carboxylase carboxyl transferase subunit (EC 6.4.1.4)	PF01039	Carboxyl transferase domain
CG1021	COG0178	Excinuclease ATPase subunit	gtn:GTNG_3035 K03701	ABC_tran	BSEZ05200	Excinuclease ABC subunit A
CG1022	COG0045	Succinyl-CoA synthetase beta subunit	tee:Tel_06925 K01903	ATP-grasp_2	BSEZ05438	Succinyl-CoA ligase [ADP-forming] beta chain (EC 6.2.1.5)	PF08442	ATP-grasp domain
CG1023							PF02012	BNR/Asp-box repeat
CG1024			pbor:BSF38_02723 K03046	RNA_pol_Rpb1_1			PF00623	RNA polymerase Rpb1, domain 2
CG1025	COG0441	Threonyl-tRNA synthetase	sru:SRU_2802 K01868	tRNA-synt_2b	BSEZ05087	Threonyl-tRNA synthetase (EC 6.1.1.3)	PF00587	tRNA synthetase class II core domain (G, H, P, S and T)
CG1026	COG0104	Adenylosuccinate synthase	tvi:Thivi_0416 K01939	Adenylsucc_synt	BSEZ04933	Adenylosuccinate synthetase (EC 6.3.4.4)	PF00709	Adenylosuccinate synthetase
CG1027							PF00204	DNA gyrase B
CG1028	COG1529	Aerobic-type carbon monoxide dehydrogenase large subunit CoxL CutL homologs	dge:Dgeo_1947 K03520	Ald_Xan_dh_C2	BSEZ05469	Carbon monoxide dehydrogenase large chain (EC 1.2.99.2)	PF02738	Molybdopterin-binding domain of aldehyde dehydrogenase
CG1029							PF01266	FAD dependent oxidoreductase
CG1030			phm:PSMK_01240 K03924	AAA_3			PF07726	ATPase family associated with various cellular activities (AAA)
CG1031							PF00009	Elongation factor Tu GTP binding domain
CG1032							PF03030	Inorganic H+ pyrophosphatase
CG1033							PF13361	UvrD-like helicase C-terminal domain
CG1034	COG1138	Cytochrome c biogenesis factor	tee:Tel_16620 K02198	CcmF_C	BSEZ03076	Cytochrome c heme lyase subunit CcmF	PF01578	2heme_cytochrom Cytochrom_C_asm Cytochrome C assembly protein
CG1035			msv:Mesil_3263 K00615	Transketolase_N			PF00456	Transketolase, thiamine diphosphate binding domain
CG1036	COG0508	Pyruvate 2-oxoglutarate dehydrogenase complex dihydrolipoamide acyltransferase (E2) component and related enzymes	tee:Tel_06950 K00658	2-oxoacid_dh	BSEZ03782	Dihydrolipoamide succinyltransferase component (E2) of 2-oxoglutarate dehydrogenase complex (EC 2.3.1.61)	PF00198	2-oxoacid dehydrogenases acyltransferase (catalytic domain)
CG1037							PF06418	CTP synthase N-terminus
CG1038	COG0172	Seryl-tRNA synthetase	swo:Swol_0010 K01875	tRNA-synt_2b			PF00587	tRNA synthetase class II core domain (G, H, P, S and T)
CG1039							PF04998	RNA polymerase Rpb1, domain 5
CG1040							PF00472	RF-1 domain
CG1041	COG1158	Transcription termination factor	abai:IMCC26256_111711 K03628	Rho_RNA_bind			PF00006	ATP synthase alpha/beta family, nucleotide-binding domain
CG1042							PF00749	tRNA synthetases class I (E and Q), catalytic domain
CG1043							PF02559	CarD-like/TRCF domain
CG1044							PF02559	CarD-like/TRCF domain
CG1045							PF00361	Proton-conducting membrane transporter
CG1046							PF13088	BNR repeat-like domain
CG1047	COG1282	NAD NADP transhydrogenase beta subunit	rmr:Rmar_2170 K00325	PNTB			PF02233	NAD(P) transhydrogenase beta subunit
CG1048							PF03461	TRCF domain
CG1049			paca:ID47_03860 K02945	S1	BSEZ03170	SSU ribosomal protein S1p	PF00575	S1 RNA binding domain
CG1050	COG0574	Phosphoenolpyruvate synthase pyruvate phosphate dikinase	rmo:MCI_00490 K01006	PEP-utilizers_C	BSEZ00958	Pyruvate,phosphate dikinase (EC 2.7.9.1)	PF02896	PEP-utilising enzyme, TIM barrel domain
CG1051							PF00141	Peroxidase
CG1052	COG1219	ATP-dependent protease Clp ATPase subunit	lre:Lreu_0653 K03544	AAA_2	BSEZ04697	ATP-dependent Clp protease ATP-binding subunit ClpX	PF07724	AAA domain (Cdc48 subfamily)
CG1053	COG0090	Ribosomal protein L2	tol:TOL_3447 K02886	Ribosomal_L2_C	BSEZ07672	LSU ribosomal protein L2p (L8e)	PF00181	Ribosomal Proteins L2, RNA binding domain
CG1054	COG0045	Succinyl-CoA synthetase beta subunit	alv:Alvin_1505 K01903	ATP-grasp_2	BSEZ05438	Succinyl-CoA ligase [ADP-forming] beta chain (EC 6.2.1.5)	PF08442	ATP-grasp domain
CG1055							PF02786	Carbamoyl-phosphate synthase L chain, ATP binding domain
CG1056							PF13507	CobB/CobQ-like glutamine amidotransferase domain
CG1057			win:WPG_3124 1059	BNR_2			PF02012	BNR/Asp-box repeat
CG1058							PF00204	DNA gyrase B
CG1059			dpr:Despr_0312 K06942	YchF-GTPase_C	BSEZ03452	GTP-binding and nucleic acid-binding protein YchF	PF01926	50S ribosome-binding GTPase
CG1060	COG1158	Transcription termination factor	pbs:Plabr_0648 K03628	ATP-synt_ab	BSEZ02579	Transcription termination factor Rho	PF00006	ATP synthase alpha/beta family, nucleotide-binding domain
CG1061							PF07517	SecA DEAD-like domain
CG1062			tee:Tel_16215 K03568	PmbA_TldD			PF01523	Putative modulator of DNA gyrase
CG1063							PF02779	Transketolase, pyrimidine binding domain
CG1064	COG4770	Acetyl propionyl-CoA carboxylase alpha subunit	ptv:AA957_22835 K13777	CPSase_L_D2			PF02786	Carbamoyl-phosphate synthase L chain, ATP binding domain
CG1065							PF02922	Carbohydrate-binding module 48 (Isoamylase N-terminal domain)
CG1066							PF02190	ATP-dependent protease La (LON) substrate-binding domain
CG1067	COG0188	Type IIA topoisomerase (DNA gyrase topo II topoisomerase IV) A subunit	adg:Adeg_0006 K02469	DNA_topoisoIV	BSEZ05609	DNA gyrase subunit A (EC 5.99.1.3)	PF00521	DNA gyrase/topoisomerase IV, subunit A
CG1068	COG3288	NAD NADP transhydrogenase alpha subunit					PF02233	NAD(P) transhydrogenase beta subunit
CG1069							PF02233	NAD(P) transhydrogenase beta subunit
CG1070							PF00118	TCP-1/cpn60 chaperonin family
CG1071							PF03030	Inorganic H+ pyrophosphatase
CG1072							PF13361	UvrD-like helicase C-terminal domain
CG1073							PF00456	Transketolase, thiamine diphosphate binding domain
CG1074							PF01642	Methylmalonyl-CoA mutase
CG1075							PF02786	Carbamoyl-phosphate synthase L chain, ATP binding domain
CG1076	COG0532	Translation initiation factor 2 (IF-2; GTPase)	cdf:CD630_13090 K02519	IF-2	BSEZ08384	Translation initiation factor 2	PF00009	Elongation factor Tu GTP binding domain
CG1077	COG0686	Alanine dehydrogenase	gma:AciX8_3666 K00259	AlaDh_PNT_C	BSEZ01521	Alanine dehydrogenase (EC 1.4.1.1)	PF01262	Alanine dehydrogenase/PNT, C-terminal domain
CG1078			fgi:OP10G_3646 K01868	tRNA-synt_2b			PF00587	tRNA synthetase class II core domain (G, H, P, S and T)
CG1079							PF03308	ArgK protein
CG1080							PF07726	ATPase family associated with various cellular activities (AAA)
CG1081							PF00005	ABC transporter
CG1082	COG0443	Molecular chaperone					PF00012	Hsp70 protein
CG1083							PF00587	tRNA synthetase class II core domain (G, H, P, S and T)
CG1084							PF02896	PEP-utilising enzyme, TIM barrel domain
CG1085			gsb:GSUB_12685 K03043	RNA_pol_Rpb2_6			PF04561	RNA polymerase Rpb2, domain 2
CG1086							PF02012	BNR/Asp-box repeat
CG1087							PF04998	RNA polymerase Rpb1, domain 5
CG1088							PF02773	S-adenosylmethionine synthetase, C-terminal domain
CG1089							PF00109	Beta-ketoacyl synthase, N-terminal domain
CG1090							PF07726	ATPase family associated with various cellular activities (AAA)
CG1091			red:roselon_03086 K13821	Aldedh			PF00171	Aldehyde dehydrogenase family
CG1092	COG0146	N-methylhydantoinase B acetone carboxylase alpha subunit	ptp:RCA23_c18790 K01474	Hydantoinase_B	BSEZ00621	N-methylhydantoinase B (EC 3.5.2.14)	PF01968	Hydantoinase/oxoprolinase
CG1093	COG0508	Pyruvate 2-oxoglutarate dehydrogenase complex dihydrolipoamide acyltransferase (E2) component and related enzymes	tee:Tel_06950 K00658	2-oxoacid_dh			PF00198	2-oxoacid dehydrogenases acyltransferase (catalytic domain)
CG1094							PF01578	2heme_cytochrom Cytochrom_C_asm Cytochrome C assembly protein
CG1095			sdr:SCD_n01501 K00658	2-oxoacid_dh			PF00198	2-oxoacid dehydrogenases acyltransferase (catalytic domain)
CG1096							PF04542	Sigma-70 region 2
CG1097	COG0365	Acyl-coenzyme A synthetases AMP-(fatty) acid ligases			BSEZ06689	Acetyl-coenzyme A synthetase (EC 6.2.1.1)	PF00501	AMP-binding enzyme
CG1098					BSEZ02097	DNA-directed RNA polymerase beta' subunit (EC 2.7.7.6)	PF04998	RNA polymerase Rpb1, domain 5
CG1099							PF13603	Leucyl-tRNA synthetase, Domain 2
CG1100	COG0008	Glutamyl- and glutaminyl-tRNA synthetases	hoh:Hoch_6655 K01886	tRNA-synt_1c	BSEZ09445	Glutaminyl-tRNA synthetase (EC 6.1.1.18)	PF00749	tRNA synthetases class I (E and Q), catalytic domain
CG1101	COG2225	Malate synthase	zal:AZF00_01845 K01638	Malate_synthase	BSEZ03129	Malate synthase G (EC 2.3.3.9)	PF01274	Malate synthase
CG1102							PF02786	Carbamoyl-phosphate synthase L chain, ATP binding domain
CG1103	COG0441	Threonyl-tRNA synthetase	rfe:RF_0979 K01868	tRNA-synt_2b	BSEZ05087	Threonyl-tRNA synthetase (EC 6.1.1.3)	PF00587	tRNA synthetase class II core domain (G, H, P, S and T)
CG1104	COG0542	ATPases with chaperone activity ATP-binding subunit	tra:Trad_0176 K03695	AAA_2	BSEZ04505	ClpB protein
CG1105	COG0499	S-adenosylhomocysteine hydrolase	fsu:Fisuc_1286 K01251	AdoHcyase	BSEZ01775	Adenosylhomocysteinase (EC 3.3.1.1)	PF00670	S-adenosyl-L-homocysteine hydrolase, NAD binding domain
CG1106							PF00009	Elongation factor Tu GTP binding domain
CG1107							PF00118	TCP-1/cpn60 chaperonin family
CG1108							PF03030	Inorganic H+ pyrophosphatase
CG1109	COG0532	Translation initiation factor 2 (IF-2; GTPase)	pin:Ping_0817 K02519	IF-2	BSEZ08384	Translation initiation factor 2	PF00009	Elongation factor Tu GTP binding domain
CG1110							PF00171	Aldehyde dehydrogenase family
CG1111	COG0013	Alanyl-tRNA synthetase	enm:EBS_1420 K01872	tRNA-synt_2c	BSEZ09538	Alanyl-tRNA synthetase (EC 6.1.1.7)	PF01411	tRNA synthetases class II (A)
CG1112							PF01411	tRNA synthetases class II (A)
CG1113							PF00122	E1-E2 ATPase
CG1114							PF00361	Proton-conducting membrane transporter
CG1115	COG0504	CTP synthase (UTP-ammonia lyase)	rmr:Rmar_2712 K01937	CTP_synth_N			PF06418	CTP synthase N-terminus
CG1116							PF00152	tRNA synthetases class II (D, K and N)
CG1117							PF07587	PSD1 Protein of unknown function (DUF1553)
CG1118					BSEZ08650	Oligopeptide transport ATP-binding protein OppF (TC 3.A.1.5.1)	PF00005	ABC transporter
CG1119							PF06418	CTP synthase N-terminus
CG1120							PF00285	Citrate synthase
CG1121			fis:FIS3754_36220 K04043	HSP70			PF00012	Hsp70 protein
CG1122	COG2609	Pyruvate dehydrogenase complex dehydrogenase (E1) component	seds:AAY24_01110 K00163	Transketolase_N	BSEZ07289	Pyruvate dehydrogenase E1 component (EC 1.2.4.1)
CG1123							PF00009	Elongation factor Tu GTP binding domain
CG1124	COG0343	Queuine archaeosine tRNA-ribosyltransferase	gme:Gmet_0852 K00773	TGT	BSEZ00163	tRNA-guanine transglycosylase (EC 2.4.2.29)	PF01702	Queuine tRNA-ribosyltransferase
CG1125	COG0466	ATP-dependent Lon protease bacterial type	seds:AAY24_11135 K01338	Lon_C	BSEZ05972	ATP-dependent protease La (EC 3.4.21.53) Type I	PF05362	Lon protease (S16) C-terminal proteolytic domain
CG1126	COG0465	ATP-dependent Zn proteases			BSEZ04726	Cell division protein FtsH (EC 3.4.24.-)	PF01434	Peptidase family M41
CG1127			vin:AKJ08_2266 K00325	PNTB			PF02233	NAD(P) transhydrogenase beta subunit
CG1128							PF02233	NAD(P) transhydrogenase beta subunit
CG1129							PF05362	Lon protease (S16) C-terminal proteolytic domain
CG1130							PF01558	Pyruvate ferredoxin/flavodoxin oxidoreductase
CG1131			daa:AKL17_3443 K00029	PTA_PTB			PF03949	Malic enzyme, NAD binding domain
CG1132							PF07733	Bacterial DNA polymerase III alpha subunit
CG1133							PF07497	Rho termination factor, RNA-binding domain
CG1134							PF00067	Cytochrome P450
CG1135							PF00154	recA bacterial DNA recombination protein
CG1136							PF01268	Formate--tetrahydrofolate ligase
CG1137							PF13292	1-deoxy-D-xylulose-5-phosphate synthase
CG1138	COG0554	Glycerol kinase	rce:RC1_0267 K00864	FGGY_N			PF00370	FGGY family of carbohydrate kinases, N-terminal domain
CG1139							PF01411	tRNA synthetases class II (A)
CG1140	COG1012	NAD-dependent aldehyde dehydrogenases	zal:AZF00_03695 K00135	Aldedh	BSEZ08071	Glutarate-semialdehyde dehydrogenase (EC 1.2.1.20)	PF00171	Aldehyde dehydrogenase family
CG1141	COG0296	1 4-alpha-glucan branching enzyme	ati:AL072_21415 K00700	CBM_48	BSEZ06875	1,4-alpha-glucan (glycogen) branching enzyme, GH-13-type (EC 2.4.1.18)	PF02806	Alpha amylase, C-terminal all-beta domain
CG1142	COG4770	Acetyl propionyl-CoA carboxylase alpha subunit	pfo:Pfl01_3950 K13777	CPSase_L_D2			PF02786	Carbamoyl-phosphate synthase L chain, ATP binding domain
CG1143					BSEZ05899	Methylcrotonyl-CoA carboxylase biotin-containing subunit (EC 6.4.1.4)	PF02786	Carbamoyl-phosphate synthase L chain, ATP binding domain
CG1144	COG0686	Alanine dehydrogenase	ttl:TtJL18_0187 K00259	AlaDh_PNT_C	BSEZ01521	Alanine dehydrogenase (EC 1.4.1.1)	PF01262	Alanine dehydrogenase/PNT, C-terminal domain
CG1145	COG0258	5'-3' exonuclease (including N-terminal domain of PolI)	tmb:Thimo_2592 K02335	DNA_pol_A			PF00476	DNA polymerase family A
CG1146	COG0441	Threonyl-tRNA synthetase	rmg:Rhom172_0618 K01868	tRNA-synt_2b	BSEZ05087	Threonyl-tRNA synthetase (EC 6.1.1.3)	PF00587	tRNA synthetase class II core domain (G, H, P, S and T)
CG1147							PF00456	Transketolase, thiamine diphosphate binding domain
CG1148	COG4608	ABC-type oligopeptide transport system ATPase component	tro:trd_1630 K10823	ABC_tran	BSEZ08650	Oligopeptide transport ATP-binding protein OppF (TC 3.A.1.5.1)	PF00005	ABC transporter
CG1149							PF05362	Lon protease (S16) C-terminal proteolytic domain
CG1150							PF02347	Glycine cleavage system P-protein
CG1151	COG0008	Glutamyl- and glutaminyl-tRNA synthetases	bsa:Bacsa_1543 K01886	tRNA-synt_1c	BSEZ09445	Glutaminyl-tRNA synthetase (EC 6.1.1.18)	PF00749	tRNA synthetases class I (E and Q), catalytic domain
CG1152							PF07733	Bacterial DNA polymerase III alpha subunit
CG1153	COG1034	NADH dehydrogenase NADH:ubiquinone oxidoreductase 75 kD subunit (chain G)	rfe:RF_1262 K00336	Molybdopterin	NA		PF00384	Molybdopterin oxidoreductase
CG1154							PF07733	Bacterial DNA polymerase III alpha subunit
CG1155							PF00152	tRNA synthetases class II (D, K and N)
CG1156							PF00009	Elongation factor Tu GTP binding domain
CG1157	COG0825	Acetyl-CoA carboxylase alpha subunit	gme:Gmet_1216 K01962	ACCA	BSEZ07944	Acetyl-coenzyme A carboxyl transferase alpha chain (EC 6.4.1.2)	PF03255	Acetyl co-enzyme A carboxylase carboxyltransferase alpha subunit
CG1158
CG1159	COG0542	ATPases with chaperone activity ATP-binding subunit	wch:wcw_0840 K03695	AAA_2	BSEZ04505	ClpB protein	PF07724	AAA domain (Cdc48 subfamily)
CG1160							PF07517	SecA DEAD-like domain
CG1161	COG0525	Valyl-tRNA synthetase	rsp:RSP_1989 K01873	tRNA-synt_1			PF00133	tRNA synthetases class I (I, L, M and V)
CG1162	COG0138	AICAR transformylase IMP cyclohydrolase PurH (only IMP cyclohydrolase domain in Aful)	ebs:ECTOBSL9_1839 K00602	AICARFT_IMPCHas	BSEZ02464|BSEZ04068		PF01808	AICARFT/IMPCHase bienzyme
CG1163							PF00069	Protein kinase domain
CG1164							PF02347	Glycine cleavage system P-protein
CG1165							PF02012	BNR/Asp-box repeat
CG1166							PF04565	RNA polymerase Rpb2, domain 3
CG1167							PF07394	Alk_phosphatase DUF1501 Protein of unknown function (DUF1501)
CG1168	COG0554	Glycerol kinase	axo:NH44784_016331 K00864	FGGY_N	BSEZ08215	Glycerol kinase (EC 2.7.1.30)	PF02782	FGGY family of carbohydrate kinases, C-terminal domain
CG1169	COG0065	3-isopropylmalate dehydratase large subunit	met:M446_1938 K01703	Aconitase	BSEZ08602	3-isopropylmalate dehydratase large subunit (EC 4.2.1.33)	PF00330	Aconitase family (aconitate hydratase)
CG1170							PF02773	S-adenosylmethionine synthetase, C-terminal domain
CG1171	COG0112	Glycine serine hydroxymethyltransferase	amu:Amuc_1630 566	LacAB_rpiB	BSEZ04503	Serine hydroxymethyltransferase (EC 2.1.2.1)	PF00464	Serine hydroxymethyltransferase
CG1172	COG0542	ATPases with chaperone activity ATP-binding subunit	atm:ANT_04530 K03696	AAA_2	BSEZ03584	ATP-dependent Clp protease, ATP-binding subunit ClpC	PF07724	AAA domain (Cdc48 subfamily)
CG1173							PF02233	NAD(P) transhydrogenase beta subunit
CG1174							PF02770	Acyl-CoA dehydrogenase, middle domain
CG1175			pbs:Plabr_2480 K01886	tRNA-synt_1c	BSEZ09445	Glutaminyl-tRNA synthetase (EC 6.1.1.18)	PF00749	tRNA synthetases class I (E and Q), catalytic domain
CG1176							PF03461	TRCF domain
CG1177							PF07517	SecA DEAD-like domain
CG1178							PF02779	Transketolase, pyrimidine binding domain
CG1179	COG0013	Alanyl-tRNA synthetase	woc:BA177_13960 K01872	tRNA-synt_2c			PF01411	tRNA synthetases class II (A)
CG1180							PF00202	Aminotransferase class-III
CG1181	COG0574	Phosphoenolpyruvate synthase pyruvate phosphate dikinase					PF02896	PEP-utilising enzyme, TIM barrel domain
CG1182							PF06808	IT DctM Tripartite ATP-independent periplasmic transporter, DctM component
CG1183			saci:Sinac_7282 K01649	HMGL-like	BSEZ05738	2-isopropylmalate synthase (EC 2.3.3.13)	PF00682	HMGL-like
CG1184	COG0012	Predicted GTPase probable translation factor	myt:MYE_03810 K06942	YchF-GTPase_C	BSEZ03452	GTP-binding and nucleic acid-binding protein YchF	PF06071	Protein of unknown function (DUF933)
CG1185							PF00171	Aldehyde dehydrogenase family
CG1186							PF00884	Sulfatase
CG1187							PF07726	ATPase family associated with various cellular activities (AAA)
CG1188							PF01523	Putative modulator of DNA gyrase
CG1189			msv:Mesil_3263 K00615	Transketolase_N	BSEZ00853	Transketolase (EC 2.2.1.1)	PF00456	Transketolase, thiamine diphosphate binding domain
CG1190			tee:Tel_03815 K03070	SecA_DEAD	BSEZ07747	Protein export cytoplasm protein SecA ATPase RNA helicase (TC 3.A.5.1.1)	PF07516	SecA Wing and Scaffold domain
CG1191							PF02538	Hydantoinase_B Hydantoinase B/oxoprolinase
CG1192							PF07726	ATPase family associated with various cellular activities (AAA)
CG1193	COG0556	Helicase subunit of the DNA excision repair complex					PF08459	UvrC Helix-hairpin-helix N-terminal
CG1194							PF07733	Bacterial DNA polymerase III alpha subunit
CG1195	COG4172	ABC-type uncharacterized transport system duplicated ATPase component	hhu:AR456_02505 K10823,K15583	ABC_tran			PF00005	ABC transporter
CG1196	COG0554	Glycerol kinase	mmr:Mmar10_2621 K00864	FGGY_N			PF00370	FGGY family of carbohydrate kinases, N-terminal domain
CG1197	COG1012	NAD-dependent aldehyde dehydrogenases	tcl:Tchl_2992 K00135	Aldedh	BSEZ08071	Glutarate-semialdehyde dehydrogenase (EC 1.2.1.20)	PF00171	Aldehyde dehydrogenase family
CG1198			hhu:AR456_06520 K01681	Aconitase			PF00330	Aconitase family (aconitate hydratase)
CG1199	COG0504	CTP synthase (UTP-ammonia lyase)	rmr:Rmar_2712 K01937	CTP_synth_N			PF06418	CTP synthase N-terminus
CG1200							PF00361	Proton-conducting membrane transporter
CG1201			plm:Plim_2948 505	Sulfatase			PF07394	Alk_phosphatase DUF1501 Protein of unknown function (DUF1501)
CG1202							PF01138	3' exoribonuclease family, domain 1
CG1203	COG0178	Excinuclease ATPase subunit	ttr:Tter_1007 K03701	ABC_tran	BSEZ05200	Excinuclease ABC subunit A
CG1204							PF00152	tRNA synthetases class II (D, K and N)
CG1205	COG0192	S-adenosylmethionine synthetase	mml:MLC_4720 K00789	S-AdoMet_synt_C	BSEZ06170	S-adenosylmethionine synthetase (EC 2.5.1.6)	PF02773	S-adenosylmethionine synthetase, C-terminal domain
CG1206							PF00152	tRNA synthetases class II (D, K and N)
CG1207	COG0187	Type IIA topoisomerase (DNA gyrase topo II topoisomerase IV) B subunit	csa:Csal_2544 K02622	DNA_gyraseB	BSEZ03756	Topoisomerase IV subunit B (EC 5.99.1.-)	PF00204	DNA gyrase B
CG1208			msv:Mesil_3263 K00615	Transketolase_N			PF00456	Transketolase, thiamine diphosphate binding domain
CG1209	COG0567	2-oxoglutarate dehydrogenase complex dehydrogenase (E1) component and related enzymes	mes:Meso_3398 K00164	Transket_pyr	BSEZ02666	2-oxoglutarate dehydrogenase E1 component (EC 1.2.4.2)	PF02779	Transketolase, pyrimidine binding domain
CG1210							PF12228	Amidohydrolase DUF3604 Protein of unknown function (DUF3604)
CG1211	COG0508	Pyruvate 2-oxoglutarate dehydrogenase complex dihydrolipoamide acyltransferase (E2) component and related enzymes	ebs:ECTOBSL9_1122 K00658	2-oxoacid_dh	BSEZ03782	Dihydrolipoamide succinyltransferase component (E2) of 2-oxoglutarate dehydrogenase complex (EC 2.3.1.61)	PF00198	2-oxoacid dehydrogenases acyltransferase (catalytic domain)
CG1212	COG3839	ABC-type sugar transport systems ATPase components	tex:Teth514_1044 K10112	ABC_tran	BSEZ01704	Multiple sugar ABC transporter, ATP-binding protein	PF00005	ABC transporter
CG1213							PF00472	RF-1 domain
CG1214							PF07733	Bacterial DNA polymerase III alpha subunit
CG1215							PF01411	tRNA synthetases class II (A)
CG1216							PF00198	2-oxoacid dehydrogenases acyltransferase (catalytic domain)
CG1217							PF01578	2heme_cytochrom Cytochrom_C_asm Cytochrome C assembly protein
CG1218							PF00009	Elongation factor Tu GTP binding domain
CG1219			wch:wcw_1064 K01895	AMP-binding	BSEZ06689	Acetyl-coenzyme A synthetase (EC 6.2.1.1)	PF00501	AMP-binding enzyme
CG1220							PF01434	Peptidase family M41
CG1221	COG2759	Formyltetrahydrofolate synthetase	blr:BRLA_c006940 K01938	FTHFS	BSEZ07632	Formate--tetrahydrofolate ligase (EC 6.3.4.3)	PF01268	Formate--tetrahydrofolate ligase
CG1222							PF07733	Bacterial DNA polymerase III alpha subunit
CG1223							PF00118	TCP-1/cpn60 chaperonin family
CG1224	COG0312	Predicted Zn-dependent proteases and their inactivated homologs	cbd:CBUD_0510 K03568	PmbA_TldD	BSEZ05753	TldD protein, part of proposed TldE/TldD proteolytic complex (PMID 12029038)	PF01523	Putative modulator of DNA gyrase
CG1225							PF02779	Transketolase, pyrimidine binding domain
CG1226	COG0187	Type IIA topoisomerase (DNA gyrase topo II topoisomerase IV) B subunit	rmr:Rmar_1273 K02622	DNA_gyraseB			PF00204	DNA gyrase B
CG1227							PF00587	tRNA synthetase class II core domain (G, H, P, S and T)
CG1228							PF05362	Lon protease (S16) C-terminal proteolytic domain
CG1229			mro:MROS_1792 K01338	Lon_C			PF05362	Lon protease (S16) C-terminal proteolytic domain
CG1230			phm:PSMK_16140 K02433	Amidase			PF01425	Amidase
CG1231			ttk:TST_0791 K01903	ATP-grasp_2			PF08442	ATP-grasp domain
CG1232							PF00004	ATPase family associated with various cellular activities (AAA)
CG1233							PF03461	TRCF domain
CG1234							PF01523	Putative modulator of DNA gyrase
CG1235			rbt:NOVO_04615 K00658	2-oxoacid_dh			PF00198	2-oxoacid dehydrogenases acyltransferase (catalytic domain)
CG1236							PF07517	SecA DEAD-like domain
CG1237							PF02538	Hydantoinase_B Hydantoinase B/oxoprolinase
CG1238							PF01411	tRNA synthetases class II (A)
CG1239							PF02562	PhoH-like protein
CG1240							PF01434	Peptidase family M41
CG1241							PF00682	HMGL-like
CG1242							PF04998	RNA polymerase Rpb1, domain 5
CG1243			ipa:Isop_0096 K01873	tRNA-synt_1			PF00133	tRNA synthetases class I (I, L, M and V)
CG1244							PF03030	Inorganic H+ pyrophosphatase
CG1245							PF00441	Acyl-CoA dehydrogenase, C-terminal domain
CG1246	COG2804	Type II secretory pathway ATPase PulE Tfp pilus assembly pathway ATPase PilB	tti:THITH_00135 K02454	T2SSE			PF00437	Type II/IV secretion system protein
CG1247	COG0372	Citrate synthase	wen:wHa_09630 K01647	Citrate_synt	BSEZ05159	Citrate synthase (si) (EC 2.3.3.1)	PF00285	Citrate synthase
CG1248							PF01645	Conserved region in glutamate synthase
CG1249							PF01645	Conserved region in glutamate synthase
CG1250	COG0441	Threonyl-tRNA synthetase	hau:Haur_2850 K01868	tRNA-synt_2b	BSEZ05087	Threonyl-tRNA synthetase (EC 6.1.1.3)	PF00587	tRNA synthetase class II core domain (G, H, P, S and T)
CG1251	COG0113	Delta-aminolevulinic acid dehydratase	glj:GKIL_0514 K01698	ALAD	BSEZ08566	Porphobilinogen synthase (EC 4.2.1.24)	PF00490	Delta-aminolevulinic acid dehydratase
CG1252							PF00009	Elongation factor Tu GTP binding domain
CG1253							PF02347	Glycine cleavage system P-protein
CG1254							PF02773	S-adenosylmethionine synthetase, C-terminal domain
CG1255							PF01138	3' exoribonuclease family, domain 1
CG1256	COG0439	Biotin carboxylase	cap:CLDAP_21630 K01961	CPSase_L_D2			PF02786	Carbamoyl-phosphate synthase L chain, ATP binding domain
CG1257							PF07733	Bacterial DNA polymerase III alpha subunit
CG1258	COG0567	2-oxoglutarate dehydrogenase complex dehydrogenase (E1) component and related enzymes	tee:Tel_06945 K00164	Transket_pyr			PF00676	Dehydrogenase E1 component
CG1259							PF00204	DNA gyrase B
CG1260							PF01578	2heme_cytochrom Cytochrom_C_asm Cytochrome C assembly protein
CG1261							PF00709	Adenylosuccinate synthetase
CG1262	COG0465	ATP-dependent Zn proteases	eaa:I862_05405 K03798	Peptidase_M41	BSEZ04726	Cell division protein FtsH (EC 3.4.24.-)	PF01434	Peptidase family M41
CG1263							PF00999	Sodium/hydrogen exchanger family
CG1264							PF07394	Alk_phosphatase DUF1501 Protein of unknown function (DUF1501)
CG1265	COG0466	ATP-dependent Lon protease bacterial type	scu:SCE1572_27470 K01338	Lon_C			PF05362	Lon protease (S16) C-terminal proteolytic domain
CG1266							PF13603	Leucyl-tRNA synthetase, Domain 2
CG1267	COG0376	Catalase (peroxidase I)	lem:LEN_1839 K03782	peroxidase	BSEZ03258|BSEZ07767		PF00141	Peroxidase
CG1268	COG0148	Enolase	wen:wHa_02860 K01689	Enolase_C	BSEZ01661	Enolase (EC 4.2.1.11)	PF00113	Enolase, C-terminal TIM barrel domain
CG1269							PF00067	Cytochrome P450
CG1270			vin:AKJ08_2266 K00325	PNTB			PF02233	NAD(P) transhydrogenase beta subunit
CG1271			seds:AAY24_17935 K03555	MutS_V			PF00488	MutS domain V
CG1272	COG0258	5'-3' exonuclease (including N-terminal domain of PolI)	tgr:Tgr7_0087 K02335	DNA_pol_A	BSEZ03535	DNA polymerase I (EC 2.7.7.7)	PF02739	5'-3' exonuclease, N-terminal resolvase-like domain
CG1273	COG0529	Adenylylsulfate kinase and related kinases	brg:A4249_15305 K00955	APS_kinase	BSEZ04257|BSEZ05741		PF01583	Adenylylsulphate kinase
CG1274	COG1012	NAD-dependent aldehyde dehydrogenases	cja:CJA_2087 K00135	Aldedh	BSEZ08071	Glutarate-semialdehyde dehydrogenase (EC 1.2.1.20)	PF00171	Aldehyde dehydrogenase family
CG1275							PF00005	ABC transporter
CG1276	COG0472	UDP-N-acetylmuramyl pentapeptide phosphotransferase UDP-N-acetylglucosamine-1-phosphate transferase	deu:DBW_2803 K01000	Glycos_transf_4	BSEZ02517	Phospho-N-acetylmuramoyl-pentapeptide-transferase (EC 2.7.8.13)	PF00953	Glycosyl transferase family 4
CG1277							PF00152	tRNA synthetases class II (D, K and N)
CG1278							PF02786	Carbamoyl-phosphate synthase L chain, ATP binding domain
CG1279	COG1217	Predicted membrane GTPase involved in stress response	css:Cst_c14980 K06207	GTP_EFTU	BSEZ02790	GTP-binding protein TypA/BipA	PF00009	Elongation factor Tu GTP binding domain
CG1280							PF02347	Glycine cleavage system P-protein
CG1281			rbm:TEF_13040 K02335	DNA_pol_A			PF00476	DNA polymerase family A
CG1282							PF01134	Glucose inhibited division protein A
CG1283	COG1186	Protein chain release factor B	rab:AL573_02375 K02836	PCRF	BSEZ01038|BSEZ08678		PF00472	RF-1 domain
CG1284							PF01138	3' exoribonuclease family, domain 1
CG1285	COG0518	GMP synthase - Glutamine amidotransferase domain	dti:Desti_0549 K01951	GMP_synt_C	BSEZ07402	GMP synthase [glutamine-hydrolyzing] (EC 6.3.5.2)	PF00958	GMP synthase C terminal domain
CG1286							PF07497	Rho termination factor, RNA-binding domain
CG1287	COG1702	Phosphate starvation-inducible protein PhoH predicted ATPase	cfl:Cfla_2206 K06217	PhoH	BSEZ06856	Phosphate starvation-inducible protein PhoH, predicted ATPase	PF02562	PhoH-like protein
CG1288	COG0686	Alanine dehydrogenase	psal:PSLF89_2154 K00259	AlaDh_PNT_C	BSEZ01521	Alanine dehydrogenase (EC 1.4.1.1)	PF05222	Alanine dehydrogenase/PNT, N-terminal domain
CG1289							PF00291	Pyridoxal-phosphate dependent enzyme
CG1290	COG0216	Protein chain release factor A	sus:Acid_6670 K02835	PCRF			PF00472	RF-1 domain
CG1291
CG1292					BSEZ06833	Biotin carboxylase of acetyl-CoA carboxylase (EC 6.3.4.14)	PF02786	Carbamoyl-phosphate synthase L chain, ATP binding domain
CG1293	COG0187	Type IIA topoisomerase (DNA gyrase topo II topoisomerase IV) B subunit	tpx:Turpa_1557 K02470	DNA_gyraseB	BSEZ07740	DNA gyrase subunit B (EC 5.99.1.3)	PF00204	DNA gyrase B
CG1294	COG3278	Cbb3-type cytochrome oxidase subunit 1	nar:Saro_2578 K00404	COX1	BSEZ09619	Cytochrome c oxidase subunit CcoN (EC 1.9.3.1)	PF00115	Cytochrome C and Quinol oxidase polypeptide I
CG1295	COG0173	Aspartyl-tRNA synthetase	tra:Trad_1772 K01876	tRNA-synt_2	BSEZ01005	Aspartyl-tRNA synthetase (EC 6.1.1.12)	PF00152	tRNA synthetases class II (D, K and N)
CG1296							PF03030	Inorganic H+ pyrophosphatase
CG1297							PF02233	NAD(P) transhydrogenase beta subunit
CG1298	COG0210	Superfamily I DNA and RNA helicases	smt:Smal_3947 K03657	UvrD_C	BSEZ02991	ATP-dependent DNA helicase UvrD/PcrA	PF13361	UvrD-like helicase C-terminal domain
CG1299	COG0449	Glucosamine 6-phosphate synthetase contains amidotransferase and phosphosugar isomerase domains	pses:PSCI_1737 K00820	SIS	BSEZ05452	Glucosamine--fructose-6-phosphate aminotransferase [isomerizing] (EC 2.6.1.16)	PF01380	SIS domain
CG1300							PF02786	Carbamoyl-phosphate synthase L chain, ATP binding domain
CG1301							PF01523	Putative modulator of DNA gyrase
CG1302	COG0550	Topoisomerase IA	rfe:RF_0530 K03168	Topoisom_bac	BSEZ03667	DNA topoisomerase I (EC 5.99.1.2)	PF01131	DNA topoisomerase
CG1303							PF00152	tRNA synthetases class II (D, K and N)
CG1304	COG0178	Excinuclease ATPase subunit	mfw:mflW37_0630 K03701	ABC_tran	BSEZ05200	Excinuclease ABC subunit A
CG1305	COG0112	Glycine serine hydroxymethyltransferase	spri:SPRI_3049 K00600	SHMT			PF00464	Serine hydroxymethyltransferase
CG1306
CG1307	COG0542	ATPases with chaperone activity ATP-binding subunit					PF07724	AAA domain (Cdc48 subfamily)
CG1308							PF13507	CobB/CobQ-like glutamine amidotransferase domain
CG1309	COG3839	ABC-type sugar transport systems ATPase components	tau:Tola_1338 K10191	ABC_tran	BSEZ05376	Maltose/maltodextrin transport ATP-binding protein MalK (EC 3.6.3.19)	PF00005	ABC transporter
CG1310	COG0067	Glutamate synthase domain 1	rmg:Rhom172_1304 1511	Glu_synthase			PF04898	Glutamate synthase central domain
CG1311	COG2804	Type II secretory pathway ATPase PulE Tfp pilus assembly pathway ATPase PilB	tgr:Tgr7_0226 K02454	T2SSE			PF00437	Type II/IV secretion system protein
CG1312	COG0150	Phosphoribosylaminoimidazole (AIR) synthetase	rlu:RLEG12_16820 K01933	AIRS_C	BSEZ06816	Phosphoribosylglycinamide formyltransferase (EC 2.1.2.2)	PF02769	AIR synthase related protein, C-terminal domain
CG1313							PF00152	tRNA synthetases class II (D, K and N)
CG1314							PF00472	RF-1 domain
CG1315							PF02190	ATP-dependent protease La (LON) substrate-binding domain
CG1316							PF00009	Elongation factor Tu GTP binding domain
CG1317							PF00009	Elongation factor Tu GTP binding domain
CG1318							PF07726	ATPase family associated with various cellular activities (AAA)
CG1319	COG0008	Glutamyl- and glutaminyl-tRNA synthetases	cpi:Cpin_0242 K01886	tRNA-synt_1c			PF00749	tRNA synthetases class I (E and Q), catalytic domain
CG1320	COG0554	Glycerol kinase	rce:RC1_0267 K00864	FGGY_N			PF00370	FGGY family of carbohydrate kinases, N-terminal domain
CG1321			gbi:PG2T_13210 K17686	E1-E2_ATPase			PF00122	E1-E2 ATPase
CG1322							PF02012	BNR/Asp-box repeat
CG1323			pir:VN12_14790 462	Phosphodiest			PF07394	Alk_phosphatase DUF1501 Protein of unknown function (DUF1501)
CG1324	COG0439	Biotin carboxylase	srm:SRM_00544 K01965	CPSase_L_D2	BSEZ06627	Pyruvate carboxyl transferase subunit A (EC 6.4.1.1)	PF02786	Carbamoyl-phosphate synthase L chain, ATP binding domain
CG1325	COG0466	ATP-dependent Lon protease bacterial type	scl:sce4504 799	LON_substr_bdg			PF05362	Lon protease (S16) C-terminal proteolytic domain
CG1326					BSEZ07944	Acetyl-coenzyme A carboxyl transferase alpha chain (EC 6.4.1.2)	PF03255	Acetyl co-enzyme A carboxylase carboxyltransferase alpha subunit
CG1327	COG1282	NAD NADP transhydrogenase beta subunit	rmr:Rmar_2170 K00325	PNTB			PF02233	NAD(P) transhydrogenase beta subunit
CG1328							PF01266	FAD dependent oxidoreductase
CG1329							PF00441	Acyl-CoA dehydrogenase, C-terminal domain
CG1330							PF04565	RNA polymerase Rpb2, domain 3
CG1331	COG0481	Membrane GTPase LepA	syx:SynWH7803_1801 K03596	GTP_EFTU	BSEZ00926	Translation elongation factor LepA	PF00009	Elongation factor Tu GTP binding domain
CG1332							PF13603	Leucyl-tRNA synthetase, Domain 2
CG1333							PF07733	Bacterial DNA polymerase III alpha subunit
CG1334							PF02786	Carbamoyl-phosphate synthase L chain, ATP binding domain
CG1335							PF00456	Transketolase, thiamine diphosphate binding domain
CG1336	COG5265	ABC-type transport system involved in Fe-S cluster assembly permease and ATPase components	rgi:RGI145_12600 K06147	ABC_tran	BSEZ04830	Lipid A export ATP-binding/permease protein MsbA	PF00005	ABC transporter
CG1337	COG0443	Molecular chaperone			BSEZ08517	Endoplasmic reticulum chaperon grp78 (BiP)	PF00012	Hsp70 protein
CG1338	COG0014	Gamma-glutamyl phosphate reductase	pbr:PB2503_03807 K00147	Aldedh	BSEZ00063	Gamma-glutamyl phosphate reductase (EC 1.2.1.41)	PF00171	Aldehyde dehydrogenase family
CG1339			six:BSY16_2614 K04090	POR			PF01558	Pyruvate ferredoxin/flavodoxin oxidoreductase
CG1340			miu:ABE85_25235 K02358	GTP_EFTU			PF03143	Elongation factor Tu C-terminal domain
CG1341	COG1529	Aerobic-type carbon monoxide dehydrogenase large subunit CoxL CutL homologs	rmg:Rhom172_0533 K03520	Ald_Xan_dh_C2			PF02738	Molybdopterin-binding domain of aldehyde dehydrogenase
CG1342							PF00009	Elongation factor Tu GTP binding domain
CG1343							PF02779	Transketolase, pyrimidine binding domain
CG1344	COG0554	Glycerol kinase	mmr:Mmar10_2621 K00864	FGGY_N			PF00370	FGGY family of carbohydrate kinases, N-terminal domain
CG1345	COG1012	NAD-dependent aldehyde dehydrogenases	abs:AZOBR_p1120048 K00135	Aldedh	BSEZ02374	5-carboxymethyl-2-hydroxymuconate semialdehyde dehydrogenase (EC 1.2.1.60)	PF00171	Aldehyde dehydrogenase family
CG1346							PF00152	tRNA synthetases class II (D, K and N)
CG1347							PF00012	Hsp70 protein
CG1348	COG0081	Ribosomal protein L1	gme:Gmet_0616 K02863	Ribosomal_L1	BSEZ05297	LSU ribosomal protein L1p (L10Ae)	PF00687	Ribosomal protein L1p/L10e family
CG1349	COG0449	Glucosamine 6-phosphate synthetase contains amidotransferase and phosphosugar isomerase domains	geb:GM18_0205 K00820	SIS	BSEZ05452	Glucosamine--fructose-6-phosphate aminotransferase [isomerizing] (EC 2.6.1.16)	PF01380	SIS domain
CG1350			tra:Trad_1934 458	DUF2517			PF06808	IT DctM Tripartite ATP-independent periplasmic transporter, DctM component
CG1351	COG1190	Lysyl-tRNA synthetase (class II)	rmg:Rhom172_0283 K04567	tRNA-synt_2			PF00152	tRNA synthetases class II (D, K and N)
CG1352							PF00152	tRNA synthetases class II (D, K and N)
CG1353			abac:LuPra_04512 K02945	S1			PF00575	S1 RNA binding domain
CG1354	COG1088	dTDP-D-glucose 4 6-dehydratase	sat:SYN_02866 K01710	GDP_Man_Dehyd	BSEZ01807	dTDP-glucose 4,6-dehydratase (EC 4.2.1.46)	PF01370	NAD dependent epimerase/dehydratase family
CG1355	COG2804	Type II secretory pathway ATPase PulE Tfp pilus assembly pathway ATPase PilB	tti:THITH_00135 K02454	T2SSE			PF00437	Type II/IV secretion system protein
CG1356							PF00118	TCP-1/cpn60 chaperonin family
CG1357							PF01578	2heme_cytochrom Cytochrom_C_asm Cytochrome C assembly protein
CG1358	COG1012	NAD-dependent aldehyde dehydrogenases	azo:azo1920 K00135	Aldedh	BSEZ08071	Glutarate-semialdehyde dehydrogenase (EC 1.2.1.20)	PF00171	Aldehyde dehydrogenase family
CG1359							PF01411	tRNA synthetases class II (A)
CG1360					BSEZ06260	putative Glutathione-regulated potassium-efflux system protein KefB	PF00999	Sodium/hydrogen exchanger family
CG1361							PF00472	RF-1 domain
CG1362			rba:RB6053 489	Phosphodiest			PF07394	Alk_phosphatase DUF1501 Protein of unknown function (DUF1501)
CG1363							PF02559	CarD-like/TRCF domain
CG1364							PF00472	RF-1 domain
CG1365	COG0148	Enolase	adg:Adeg_1614 K01689	Enolase_C	BSEZ01661	Enolase (EC 4.2.1.11)	PF00113	Enolase, C-terminal TIM barrel domain
CG1366	COG1190	Lysyl-tRNA synthetase (class II)	rmr:Rmar_0302 K04567	tRNA-synt_2			PF00152	tRNA synthetases class II (D, K and N)
CG1367	COG0403	Glycine cleavage system protein P (pyridoxal-binding) N-terminal domain	sur:STAUR_5047 K00281	GDC-P			PF02347	Glycine cleavage system P-protein
CG1368							PF04565	RNA polymerase Rpb2, domain 3
CG1369			agl:PYTT_0117 K03924	AAA_3			PF07726	ATPase family associated with various cellular activities (AAA)
CG1370	COG0439	Biotin carboxylase	dsy:DSY2366 K01961	CPSase_L_D2	BSEZ06833	Biotin carboxylase of acetyl-CoA carboxylase (EC 6.3.4.14)	PF02786	Carbamoyl-phosphate synthase L chain, ATP binding domain
CG1371							PF02769	AIR synthase related protein, C-terminal domain
CG1372							PF10150	Ribonuclease E/G family
CG1373							PF00133	tRNA synthetases class I (I, L, M and V)
CG1374	COG0515	Serine threonine protein kinase	ote:Oter_1389 752	Pkinase_Tyr			PF00069	Protein kinase domain
CG1375							PF07587	PSD1 Protein of unknown function (DUF1553)
CG1376							PF02786	Carbamoyl-phosphate synthase L chain, ATP binding domain
CG1377							PF04998	RNA polymerase Rpb1, domain 5
CG1378							PF00587	tRNA synthetase class II core domain (G, H, P, S and T)
CG1379							PF02773	S-adenosylmethionine synthetase, C-terminal domain
CG1380	COG0365	Acyl-coenzyme A synthetases AMP-(fatty) acid ligases	tra:Trad_0252 K01895	AMP-binding	BSEZ06689	Acetyl-coenzyme A synthetase (EC 6.2.1.1)	PF00501	AMP-binding enzyme
CG1381							PF13603	Leucyl-tRNA synthetase, Domain 2
CG1382	COG0178	Excinuclease ATPase subunit	tmb:Thimo_2142 K03701	ABC_tran			PF00005	ABC transporter
CG1383							PF02514	CobN-Mg_chel CobN/Magnesium Chelatase
CG1384			tee:Tel_01375 K15371	Bac_GDH			PF05088	NADP_Rossmann Bac_GDH Bacterial NAD-glutamate dehydrogenase
CG1385							PF01578	2heme_cytochrom Cytochrom_C_asm Cytochrome C assembly protein
CG1386			eol:Emtol_1106 K03466	FtsK_SpoIIIE	BSEZ03552	Cell division protein FtsK	PF01580	FtsK/SpoIIIE family
CG1387							PF00202	Aminotransferase class-III
CG1388					BSEZ06612	NADH-ubiquinone oxidoreductase chain L (EC 1.6.5.3)	PF00361	Proton-conducting membrane transporter
CG1389	COG2192	Predicted carbamoyl transferase NodU family	cja:CJA_2487 K00612	Carbam_trans_N	BSEZ05141	Carbamoyltransferase in large core OS assembly cluster	PF02543	Carbamoyltransferase N-terminus
CG1390	COG0178	Excinuclease ATPase subunit	neu:NE2455 K03701	ABC_tran	BSEZ05200	Excinuclease ABC subunit A
CG1391			red:roselon_03086 K13821	Aldedh			PF00171	Aldehyde dehydrogenase family
CG1392	COG0129	Dihydroxyacid dehydratase phosphogluconate dehydratase	sde:Sde_1381 K01690	ILVD_EDD	BSEZ09511	Phosphogluconate dehydratase (EC 4.2.1.12)	PF00920	Dehydratase family
CG1393	COG0141	Histidinol dehydrogenase	pla:Plav_0521 K00013	Histidinol_dh	BSEZ01891	Histidinol dehydrogenase (EC 1.1.1.23)	PF00815	Histidinol dehydrogenase
CG1394							PF00330	Aconitase family (aconitate hydratase)
CG1395							PF01131	DNA topoisomerase
CG1396	COG0209	Ribonucleotide reductase alpha subunit	tti:THITH_01770 K00525	Ribonuc_red_lgC	BSEZ07427|BSEZ09226		PF02867	Ribonucleotide reductase, barrel domain
CG1397			plh:VT85_10515 K12132	TPR_12			PF00069	Protein kinase domain
CG1398			psl:Psta_0232 466				PF07394	Alk_phosphatase DUF1501 Protein of unknown function (DUF1501)
CG1399	COG1702	Phosphate starvation-inducible protein PhoH predicted ATPase	gob:Gobs_1658 K06217	PhoH	BSEZ06856	Phosphate starvation-inducible protein PhoH, predicted ATPase	PF02562	PhoH-like protein
CG1400							PF01434	Peptidase family M41
CG1401							PF02861	Clp amino terminal domain, pathogenicity island component
CG1402	COG0172	Seryl-tRNA synthetase	ery:CP97_05010 K01875	tRNA-synt_2b	BSEZ02441	Seryl-tRNA synthetase (EC 6.1.1.11)	PF00587	tRNA synthetase class II core domain (G, H, P, S and T)
CG1403							PF01411	tRNA synthetases class II (A)
CG1404	COG0525	Valyl-tRNA synthetase	enm:EBS_0919 K01873	tRNA-synt_1			PF00133	tRNA synthetases class I (I, L, M and V)
CG1405			tti:THITH_14155 K03701	ABC_tran
CG1406							PF06418	CTP synthase N-terminus
CG1407							PF00005	ABC transporter
CG1408
CG1409	COG0525	Valyl-tRNA synthetase	hoh:Hoch_3189 K01873	tRNA-synt_1	BSEZ03614	Valyl-tRNA synthetase (EC 6.1.1.9)	PF00133	tRNA synthetases class I (I, L, M and V)
CG1410							PF02786	Carbamoyl-phosphate synthase L chain, ATP binding domain
CG1411	COG1282	NAD NADP transhydrogenase beta subunit	fbl:Fbal_3191 K00325	PNTB	BSEZ02485	NAD(P) transhydrogenase subunit beta (EC 1.6.1.2)	PF02233	NAD(P) transhydrogenase beta subunit
CG1412							PF04998	RNA polymerase Rpb1, domain 5
CG1413							PF07517	SecA DEAD-like domain
CG1414	COG0154	Asp-tRNAAsn Glu-tRNAGln amidotransferase A subunit and related amidases	pla:Plav_2843 K02433	Amidase	BSEZ01980|BSEZ07279		PF01425	Amidase
CG1415							PF00171	Aldehyde dehydrogenase family
CG1416							PF00122	E1-E2 ATPase
CG1417	COG5598	Trimethylamine:corrinoid methyltransferase	mci:Mesci_3372 K14083	MTTB	BSEZ01337|BSEZ05091		PF06253	Trimethylamine methyltransferase (MTTB)
CG1418							PF07394	Alk_phosphatase DUF1501 Protein of unknown function (DUF1501)
CG1419							PF00069	Protein kinase domain
CG1420			aym:YM304_05430 K03782	peroxidase			PF00141	Peroxidase
CG1421							PF00009	Elongation factor Tu GTP binding domain
CG1422	COG0057	Glyceraldehyde-3-phosphate dehydrogenase erythrose-4-phosphate dehydrogenase	gea:GARCT_03086 K00134	Gp_dh_C	BSEZ06044	NAD-dependent glyceraldehyde-3-phosphate dehydrogenase (EC 1.2.1.12)	PF02800	Glyceraldehyde 3-phosphate dehydrogenase, C-terminal domain
CG1423							PF02787	Carbamoyl-phosphate synthetase large chain, oligomerisation domain
CG1424							PF02433	Cytochrome C oxidase, mono-heme subunit/FixO
CG1425							PF01411	tRNA synthetases class II (A)
CG1426							PF00133	tRNA synthetases class I (I, L, M and V)
CG1427							PF00109	Beta-ketoacyl synthase, N-terminal domain
CG1428							PF13292	1-deoxy-D-xylulose-5-phosphate synthase
CG1429	COG3839	ABC-type sugar transport systems ATPase components	ccx:COCOR_00318 K10112	ABC_tran	BSEZ06687	Glycerol-3-phosphate ABC transporter, ATP-binding protein UgpC (TC 3.A.1.1.3)	PF00005	ABC transporter
CG1430							PF02012	BNR/Asp-box repeat
CG1431			hdt:HYPDE_41533 K06217	PhoH	BSEZ06856	Phosphate starvation-inducible protein PhoH, predicted ATPase	PF02562	PhoH-like protein
CG1432	COG0114	Fumarase	npp:PP1Y_AT4446 K01679	Lyase_1	BSEZ05303	Fumarate hydratase class II (EC 4.2.1.2)	PF00206	Lyase
CG1433	COG0542	ATPases with chaperone activity ATP-binding subunit	msv:Mesil_0385 K03694	AAA_2	BSEZ06938	ATP-dependent Clp protease ATP-binding subunit ClpA	PF00004	ATPase family associated with various cellular activities (AAA)
CG1434	COG0113	Delta-aminolevulinic acid dehydratase	mmr:Mmar10_1547 K01698	ALAD			PF00490	Delta-aminolevulinic acid dehydratase
CG1435							PF07516	SecA Wing and Scaffold domain
CG1436							PF00133	tRNA synthetases class I (I, L, M and V)
CG1437	COG0056	F0F1-type ATP synthase alpha subunit	oac:Oscil6304_1194 K02111	ATP-synt_ab	BSEZ02887	ATP synthase alpha chain (EC 3.6.3.14)	PF00306	ATP synthase alpha/beta chain, C terminal domain
CG1438							PF02562	PhoH-like protein
CG1439					BSEZ04168	Ribose-phosphate pyrophosphokinase (EC 2.7.6.1)	PF13793	N-terminal domain of ribose phosphate pyrophosphokinase
CG1440			ahe:Arch_0988 K03596	GTP_EFTU	BSEZ00926	Translation elongation factor LepA	PF00009	Elongation factor Tu GTP binding domain
CG1441	COG0443	Molecular chaperone	obt:OPIT5_19990 K04043	HSP70	BSEZ05055	Chaperone protein DnaK	PF00012	Hsp70 protein
CG1442							PF02786	Carbamoyl-phosphate synthase L chain, ATP binding domain
CG1443							PF00676	Dehydrogenase E1 component
CG1444							PF00920	Dehydratase family
CG1445							PF04055	Radical SAM superfamily
CG1446							PF00133	tRNA synthetases class I (I, L, M and V)
CG1447			sgn:SGRA_2631 K00548	Met_synt_B12			PF02965	Vitamin B12 dependent methionine synthase, activation domain
CG1448			hhy:Halhy_0419 K00281	GDC-P			PF02347	Glycine cleavage system P-protein
CG1449							PF02776	Thiamine pyrophosphate enzyme, N-terminal TPP binding domain
CG1450	COG0445	NAD FAD-utilizing enzyme apparently involved in cell division	bvu:BVU_1214 K03495	GIDA			PF01134	Glucose inhibited division protein A
CG1451							PF01268	Formate--tetrahydrofolate ligase
CG1452							PF00456	Transketolase, thiamine diphosphate binding domain
CG1453							PF12806	Acyl-CoA_dh_C Acetyl-CoA dehydrogenase C-terminal like
CG1454							PF00456	Transketolase, thiamine diphosphate binding domain
CG1455							PF00133	tRNA synthetases class I (I, L, M and V)
CG1456							PF02786	Carbamoyl-phosphate synthase L chain, ATP binding domain
CG1457							PF01134	Glucose inhibited division protein A
CG1458	COG0296	1 4-alpha-glucan branching enzyme	afw:Anae109_3070 K00700	Alpha-amylase_C	BSEZ06875	1,4-alpha-glucan (glycogen) branching enzyme, GH-13-type (EC 2.4.1.18)	PF02922	Carbohydrate-binding module 48 (Isoamylase N-terminal domain)
CG1459							PF00873	AcrB/AcrD/AcrF family
CG1460	COG0843	Heme copper-type cytochrome quinol oxidases subunit 1			BSEZ02514	Cytochrome c oxidase polypeptide I (EC 1.9.3.1)	PF00115	Cytochrome C and Quinol oxidase polypeptide I
CG1461							PF00009	Elongation factor Tu GTP binding domain
CG1462							PF14492	Elongation Factor G, domain II
CG1463							PF00004	ATPase family associated with various cellular activities (AAA)
CG1464							PF02543	Carbamoyltransferase N-terminus
CG1465	COG0740	Protease subunit of ATP-dependent Clp proteases	amo:Anamo_0749 K01358	CLP_protease	BSEZ02972	ATP-dependent Clp protease proteolytic subunit (EC 3.4.21.92)	PF00574	Clp protease
CG1466							PF00118	TCP-1/cpn60 chaperonin family
CG1467	COG0442	Prolyl-tRNA synthetase	micc:AUP74_01597 K01881	tRNA-synt_2b	BSEZ00135	Prolyl-tRNA synthetase (EC 6.1.1.15)	PF00587	tRNA synthetase class II core domain (G, H, P, S and T)
CG1468							PF02786	Carbamoyl-phosphate synthase L chain, ATP binding domain
CG1469							PF07733	Bacterial DNA polymerase III alpha subunit
CG1470	COG1014	Pyruvate:ferredoxin oxidoreductase and related 2-oxoacid:ferredoxin oxidoreductases gamma subunit	xau:Xaut_0390 K04090	POR	BSEZ08142	Indolepyruvate ferredoxin oxidoreductase, alpha and beta subunits	PF01558	Pyruvate ferredoxin/flavodoxin oxidoreductase
CG1471	COG0518	GMP synthase - Glutamine amidotransferase domain	wol:WD_0195 K01951	GMP_synt_C	BSEZ07402	GMP synthase [glutamine-hydrolyzing] (EC 6.3.5.2)	PF00958	GMP synthase C terminal domain
CG1472							PF02012	BNR/Asp-box repeat
CG1473							PF00198	2-oxoacid dehydrogenases acyltransferase (catalytic domain)
CG1474	COG0587	DNA polymerase III alpha subunit	frf:LO80_04000 K02337	DNA_pol3_alpha	BSEZ02191	DNA polymerase III alpha subunit (EC 2.7.7.7)	PF07733	Bacterial DNA polymerase III alpha subunit
CG1475							PF07724	AAA domain (Cdc48 subfamily)
CG1476							PF00152	tRNA synthetases class II (D, K and N)
CG1477	COG0568	DNA-directed RNA polymerase sigma subunit (sigma70 sigma32)	hoh:Hoch_6393 K03086	Sigma70_r3	BSEZ04345	RNA polymerase sigma factor RpoD	PF04542	Sigma-70 region 2
CG1478							PF00749	tRNA synthetases class I (E and Q), catalytic domain
CG1479							PF00012	Hsp70 protein
CG1480	COG0209	Ribonucleotide reductase alpha subunit	cvi:CV_2287 K00525	Ribonuc_red_lgC	BSEZ07524	Ribonucleotide reductase of class Ia (aerobic), alpha subunit (EC 1.17.4.1)	PF02867	Ribonucleotide reductase, barrel domain
CG1481	COG0480	Translation elongation factors (GTPases)	plp:Ple7327_3055 K02355	GTP_EFTU	BSEZ00883	Translation elongation factor G	PF00009	Elongation factor Tu GTP binding domain
CG1482							PF03030	Inorganic H+ pyrophosphatase
CG1483			pbor:BSF38_03554 494	Sulfatase			PF07394	Alk_phosphatase DUF1501 Protein of unknown function (DUF1501)
CG1484	COG0187	Type IIA topoisomerase (DNA gyrase topo II topoisomerase IV) B subunit	nel:NELON_00180 K02470	DNA_gyraseB	BSEZ07740	DNA gyrase subunit B (EC 5.99.1.3)	PF02518	Histidine kinase-, DNA gyrase B-, and HSP90-like ATPase
CG1485	COG0443	Molecular chaperone					PF00012	Hsp70 protein
CG1486							PF07733	Bacterial DNA polymerase III alpha subunit
CG1487			ant:Arnit_2686 K01903	ATP-grasp_2	BSEZ05438	Succinyl-CoA ligase [ADP-forming] beta chain (EC 6.2.1.5)	PF08442	ATP-grasp domain
CG1488	COG0216	Protein chain release factor A	sus:Acid_6670 K02835	PCRF			PF00472	RF-1 domain
CG1489			tee:Tel_06955 K00382	Pyr_redox_2			PF07992	Pyridine nucleotide-disulphide oxidoreductase
CG1490							PF02347	Glycine cleavage system P-protein
CG1491			phm:PSMK_21320 K02470	DNA_gyraseB			PF02518	Histidine kinase-, DNA gyrase B-, and HSP90-like ATPase
CG1492	COG0740	Protease subunit of ATP-dependent Clp proteases	lfc:LFE_0840 K01358	CLP_protease	BSEZ02972	ATP-dependent Clp protease proteolytic subunit (EC 3.4.21.92)	PF00574	Clp protease
CG1493	COG0740	Protease subunit of ATP-dependent Clp proteases	lfc:LFE_0840 K01358	CLP_protease	BSEZ02972	ATP-dependent Clp protease proteolytic subunit (EC 3.4.21.92)	PF00574	Clp protease
CG1494	COG0056	F0F1-type ATP synthase alpha subunit	tpz:Tph_c27390 K02111	ATP-synt_ab	BSEZ02887	ATP synthase alpha chain (EC 3.6.3.14)	PF00306	ATP synthase alpha/beta chain, C terminal domain
CG1495							PF08459	UvrC Helix-hairpin-helix N-terminal
CG1496			glp:Glo7428_0230 K03310		BSEZ01770	Sodium/glycine symporter GlyP	PF01235	APC Na_Ala_symp Sodium:alanine symporter family
CG1497							PF02463	RecF/RecN/SMC N terminal domain
CG1498	COG0145	N-methylhydantoinase A acetone carboxylase beta subunit	jan:Jann_3811 K01473	Hydantoinase_A			PF01968	Hydantoinase/oxoprolinase
CG1499	COG0587	DNA polymerase III alpha subunit	sfd:USDA257_c56900 K14162	DNA_pol3_alpha	BSEZ02191	DNA polymerase III alpha subunit (EC 2.7.7.7)	PF07733	Bacterial DNA polymerase III alpha subunit
CG1500	COG3894	Uncharacterized metal-binding protein	aza:AZKH_p0163 681	Fer2			PF14574	Domain of unknown function (DUF4445)
CG1501							PF01578	2heme_cytochrom Cytochrom_C_asm Cytochrome C assembly protein
CG1502							PF06071	Protein of unknown function (DUF933)
CG1503			slt:Slit_0131 K00412	Cytochrome_B	BSEZ04055	Ubiquinol--cytochrome c reductase, cytochrome B subunit (EC 1.10.2.2)	PF13631	Cytochrome b(N-terminal)/b6/petB
CG1504	COG1137	ABC-type (unclassified) transport system ATPase component	rud:TH61_06670 K06861	ABC_tran	BSEZ09306	Branched-chain amino acid transport ATP-binding protein LivF (TC 3.A.1.4.1)	PF00005	ABC transporter
CG1505							PF02787	Carbamoyl-phosphate synthetase large chain, oligomerisation domain
CG1506							PF00009	Elongation factor Tu GTP binding domain
CG1507	COG0056	F0F1-type ATP synthase alpha subunit	wri:WRi_004920 K02111	ATP-synt_ab	BSEZ02887	ATP synthase alpha chain (EC 3.6.3.14)	PF02874	ATP synthase alpha/beta family, beta-barrel domain
CG1508							PF13603	Leucyl-tRNA synthetase, Domain 2
CG1509			enm:EBS_1463 K03555	MutS_V			PF00488	MutS domain V
CG1510			tee:Tel_11940 K03555	MutS_V	BSEZ00192	DNA mismatch repair protein MutS	PF00488	MutS domain V
CG1511	COG1200	RecG-like helicase	tgr:Tgr7_3183 K03655	Helicase_C	BSEZ08114	ATP-dependent DNA helicase RecG (EC 3.6.1.-)	PF00270	DEAD/DEAH box helicase
CG1512			sgn:SGRA_2631 K00548	Met_synt_B12	BSEZ08802	5-methyltetrahydrofolate--homocysteine methyltransferase (EC 2.1.1.13)	PF02965	Vitamin B12 dependent methionine synthase, activation domain
CG1513	COG0472	UDP-N-acetylmuramyl pentapeptide phosphotransferase UDP-N-acetylglucosamine-1-phosphate transferase	txi:TH3_15780 K01000	Glycos_transf_4	BSEZ02517	Phospho-N-acetylmuramoyl-pentapeptide-transferase (EC 2.7.8.13)	PF00953	Glycosyl transferase family 4
CG1514	COG0178	Excinuclease ATPase subunit	rmr:Rmar_2732 K03701	ABC_tran			PF00005	ABC transporter
CG1515							PF00152	tRNA synthetases class II (D, K and N)
CG1516	COG0057	Glyceraldehyde-3-phosphate dehydrogenase erythrose-4-phosphate dehydrogenase	tmo:TMO_0884 K00134	Gp_dh_C	BSEZ06044	NAD-dependent glyceraldehyde-3-phosphate dehydrogenase (EC 1.2.1.12)	PF02800	Glyceraldehyde 3-phosphate dehydrogenase, C-terminal domain
CG1517	COG0825	Acetyl-CoA carboxylase alpha subunit	rah:Rahaq_0879 K01962	ACCA	BSEZ07944	Acetyl-coenzyme A carboxyl transferase alpha chain (EC 6.4.1.2)	PF03255	Acetyl co-enzyme A carboxylase carboxyltransferase alpha subunit
CG1518	COG1220	ATP-dependent protease HslVU (ClpYQ) ATPase subunit	deu:DBW_0914 K03667	AAA_2	BSEZ02065	ATP-dependent hsl protease ATP-binding subunit HslU	PF07724	AAA domain (Cdc48 subfamily)
CG1519	COG0514	Superfamily II DNA helicase	tgr:Tgr7_1931 K03654	RQC			PF09382	RQC domain
CG1520							PF05362	Lon protease (S16) C-terminal proteolytic domain
CG1521	COG2192	Predicted carbamoyl transferase NodU family	dti:Desti_3768 K00612	Carbam_trans_N			PF02543	Carbamoyltransferase N-terminus
CG1522	COG0714	MoxR-like ATPases	mym:A176_000278 K03924	AAA_3	BSEZ02384	FIG017823: ATPase, MoxR family	PF07726	ATPase family associated with various cellular activities (AAA)
CG1523							PF07726	ATPase family associated with various cellular activities (AAA)
CG1524			phm:PSMK_03780 K01886	tRNA-synt_1c			PF00749	tRNA synthetases class I (E and Q), catalytic domain
CG1525	COG4172	ABC-type uncharacterized transport system duplicated ATPase component	hhu:AR456_02505 K10823,K15583	ABC_tran	BSEZ02165	Oligopeptide transport system permease protein OppB (TC 3.A.1.5.1)	PF00005	ABC transporter
CG1526							PF02779	Transketolase, pyrimidine binding domain
CG1527	COG0150	Phosphoribosylaminoimidazole (AIR) synthetase	magq:MGMAQ_0893 K01933	AIRS_C	BSEZ03220	Phosphoribosylformylglycinamidine cyclo-ligase (EC 6.3.3.1)	PF02769	AIR synthase related protein, C-terminal domain
CG1528							PF02779	Transketolase, pyrimidine binding domain
CG1529							PF00009	Elongation factor Tu GTP binding domain
CG1530							PF02347	Glycine cleavage system P-protein
CG1531
CG1532			bvr:BVIR_306 K03695	AAA_2			PF02861	Clp amino terminal domain, pathogenicity island component
CG1533	COG1066	Predicted ATP-dependent serine protease	tee:Tel_07065 K04485	ATPase	BSEZ00329	DNA repair protein RadA	PF13481	AAA domain
CG1534
CG1535	COG0008	Glutamyl- and glutaminyl-tRNA synthetases	dvl:Dvul_0417 K01886	tRNA-synt_1c	BSEZ09445	Glutaminyl-tRNA synthetase (EC 6.1.1.18)	PF03950	tRNA synthetases class I (E and Q), anti-codon binding domain
CG1536							PF00709	Adenylosuccinate synthetase
CG1537	COG0499	S-adenosylhomocysteine hydrolase			BSEZ01775	Adenosylhomocysteinase (EC 3.3.1.1)	PF00670	S-adenosyl-L-homocysteine hydrolase, NAD binding domain
CG1538							PF03255	Acetyl co-enzyme A carboxylase carboxyltransferase alpha subunit
CG1539	COG0372	Citrate synthase					PF00285	Citrate synthase
CG1540	COG0192	S-adenosylmethionine synthetase	abf:AMK58_00730 K00789	S-AdoMet_synt_C	BSEZ06170	S-adenosylmethionine synthetase (EC 2.5.1.6)	PF02773	S-adenosylmethionine synthetase, C-terminal domain
CG1541							PF00890	FAD binding domain
CG1542	COG0459	Chaperonin GroEL (HSP60 family)	aak:AA2016_3215 K04077	Cpn60_TCP1	BSEZ06378	Heat shock protein 60 family chaperone GroEL	PF00118	TCP-1/cpn60 chaperonin family
CG1543							PF01077	Nitrite and sulphite reductase 4Fe-4S domain
CG1544							PF00012	Hsp70 protein
CG1545							PF01523	Putative modulator of DNA gyrase
CG1546	COG0508	Pyruvate 2-oxoglutarate dehydrogenase complex dihydrolipoamide acyltransferase (E2) component and related enzymes	nha:Nham_0541 K00658	2-oxoacid_dh	BSEZ03782	Dihydrolipoamide succinyltransferase component (E2) of 2-oxoglutarate dehydrogenase complex (EC 2.3.1.61)	PF00198	2-oxoacid dehydrogenases acyltransferase (catalytic domain)
CG1547	COG0296	1 4-alpha-glucan branching enzyme	jte:ASJ30_04395 K00700	CBM_48	BSEZ06875	1,4-alpha-glucan (glycogen) branching enzyme, GH-13-type (EC 2.4.1.18)	PF02922	Carbohydrate-binding module 48 (Isoamylase N-terminal domain)
CG1548							PF07394	Alk_phosphatase DUF1501 Protein of unknown function (DUF1501)
CG1549	COG0113	Delta-aminolevulinic acid dehydratase	mmr:Mmar10_1547 K01698	ALAD	BSEZ08566	Porphobilinogen synthase (EC 4.2.1.24)	PF00490	Delta-aminolevulinic acid dehydratase
CG1550							PF00009	Elongation factor Tu GTP binding domain
CG1551							PF07724	AAA domain (Cdc48 subfamily)
CG1552							PF05362	Lon protease (S16) C-terminal proteolytic domain
CG1553	COG0133	Tryptophan synthase beta chain	tcu:Tcur_2874 K01696	PALP	BSEZ06279	Tryptophan synthase beta chain (EC 4.2.1.20)	PF00291	Pyridoxal-phosphate dependent enzyme
CG1554			mars:A8C75_20470 K04090	POR			PF01558	Pyruvate ferredoxin/flavodoxin oxidoreductase
CG1555							PF07726	ATPase family associated with various cellular activities (AAA)
CG1556	COG0048	Ribosomal protein S12			BSEZ05356	SSU ribosomal protein S12p (S23e)	PF00164	Ribosomal protein S12/S23
CG1557							PF00005	ABC transporter
CG1558	COG0542	ATPases with chaperone activity ATP-binding subunit	enm:EBS_0453 K03695	AAA_2	BSEZ04505	ClpB protein	PF02861	Clp amino terminal domain, pathogenicity island component
CG1559			agl:PYTT_0117 K03924	AAA_3			PF07726	ATPase family associated with various cellular activities (AAA)
CG1560	COG0403	Glycine cleavage system protein P (pyridoxal-binding) N-terminal domain	abai:IMCC26256_111133 K00281	GDC-P	BSEZ01870	Glycine dehydrogenase [decarboxylating] (glycine cleavage system P protein) (EC 1.4.4.2)	PF02347	Glycine cleavage system P-protein
CG1561
CG1562							PF03030	Inorganic H+ pyrophosphatase
CG1563			tee:Tel_04940 K01007	PPDK_N			PF01326	Pyruvate phosphate dikinase, PEP/pyruvate binding domain
CG1564							PF13361	UvrD-like helicase C-terminal domain
CG1565	COG0073	EMAP domain	enm:EBS_0501 K01874	tRNA-synt_1g	BSEZ02532	Methionyl-tRNA synthetase (EC 6.1.1.10)	PF09334	tRNA synthetases class I (M)
CG1566							PF00488	MutS domain V
CG1567			pci:PCH70_14280 K01681	Aconitase			PF00330	Aconitase family (aconitate hydratase)
CG1568							PF00005	ABC transporter
CG1569							PF12228	Amidohydrolase DUF3604 Protein of unknown function (DUF3604)
CG1570							PF00890	FAD binding domain
CG1571	COG0686	Alanine dehydrogenase	gma:AciX8_3666 K00259	AlaDh_PNT_C			PF01262	Alanine dehydrogenase/PNT, C-terminal domain
CG1572	COG0825	Acetyl-CoA carboxylase alpha subunit					PF03255	Acetyl co-enzyme A carboxylase carboxyltransferase alpha subunit
CG1573							PF07726	ATPase family associated with various cellular activities (AAA)
CG1574							PF00141	Peroxidase
CG1575							PF00562	RNA polymerase Rpb2, domain 6
CG1576							PF04983	RNA polymerase Rpb1, domain 3
CG1577							PF04998	RNA polymerase Rpb1, domain 5
CG1578	COG1200	RecG-like helicase	tgr:Tgr7_3183 K03655	Helicase_C			PF00270	DEAD/DEAH box helicase
CG1579							PF00133	tRNA synthetases class I (I, L, M and V)
CG1580	COG0057	Glyceraldehyde-3-phosphate dehydrogenase erythrose-4-phosphate dehydrogenase	con:TQ29_11260 K00134	Gp_dh_C	BSEZ06044	NAD-dependent glyceraldehyde-3-phosphate dehydrogenase (EC 1.2.1.12)	PF02800	Glyceraldehyde 3-phosphate dehydrogenase, C-terminal domain
CG1581	COG0446	Uncharacterized NAD(FAD)-dependent dehydrogenases	laq:GLA29479_3347 K00219	Oxidored_FMN	BSEZ00567	2,4-dienoyl-CoA reductase [NADPH] (EC 1.3.1.34)	PF00724	NADH:flavin oxidoreductase / NADH oxidase family
CG1582							PF00152	tRNA synthetases class II (D, K and N)
CG1583			pls:VT03_07065 461	Sulfatase			PF07394	Alk_phosphatase DUF1501 Protein of unknown function (DUF1501)
CG1584	COG0515	Serine threonine protein kinase	pls:VT03_03535 K12132	Pkinase			PF00069	Protein kinase domain
CG1585							PF13088	BNR repeat-like domain
CG1586			mad:HP15_1792 K00548	Met_synt_B12	BSEZ08802	5-methyltetrahydrofolate--homocysteine methyltransferase (EC 2.1.1.13)	PF02310	B12 binding domain
CG1587							PF02922	Carbohydrate-binding module 48 (Isoamylase N-terminal domain)
CG1588							PF01293	Phosphoenolpyruvate carboxykinase
CG1589							PF01580	FtsK/SpoIIIE family
CG1590							PF02786	Carbamoyl-phosphate synthase L chain, ATP binding domain
CG1591							PF08442	ATP-grasp domain
CG1592			vin:AKJ08_2266 K00325	PNTB			PF02233	NAD(P) transhydrogenase beta subunit
CG1593	COG2192	Predicted carbamoyl transferase NodU family	dbr:Deba_2427 K00612	Carbam_trans_N			PF02543	Carbamoyltransferase N-terminus
CG1594							PF00006	ATP synthase alpha/beta family, nucleotide-binding domain
CG1595	COG2804	Type II secretory pathway ATPase PulE Tfp pilus assembly pathway ATPase PilB	gbi:PG2T_04535 K02454	T2SSE			PF00437	Type II/IV secretion system protein
CG1596							PF02922	Carbohydrate-binding module 48 (Isoamylase N-terminal domain)
CG1597	COG0445	NAD FAD-utilizing enzyme apparently involved in cell division	mars:A8C75_22775 K03495	GIDA	BSEZ07890	tRNA uridine 5-carboxymethylaminomethyl modification enzyme GidA	PF01134	Glucose inhibited division protein A
CG1598	COG0141	Histidinol dehydrogenase	por:APT59_06065 K00013	Histidinol_dh	BSEZ01891	Histidinol dehydrogenase (EC 1.1.1.23)	PF00815	Histidinol dehydrogenase
CG1599	COG0466	ATP-dependent Lon protease bacterial type	scl:sce4504 799	LON_substr_bdg			PF05362	Lon protease (S16) C-terminal proteolytic domain
CG1600	COG1219	ATP-dependent protease Clp ATPase subunit	bmet:BMMGA3_12720 K03544	AAA_2	BSEZ04697	ATP-dependent Clp protease ATP-binding subunit ClpX	PF07724	AAA domain (Cdc48 subfamily)
CG1601							PF07516	SecA Wing and Scaffold domain
CG1602							PF02562	PhoH-like protein
CG1603	COG0065	3-isopropylmalate dehydratase large subunit	maqu:Maq22A_2p40810 K01703	Aconitase	BSEZ08602	3-isopropylmalate dehydratase large subunit (EC 4.2.1.33)	PF00330	Aconitase family (aconitate hydratase)
CG1604	COG1219	ATP-dependent protease Clp ATPase subunit	rmr:Rmar_0701 K03544	AAA_2	BSEZ04697	ATP-dependent Clp protease ATP-binding subunit ClpX	PF07724	AAA domain (Cdc48 subfamily)
CG1605							PF00437	Type II/IV secretion system protein
CG1606							PF00749	tRNA synthetases class I (E and Q), catalytic domain
CG1607					BSEZ06872|BSEZ07922		PF01619	Proline dehydrogenase
CG1608							PF00676	Dehydrogenase E1 component
CG1609							PF02538	Hydantoinase_B Hydantoinase B/oxoprolinase
CG1610							PF02355	Protein export membrane protein
CG1611							PF01326	Pyruvate phosphate dikinase, PEP/pyruvate binding domain
CG1612							PF02922	Carbohydrate-binding module 48 (Isoamylase N-terminal domain)
CG1613	COG0686	Alanine dehydrogenase	sur:STAUR_4593 K00259	AlaDh_PNT_C	BSEZ01521	Alanine dehydrogenase (EC 1.4.1.1)	PF01262	Alanine dehydrogenase/PNT, C-terminal domain
CG1614							PF07724	AAA domain (Cdc48 subfamily)
CG1615							PF07733	Bacterial DNA polymerase III alpha subunit
CG1616	COG0045	Succinyl-CoA synthetase beta subunit	tgr:Tgr7_0808 K01903	ATP-grasp_2			PF08442	ATP-grasp domain
CG1617	COG1014	Pyruvate:ferredoxin oxidoreductase and related 2-oxoacid:ferredoxin oxidoreductases gamma subunit	psz:PSTAB_0758 K04090	POR			PF01558	Pyruvate ferredoxin/flavodoxin oxidoreductase
CG1618			man:A11S_23 K03495	GIDA			PF01134	Glucose inhibited division protein A
CG1619							PF03725	3' exoribonuclease family, domain 2
CG1620							PF02233	NAD(P) transhydrogenase beta subunit
CG1621							PF13603	Leucyl-tRNA synthetase, Domain 2
CG1622							PF03255	Acetyl co-enzyme A carboxylase carboxyltransferase alpha subunit
CG1623	COG0001	Glutamate-1-semialdehyde aminotransferase	sti:Sthe_1801 K01845	Aminotran_3	BSEZ02128	Glutamate-1-semialdehyde aminotransferase (EC 5.4.3.8)	PF00202	Aminotransferase class-III
CG1624	COG0443	Molecular chaperone	scs:Sta7437_2488 K04043	HSP70	BSEZ05055	Chaperone protein DnaK	PF00012	Hsp70 protein
CG1625							PF12228	Amidohydrolase DUF3604 Protein of unknown function (DUF3604)
CG1626			msd:MYSTI_06663 K00658	2-oxoacid_dh	BSEZ03782	Dihydrolipoamide succinyltransferase component (E2) of 2-oxoglutarate dehydrogenase complex (EC 2.3.1.61)	PF00198	2-oxoacid dehydrogenases acyltransferase (catalytic domain)
CG1627			tra:Trad_0897 K00164	Transket_pyr			PF02779	Transketolase, pyrimidine binding domain
CG1628							PF00472	RF-1 domain
CG1629							PF06418	CTP synthase N-terminus
CG1630							PF00152	tRNA synthetases class II (D, K and N)
CG1631	COG0050	GTPases - translation elongation factors	reh:H16_A3491 K02358	GTP_EFTU	BSEZ01822	Translation elongation factor Tu	PF03143	Elongation factor Tu C-terminal domain
CG1632							PF04998	RNA polymerase Rpb1, domain 5
CG1633							PF00133	tRNA synthetases class I (I, L, M and V)
CG1634	COG0587	DNA polymerase III alpha subunit	mcg:GL4_3148 K14162	DNA_pol3_alpha	BSEZ02191	DNA polymerase III alpha subunit (EC 2.7.7.7)	PF07733	Bacterial DNA polymerase III alpha subunit
CG1635	COG3839	ABC-type sugar transport systems ATPase components	ara:Arad_4590 K10112	ABC_tran	BSEZ01704	Multiple sugar ABC transporter, ATP-binding protein	PF00005	ABC transporter
CG1636	COG0495	Leucyl-tRNA synthetase	rhd:R2APBS1_1134 K01869	tRNA-synt_1_2	BSEZ04641	Leucyl-tRNA synthetase (EC 6.1.1.4)	PF13603	Leucyl-tRNA synthetase, Domain 2
CG1637							PF00587	tRNA synthetase class II core domain (G, H, P, S and T)
CG1638	COG0113	Delta-aminolevulinic acid dehydratase	mmr:Mmar10_1547 K01698	ALAD			PF00490	Delta-aminolevulinic acid dehydratase
CG1639	COG0508	Pyruvate 2-oxoglutarate dehydrogenase complex dihydrolipoamide acyltransferase (E2) component and related enzymes	nwe:SAMEA3174300_0879 K00658	2-oxoacid_dh	BSEZ03782	Dihydrolipoamide succinyltransferase component (E2) of 2-oxoglutarate dehydrogenase complex (EC 2.3.1.61)	PF00198	2-oxoacid dehydrogenases acyltransferase (catalytic domain)
CG1640							PF03255	Acetyl co-enzyme A carboxylase carboxyltransferase alpha subunit
CG1641							PF00587	tRNA synthetase class II core domain (G, H, P, S and T)
CG1642							PF00152	tRNA synthetases class II (D, K and N)
CG1643			phm:PSMK_21320 K02470	DNA_gyraseB			PF00986	DNA gyrase B subunit, carboxyl terminus
CG1644			dbr:Deba_2427 K00612	Carbam_trans_N			PF02543	Carbamoyltransferase N-terminus
CG1645							PF00749	tRNA synthetases class I (E and Q), catalytic domain
CG1646			vbl:L21SP4_00240 K09458	ketoacyl-synt	BSEZ06092	3-oxoacyl-[acyl-carrier-protein] synthase, KASII (EC 2.3.1.41)	PF00109	Beta-ketoacyl synthase, N-terminal domain
CG1647							PF04998	RNA polymerase Rpb1, domain 5
CG1648					BSEZ04830	Lipid A export ATP-binding/permease protein MsbA	PF00005	ABC transporter
CG1649							PF00472	RF-1 domain
CG1650	COG0404	Glycine cleavage system T protein (aminomethyltransferase)	met:M446_3866 K19191	GCV_T			PF01266	FAD dependent oxidoreductase
CG1651	COG0504	CTP synthase (UTP-ammonia lyase)	rmr:Rmar_2712 K01937	CTP_synth_N			PF06418	CTP synthase N-terminus
CG1652	COG4799	Acetyl-CoA carboxylase carboxyltransferase component (subunits alpha and beta)	cvi:CV_0019 534				PF01039	Carboxyl transferase domain
CG1653							PF02786	Carbamoyl-phosphate synthase L chain, ATP binding domain
CG1654							PF01411	tRNA synthetases class II (A)
CG1655			dte:Dester_1396 K02836	PCRF	BSEZ01038	Peptide chain release factor 2	PF00472	RF-1 domain
CG1656	COG0178	Excinuclease ATPase subunit	smaz:LH19_10335 K03701	ABC_tran	BSEZ05200	Excinuclease ABC subunit A
CG1657	COG0465	ATP-dependent Zn proteases	gao:A2G06_07865 K03798	Peptidase_M41	BSEZ04726	Cell division protein FtsH (EC 3.4.24.-)	PF01434	Peptidase family M41
CG1658	COG0489	ATPases involved in chromosome partitioning	woc:BA177_11125 K03593	ParA			PF10609	NUBPL iron-transfer P-loop NTPase
CG1659					BSEZ01775	Adenosylhomocysteinase (EC 3.3.1.1)	PF00670	S-adenosyl-L-homocysteine hydrolase, NAD binding domain
CG1660	COG1190	Lysyl-tRNA synthetase (class II)	rmr:Rmar_0302 K04567	tRNA-synt_2			PF00152	tRNA synthetases class II (D, K and N)
CG1661			woc:BA177_11125 K03593	ParA			PF10609	NUBPL iron-transfer P-loop NTPase
CG1662	COG1529	Aerobic-type carbon monoxide dehydrogenase large subunit CoxL CutL homologs	mrb:Mrub_1526 K03520	Ald_Xan_dh_C2	BSEZ05469	Carbon monoxide dehydrogenase large chain (EC 1.2.99.2)	PF02738	Molybdopterin-binding domain of aldehyde dehydrogenase
CG1663							PF00988	Carbamoyl-phosphate synthase small chain, CPSase domain
CG1664	COG1088	dTDP-D-glucose 4 6-dehydratase	tjr:TherJR_0906 K01710	GDP_Man_Dehyd	BSEZ01807	dTDP-glucose 4,6-dehydratase (EC 4.2.1.46)	PF01370	NAD dependent epimerase/dehydratase family
CG1665							PF07727	RdRP RVT_2 Reverse transcriptase (RNA-dependent DNA polymerase)
CG1666							PF03461	TRCF domain
CG1667	COG1197	Transcription-repair coupling factor (superfamily II helicase)	hyl:LPB072_10405 K03723	CarD_CdnL_TRCF	BSEZ02135	Transcription-repair coupling factor	PF03461	TRCF domain
CG1668							PF00676	Dehydrogenase E1 component
CG1669							PF01578	2heme_cytochrom Cytochrom_C_asm Cytochrome C assembly protein
CG1670							PF01578	2heme_cytochrom Cytochrom_C_asm Cytochrome C assembly protein
CG1671							PF01138	3' exoribonuclease family, domain 1
CG1672	COG1009	NADH:ubiquinone oxidoreductase subunit 5 (chain L) Multisubunit Na+ H+ antiporter MnhA subunit	rbe:RBE_0087 K00341	Proton_antipo_M	BSEZ06612	NADH-ubiquinone oxidoreductase chain L (EC 1.6.5.3)	PF00361	Proton-conducting membrane transporter
CG1673							PF00986	DNA gyrase B subunit, carboxyl terminus
CG1674	COG0443	Molecular chaperone					PF00012	Hsp70 protein
CG1675			caby:Cabys_1251 K04043	HSP70	BSEZ05055	Chaperone protein DnaK	PF00012	Hsp70 protein
CG1676	COG0556	Helicase subunit of the DNA excision repair complex	hor:Hore_16230 K03702	UvrB	BSEZ01169	Excinuclease ABC subunit B
CG1677							PF01235	APC Na_Ala_symp Sodium:alanine symporter family
CG1678							PF02770	Acyl-CoA dehydrogenase, middle domain
CG1679							PF00472	RF-1 domain
CG1680	COG1190	Lysyl-tRNA synthetase (class II)	rmr:Rmar_0302 K04567	tRNA-synt_2			PF00152	tRNA synthetases class II (D, K and N)
CG1681	COG0459	Chaperonin GroEL (HSP60 family)	same:SAMCFNEI73_pB0110 K04077	Cpn60_TCP1			PF00118	TCP-1/cpn60 chaperonin family
CG1682
CG1683	COG0173	Aspartyl-tRNA synthetase	tra:Trad_1772 K01876	tRNA-synt_2			PF00152	tRNA synthetases class II (D, K and N)
CG1684			fgi:OP10G_1688 K01937	CTP_synth_N			PF06418	CTP synthase N-terminus
CG1685	COG0304	3-oxoacyl-(acyl-carrier-protein) synthase	ttj:TTHA0413 K09458	ketoacyl-synt	BSEZ06092	3-oxoacyl-[acyl-carrier-protein] synthase, KASII (EC 2.3.1.41)	PF00109	Beta-ketoacyl synthase, N-terminal domain
CG1686							PF04998	RNA polymerase Rpb1, domain 5
CG1687							PF13328	HD domain
CG1688							PF01653	NAD-dependent DNA ligase adenylation domain
CG1689	COG0532	Translation initiation factor 2 (IF-2; GTPase)					PF00009	Elongation factor Tu GTP binding domain
CG1690							PF02786	Carbamoyl-phosphate synthase L chain, ATP binding domain
CG1691							PF00069	Protein kinase domain
CG1692	COG0065	3-isopropylmalate dehydratase large subunit	ace:Acel_1591 K01703	Aconitase	BSEZ08602	3-isopropylmalate dehydratase large subunit (EC 4.2.1.33)	PF00330	Aconitase family (aconitate hydratase)
CG1693							PF02562	PhoH-like protein
CG1694							PF00472	RF-1 domain
CG1695	COG1123	ATPase components of various ABC-type transport systems contain duplicated ATPase	let:O77CONTIG1_00256 K02031,K02032	ABC_tran			PF00005	ABC transporter
CG1696							PF01645	Conserved region in glutamate synthase
CG1697							PF01425	Amidase
CG1698			seds:AAY24_07935 K00658	2-oxoacid_dh	BSEZ03782	Dihydrolipoamide succinyltransferase component (E2) of 2-oxoglutarate dehydrogenase complex (EC 2.3.1.61)	PF00198	2-oxoacid dehydrogenases acyltransferase (catalytic domain)
CG1699							PF01138	3' exoribonuclease family, domain 1
CG1700							PF02562	PhoH-like protein
CG1701	COG0365	Acyl-coenzyme A synthetases AMP-(fatty) acid ligases	mes:Meso_3431 K01895	AMP-binding	BSEZ06689	Acetyl-coenzyme A synthetase (EC 6.2.1.1)	PF00501	AMP-binding enzyme
CG1702							PF01409	tRNA synthetases class II core domain (F)
CG1703							PF01515	Phosphate acetyl/butaryl transferase
CG1704							PF04565	RNA polymerase Rpb2, domain 3
CG1705	COG0439	Biotin carboxylase	gpi:GPICK_05585 K01961	CPSase_L_D2	BSEZ06833	Biotin carboxylase of acetyl-CoA carboxylase (EC 6.3.4.14)	PF02786	Carbamoyl-phosphate synthase L chain, ATP binding domain
CG1706			woc:BA177_17970 K01139	HD_4			PF13328	HD domain
CG1707	COG0532	Translation initiation factor 2 (IF-2; GTPase)	sus:Acid_5181 K02519	IF-2			PF00009	Elongation factor Tu GTP binding domain
CG1708							PF12228	Amidohydrolase DUF3604 Protein of unknown function (DUF3604)
CG1709							PF00330	Aconitase family (aconitate hydratase)
CG1710							PF03255	Acetyl co-enzyme A carboxylase carboxyltransferase alpha subunit
CG1711			vbl:L21SP4_02232 K02836	PCRF			PF00472	RF-1 domain
CG1712	COG0459	Chaperonin GroEL (HSP60 family)	hde:HDEF_0629 K04077	Cpn60_TCP1	BSEZ06378	Heat shock protein 60 family chaperone GroEL	PF00118	TCP-1/cpn60 chaperonin family
CG1713	COG0365	Acyl-coenzyme A synthetases AMP-(fatty) acid ligases	xce:Xcel_0318 K01895	AMP-binding			PF00501	AMP-binding enzyme
CG1714			vin:AKJ08_2266 K00325	PNTB			PF02233	NAD(P) transhydrogenase beta subunit
CG1715							PF00476	DNA polymerase family A
CG1716	COG4962	Flp pilus assembly protein ATPase CpaF	porl:BG023_11238 K02283	T2SSE			PF00437	Type II/IV secretion system protein
CG1717							PF01578	2heme_cytochrom Cytochrom_C_asm Cytochrome C assembly protein
CG1718	COG0542	ATPases with chaperone activity ATP-binding subunit	lil:LA_2104 K03694	AAA_2	BSEZ06938	ATP-dependent Clp protease ATP-binding subunit ClpA	PF07724	AAA domain (Cdc48 subfamily)
CG1719			saci:Sinac_5445 K12132	Pkinase			PF00069	Protein kinase domain
CG1720							PF01134	Glucose inhibited division protein A
CG1721			eaa:I862_02575 K06942	YchF-GTPase_C			PF06071	Protein of unknown function (DUF933)
CG1722							PF04565	RNA polymerase Rpb2, domain 3
CG1723			gsb:GSUB_02515 K00790	EPSP_synthase	BSEZ08338	UDP-N-acetylglucosamine 1-carboxyvinyltransferase (EC 2.5.1.7)	PF00275	EPSP synthase (3-phosphoshikimate 1-carboxyvinyltransferase)
CG1724			slt:Slit_0131 K00412	Cytochrome_B	BSEZ04055	Ubiquinol--cytochrome c reductase, cytochrome B subunit (EC 1.10.2.2)	PF13631	Cytochrome b(N-terminal)/b6/petB
CG1725							PF06071	Protein of unknown function (DUF933)
CG1726					BSEZ04505	ClpB protein	PF07724	AAA domain (Cdc48 subfamily)
CG1727	COG0740	Protease subunit of ATP-dependent Clp proteases	pseu:Pse7367_0307 K01358	CLP_protease	BSEZ02972	ATP-dependent Clp protease proteolytic subunit (EC 3.4.21.92)	PF00574	Clp protease
CG1728	COG0085	DNA-directed RNA polymerase beta subunit 140 kD subunit	wol:WD_0024 K13797	RNA_pol_Rpb2_6			PF04997	RNA polymerase Rpb1, domain 1
CG1729	COG0304	3-oxoacyl-(acyl-carrier-protein) synthase	tam:Theam_0611 K09458	ketoacyl-synt	BSEZ06092	3-oxoacyl-[acyl-carrier-protein] synthase, KASII (EC 2.3.1.41)	PF00109	Beta-ketoacyl synthase, N-terminal domain
CG1730			phm:PSMK_03780 K01886	tRNA-synt_1c			PF00749	tRNA synthetases class I (E and Q), catalytic domain
CG1731	COG0050	GTPases - translation elongation factors	tnr:Thena_0502 K02358	GTP_EFTU	BSEZ01822	Translation elongation factor Tu	PF03143	Elongation factor Tu C-terminal domain
CG1732	COG1132	ABC-type multidrug transport system ATPase and permease components	agc:BSY240_4344 K18893	ABC_tran	BSEZ04830	Lipid A export ATP-binding/permease protein MsbA	PF00005	ABC transporter
CG1733			tee:Tel_14840 K03657	UvrD_C			PF13361	UvrD-like helicase C-terminal domain
CG1734							PF01653	NAD-dependent DNA ligase adenylation domain
CG1735							PF00330	Aconitase family (aconitate hydratase)
CG1736			mcg:GL4_1097 640				PF12228	Amidohydrolase DUF3604 Protein of unknown function (DUF3604)
CG1737			ctm:Cabther_A1164 K00163	Transketolase_N	BSEZ07289	Pyruvate dehydrogenase E1 component (EC 1.2.4.1)
CG1738	COG0201	Preprotein translocase subunit SecY	pla:Plav_2756 K03076	SecY			PF00344	SecY translocase
CG1739			tcm:HL41_05430 K02886	Ribosomal_L2_C	BSEZ07672	LSU ribosomal protein L2p (L8e)	PF03947	Ribosomal Proteins L2, C-terminal domain
CG1740							PF00437	Type II/IV secretion system protein
CG1741							PF01262	Alanine dehydrogenase/PNT, C-terminal domain
CG1742							PF12344	Ultra-violet resistance protein B
CG1743			sng:SNE_A08660 K03701	ABC_tran			PF00005	ABC transporter
CG1744							PF05362	Lon protease (S16) C-terminal proteolytic domain
CG1745							PF02773	S-adenosylmethionine synthetase, C-terminal domain
CG1746							PF04998	RNA polymerase Rpb1, domain 5
CG1747							PF03144	Elongation factor Tu domain 2
CG1748	COG0556	Helicase subunit of the DNA excision repair complex					PF08459	UvrC Helix-hairpin-helix N-terminal
CG1749							PF07724	AAA domain (Cdc48 subfamily)
CG1750	COG1132	ABC-type multidrug transport system ATPase and permease components	bov:BOV_1494 K18893	ABC_tran			PF00005	ABC transporter
CG1751	COG4598	ABC-type histidine transport system ATPase component	ptv:AA957_00235 K12252	Aminotran_1_2			PF00155	Aminotransferase class I and II
CG1752							PF02769	AIR synthase related protein, C-terminal domain
CG1753	COG4770	Acetyl propionyl-CoA carboxylase alpha subunit	aak:AA2016_4655 K01968	CPSase_L_D2			PF02786	Carbamoyl-phosphate synthase L chain, ATP binding domain
CG1754	COG0587	DNA polymerase III alpha subunit	hhc:M911_05430 K02337	DNA_pol3_alpha	BSEZ02191	DNA polymerase III alpha subunit (EC 2.7.7.7)	PF07733	Bacterial DNA polymerase III alpha subunit
CG1755	COG0404	Glycine cleavage system T protein (aminomethyltransferase)	met:M446_3866 K19191	GCV_T			PF01266	FAD dependent oxidoreductase
CG1756			nhl:Nhal_0500 K03070	SecA_DEAD	BSEZ07747	Protein export cytoplasm protein SecA ATPase RNA helicase (TC 3.A.5.1.1)	PF07516	SecA Wing and Scaffold domain
CG1757							PF13485	Peptidase_MA_2 Peptidase MA superfamily
CG1758	COG0646	Methionine synthase I (cobalamin-dependent) methyltransferase domain	rmr:Rmar_2433 K00548	Met_synt_B12			PF02965	Vitamin B12 dependent methionine synthase, activation domain
CG1759			gsb:GSUB_02515 K00790	EPSP_synthase			PF00275	EPSP synthase (3-phosphoshikimate 1-carboxyvinyltransferase)
CG1760	COG2805	Tfp pilus assembly protein pilus retraction ATPase PilT	cdc:CD196_3296 K02669	T2SSE			PF00437	Type II/IV secretion system protein
CG1761	COG0459	Chaperonin GroEL (HSP60 family)					PF00118	TCP-1/cpn60 chaperonin family
CG1762							PF00670	S-adenosyl-L-homocysteine hydrolase, NAD binding domain
CG1763	COG0147	Anthranilate para-aminobenzoate synthases component I	aeh:Mlg_2250 K01657	Chorismate_bind	BSEZ00240	Anthranilate synthase, aminase component (EC 4.1.3.27)	PF00425	chorismate binding enzyme
CG1764							PF03764	Elongation factor G, domain IV
CG1765	COG0304	3-oxoacyl-(acyl-carrier-protein) synthase	hhy:Halhy_2560 K09458	ketoacyl-synt	BSEZ06092	3-oxoacyl-[acyl-carrier-protein] synthase, KASII (EC 2.3.1.41)	PF00109	Beta-ketoacyl synthase, N-terminal domain
CG1766							PF02233	NAD(P) transhydrogenase beta subunit
CG1767							PF07726	ATPase family associated with various cellular activities (AAA)
CG1768							PF02514	CobN-Mg_chel CobN/Magnesium Chelatase
CG1769	COG0016	Phenylalanyl-tRNA synthetase alpha subunit	mars:A8C75_16685 K01889	tRNA-synt_2d	BSEZ03935	Phenylalanyl-tRNA synthetase alpha chain (EC 6.1.1.20)	PF01409	tRNA synthetases class II core domain (F)
CG1770							PF00069	Protein kinase domain
CG1771							PF00999	Sodium/hydrogen exchanger family
CG1772	COG0113	Delta-aminolevulinic acid dehydratase	tti:THITH_15620 K01698	ALAD	BSEZ08566	Porphobilinogen synthase (EC 4.2.1.24)	PF00490	Delta-aminolevulinic acid dehydratase
CG1773			pbor:BSF38_01155 489	Sulfatase			PF07394	Alk_phosphatase DUF1501 Protein of unknown function (DUF1501)
CG1774			ssal:SPISAL_07335 K03701	ABC_tran
CG1775	COG1219	ATP-dependent protease Clp ATPase subunit	tte:TTE0626 K03544	AAA_2	BSEZ04697	ATP-dependent Clp protease ATP-binding subunit ClpX	PF07724	AAA domain (Cdc48 subfamily)
CG1776							PF13603	Leucyl-tRNA synthetase, Domain 2
CG1777							PF01558	Pyruvate ferredoxin/flavodoxin oxidoreductase
CG1778							PF04998	RNA polymerase Rpb1, domain 5
CG1779	COG0154	Asp-tRNAAsn Glu-tRNAGln amidotransferase A subunit and related amidases	chy:CHY_1102 K02433	Amidase	BSEZ01980|BSEZ07279		PF01425	Amidase
CG1780							PF00478	IMP dehydrogenase / GMP reductase domain
CG1781							PF00575	S1 RNA binding domain
CG1782	COG0216	Protein chain release factor A	sus:Acid_6670 K02835	PCRF	BSEZ00734	Peptide chain release factor 1	PF00472	RF-1 domain
CG1783	COG0178	Excinuclease ATPase subunit	scl:sce8597 K03701	ABC_tran
CG1784			ipa:Isop_2669 K01649	HMGL-like	BSEZ05738	2-isopropylmalate synthase (EC 2.3.3.13)	PF00682	HMGL-like
CG1785							PF07724	AAA domain (Cdc48 subfamily)
CG1786	COG0044	Dihydroorotase and related cyclic amidohydrolases	rbc:BN938_2389 K01955	CPSase_L_D2			PF02786	Carbamoyl-phosphate synthase L chain, ATP binding domain
CG1787			pir:VN12_14355 K03555	MutS_V			PF00488	MutS domain V
CG1788							PF07727	RdRP RVT_2 Reverse transcriptase (RNA-dependent DNA polymerase)
CG1789			pbr:PB2503_01827 K00058	2-Hacid_dh_C			PF02826	D-isomer specific 2-hydroxyacid dehydrogenase, NAD binding domain
CG1790			awa:AA650_17520 K01007	PPDK_N			PF01326	Pyruvate phosphate dikinase, PEP/pyruvate binding domain
CG1791	COG0272	NAD-dependent DNA ligase (contains BRCT domain type II)	aprs:BI364_10625 K01972	DNA_ligase_aden			PF01653	NAD-dependent DNA ligase adenylation domain
CG1792							PF13631	Cytochrome b(N-terminal)/b6/petB
CG1793	COG0573	ABC-type phosphate transport system permease component					PF12501	DUF3708 Phosphate ATP-binding cassette transporter
CG1794	COG0404	Glycine cleavage system T protein (aminomethyltransferase)	met:M446_3866 K19191	GCV_T			PF01266	FAD dependent oxidoreductase
CG1795	COG1154	Deoxyxylulose-5-phosphate synthase	csh:Closa_3236 K01662	DXP_synthase_N	BSEZ03309	1-deoxy-D-xylulose 5-phosphate synthase (EC 2.2.1.7)	PF13292	1-deoxy-D-xylulose-5-phosphate synthase
CG1796					BSEZ06772|BSEZ08650		PF00005	ABC transporter
CG1797			deu:DBW_0914 K03667	AAA_2			PF07724	AAA domain (Cdc48 subfamily)
CG1798							PF01134	Glucose inhibited division protein A
CG1799							PF01266	FAD dependent oxidoreductase
CG1800			psl:Psta_2296 624	oligo_HPY	BSEZ00700	Oligopeptide transport ATP-binding protein OppD (TC 3.A.1.5.1)	PF00005	ABC transporter
CG1801							PF00623	RNA polymerase Rpb1, domain 2
CG1802							PF05088	NADP_Rossmann Bac_GDH Bacterial NAD-glutamate dehydrogenase
CG1803							PF02965	Vitamin B12 dependent methionine synthase, activation domain
CG1804							PF00476	DNA polymerase family A
CG1805							PF00815	Histidinol dehydrogenase
CG1806			gst:HW35_14805 K10112	ABC_tran			PF00005	ABC transporter
CG1807							PF02012	BNR/Asp-box repeat
CG1808	COG1866	Phosphoenolpyruvate carboxykinase (ATP)	sru:SRU_1835 K01610	PEPCK_ATP			PF01293	Phosphoenolpyruvate carboxykinase
CG1809							PF07733	Bacterial DNA polymerase III alpha subunit
CG1810			sng:SNE_A17610 K06942	YchF-GTPase_C	BSEZ03452	GTP-binding and nucleic acid-binding protein YchF	PF01926	50S ribosome-binding GTPase
CG1811	COG0021	Transketolase	rmr:Rmar_0472 K00615	Transketolase_N			PF00456	Transketolase, thiamine diphosphate binding domain
CG1812							PF00361	Proton-conducting membrane transporter
CG1813			kvl:KVU_0431 K13896	ABC_tran	BSEZ02165	Oligopeptide transport system permease protein OppB (TC 3.A.1.5.1)	PF00005	ABC transporter
CG1814							PF06421	GTP-binding protein LepA C-terminus
CG1815	COG0542	ATPases with chaperone activity ATP-binding subunit
CG1816	COG0433	Predicted ATPase	fil:BN1229_v1_3524 K06915	DUF853	BSEZ00067	TonB-dependent receptor	PF05872	Bacterial protein of unknown function (DUF853)
CG1817							PF00133	tRNA synthetases class I (I, L, M and V)
CG1818	COG1197	Transcription-repair coupling factor (superfamily II helicase)	hyl:LPB072_10405 K03723	CarD_CdnL_TRCF	BSEZ02135	Transcription-repair coupling factor	PF03461	TRCF domain
CG1819							PF05088	NADP_Rossmann Bac_GDH Bacterial NAD-glutamate dehydrogenase
CG1820	COG0272	NAD-dependent DNA ligase (contains BRCT domain type II)	tgr:Tgr7_2024 K01972	DNA_ligase_aden			PF01653	NAD-dependent DNA ligase adenylation domain
CG1821			woc:BA177_05835 K15371	Bac_GDH			PF05088	NADP_Rossmann Bac_GDH Bacterial NAD-glutamate dehydrogenase
CG1822							PF00587	tRNA synthetase class II core domain (G, H, P, S and T)
CG1823							PF02786	Carbamoyl-phosphate synthase L chain, ATP binding domain
CG1824							PF00575	S1 RNA binding domain
CG1825							PF00456	Transketolase, thiamine diphosphate binding domain
CG1826							PF00204	DNA gyrase B
CG1827	COG0178	Excinuclease ATPase subunit	bdo:EL88_16260 K03701	ABC_tran	BSEZ08493	Excinuclease ABC subunit A paralog in greater Bacteroides group
CG1828			seds:AAY24_00200 K01469	Hydantoinase_B			PF01968	Hydantoinase/oxoprolinase
CG1829							PF00004	ATPase family associated with various cellular activities (AAA)
CG1830	COG0495	Leucyl-tRNA synthetase	gwc:GWCH70_2764 K01869	tRNA-synt_1	BSEZ04641	Leucyl-tRNA synthetase (EC 6.1.1.4)	PF13603	Leucyl-tRNA synthetase, Domain 2
CG1831	COG0312	Predicted Zn-dependent proteases and their inactivated homologs	pdr:H681_05345 K03568	PmbA_TldD	BSEZ05753	TldD protein, part of proposed TldE/TldD proteolytic complex (PMID 12029038)	PF01523	Putative modulator of DNA gyrase
CG1832							PF13292	1-deoxy-D-xylulose-5-phosphate synthase
CG1833							PF00587	tRNA synthetase class II core domain (G, H, P, S and T)
CG1834	COG0280	Phosphotransacetylase	ecle:ECNIH2_16530 K00029	PTA_PTB	BSEZ04949	NADP-dependent malic enzyme (EC 1.1.1.40)	PF01515	Phosphate acetyl/butaryl transferase
CG1835	COG0296	1 4-alpha-glucan branching enzyme	meso:BSQ44_02775 K00700	CBM_48			PF02922	Carbohydrate-binding module 48 (Isoamylase N-terminal domain)
CG1836	COG0012	Predicted GTPase probable translation factor	rmr:Rmar_0027 K06942	YchF-GTPase_C	BSEZ03452	GTP-binding and nucleic acid-binding protein YchF	PF06071	Protein of unknown function (DUF933)
CG1837	COG0154	Asp-tRNAAsn Glu-tRNAGln amidotransferase A subunit and related amidases	pst:PSPTO_4474 K02433	Amidase	BSEZ01980|BSEZ07279		PF01425	Amidase
CG1838							PF00005	ABC transporter
CG1839	COG0365	Acyl-coenzyme A synthetases AMP-(fatty) acid ligases	micc:AUP74_02088 K01907	AMP-binding	BSEZ03199	Acetoacetyl-CoA synthetase (EC 6.2.1.16)	PF00501	AMP-binding enzyme
CG1840							PF01571	Aminomethyltransferase folate-binding domain
CG1841							PF00009	Elongation factor Tu GTP binding domain
CG1842							PF04983	RNA polymerase Rpb1, domain 3
CG1843							PF02786	Carbamoyl-phosphate synthase L chain, ATP binding domain
CG1844							PF07517	SecA DEAD-like domain
CG1845	COG0119	Isopropylmalate homocitrate citramalate synthases	rru:Rru_A1928 K01649	HMGL-like	BSEZ05738	2-isopropylmalate synthase (EC 2.3.3.13)	PF00682	HMGL-like
CG1846							PF00456	Transketolase, thiamine diphosphate binding domain
CG1847							PF01425	Amidase
CG1848	COG0488	ATPase components of ABC transporters with duplicated ATPase domains	aep:AMC99_00635 557	AAA_21	BSEZ06633	COG0488: ATPase components of ABC transporters with duplicated ATPase domains	PF00005	ABC transporter
CG1849							PF00694	Aconitase C-terminal domain
CG1850							PF01411	tRNA synthetases class II (A)
CG1851	COG2217	Cation transport ATPase	tra:Trad_2083 K17686	E1-E2_ATPase	BSEZ06022	Copper-translocating P-type ATPase (EC 3.6.3.4)	PF00122	E1-E2 ATPase
CG1852							PF07516	SecA Wing and Scaffold domain
CG1853							PF02562	PhoH-like protein
CG1854							PF00361	Proton-conducting membrane transporter
CG1855	COG1190	Lysyl-tRNA synthetase (class II)	rmr:Rmar_0302 K04567	tRNA-synt_2			PF00152	tRNA synthetases class II (D, K and N)
CG1856							PF00676	Dehydrogenase E1 component
CG1857							PF00709	Adenylosuccinate synthetase
CG1858					BSEZ04797	DNA-directed RNA polymerase beta subunit (EC 2.7.7.6)	PF04565	RNA polymerase Rpb2, domain 3
CG1859							PF00986	DNA gyrase B subunit, carboxyl terminus
CG1860							PF02786	Carbamoyl-phosphate synthase L chain, ATP binding domain
CG1861	COG0046	Phosphoribosylformylglycinamidine (FGAM) synthase synthetase domain					PF13507	CobB/CobQ-like glutamine amidotransferase domain
CG1862	COG0593	ATPase involved in DNA replication initiation	sde:Sde_0001 K02313	Bac_DnaA	BSEZ06727	Chromosomal replication initiator protein DnaA	PF00308	Bacterial dnaA protein
CG1863	COG0058	Glucan phosphorylase	tee:Tel_14225 K00688	Phosphorylase	BSEZ06406	Glycogen phosphorylase (EC 2.4.1.1)	PF00343	Carbohydrate phosphorylase
CG1864							PF01653	NAD-dependent DNA ligase adenylation domain
CG1865	COG0646	Methionine synthase I (cobalamin-dependent) methyltransferase domain	tra:Trad_2519 K00548	Met_synt_B12	BSEZ08802	5-methyltetrahydrofolate--homocysteine methyltransferase (EC 2.1.1.13)	PF02965	Vitamin B12 dependent methionine synthase, activation domain
CG1866							PF02562	PhoH-like protein
CG1867			gpb:HDN1F_06790 K03070	SecA_DEAD	BSEZ07747	Protein export cytoplasm protein SecA ATPase RNA helicase (TC 3.A.5.1.1)	PF07516	SecA Wing and Scaffold domain
CG1868							PF04898	Glutamate synthase central domain
CG1869			rba:RB9039 490	Phosphodiest			PF07394	Alk_phosphatase DUF1501 Protein of unknown function (DUF1501)
CG1870							PF02562	PhoH-like protein
CG1871							PF00330	Aconitase family (aconitate hydratase)
CG1872							PF02012	BNR/Asp-box repeat
CG1873			rgi:RGI145_16345 K01968	CPSase_L_D2			PF02786	Carbamoyl-phosphate synthase L chain, ATP binding domain
CG1874							PF02518	Histidine kinase-, DNA gyrase B-, and HSP90-like ATPase
CG1875	COG0173	Aspartyl-tRNA synthetase	sng:SNE_A21660 K01876	tRNA-synt_2			PF00152	tRNA synthetases class II (D, K and N)
CG1876	COG0459	Chaperonin GroEL (HSP60 family)	mmn:midi_01192 K04077	Cpn60_TCP1	BSEZ06378	Heat shock protein 60 family chaperone GroEL	PF00118	TCP-1/cpn60 chaperonin family
CG1877							PF03030	Inorganic H+ pyrophosphatase
CG1878			kge:TQ33_0234 K01652	TPP_enzyme_N			PF02776	Thiamine pyrophosphate enzyme, N-terminal TPP binding domain
CG1879							PF00920	Dehydratase family
CG1880	COG0554	Glycerol kinase	rce:RC1_0267 K00864	FGGY_N			PF00370	FGGY family of carbohydrate kinases, N-terminal domain
CG1881							PF02779	Transketolase, pyrimidine binding domain
CG1882							PF00009	Elongation factor Tu GTP binding domain
CG1883							PF01411	tRNA synthetases class II (A)
CG1884							PF00472	RF-1 domain
CG1885							PF01411	tRNA synthetases class II (A)
CG1886	COG0574	Phosphoenolpyruvate synthase pyruvate phosphate dikinase					PF02896	PEP-utilising enzyme, TIM barrel domain
CG1887			samy:DB32_004322 K01710	GDP_Man_Dehyd	BSEZ01807	dTDP-glucose 4,6-dehydratase (EC 4.2.1.46)	PF01370	NAD dependent epimerase/dehydratase family
CG1888
CG1889							PF01138	3' exoribonuclease family, domain 1
CG1890							PF06808	IT DctM Tripartite ATP-independent periplasmic transporter, DctM component
CG1891							PF04998	RNA polymerase Rpb1, domain 5
CG1892	COG0058	Glucan phosphorylase	tee:Tel_14225 K00688	Phosphorylase			PF00343	Carbohydrate phosphorylase
CG1893	COG0552	Signal recognition particle GTPase	pfs:PFLU_5780 K03110	SRP54	BSEZ01438	Signal recognition particle receptor protein FtsY (=alpha subunit) (TC 3.A.5.1.1)	PF00448	SRP54-type protein, GTPase domain
CG1894							PF07733	Bacterial DNA polymerase III alpha subunit
CG1895	COG3839	ABC-type sugar transport systems ATPase components	caby:Cabys_2413 K10112	ABC_tran	BSEZ01704	Multiple sugar ABC transporter, ATP-binding protein	PF00005	ABC transporter
CG1896	COG1048	Aconitase A	rmr:Rmar_2084 K01681	Aconitase	BSEZ07720	Aconitate hydratase (EC 4.2.1.3)	PF00694	Aconitase C-terminal domain
CG1897							PF00456	Transketolase, thiamine diphosphate binding domain
CG1898			pbor:BSF38_01902 K12132	Pkinase			PF00069	Protein kinase domain
CG1899	COG2217	Cation transport ATPase	tra:Trad_2083 K17686	E1-E2_ATPase			PF00122	E1-E2 ATPase
CG1900			rbm:TEF_05670 K00134	Gp_dh_C			PF02800	Glyceraldehyde 3-phosphate dehydrogenase, C-terminal domain
CG1901							PF02786	Carbamoyl-phosphate synthase L chain, ATP binding domain
CG1902							PF00012	Hsp70 protein
CG1903							PF08442	ATP-grasp domain
CG1904			slt:Slit_0131 K00412	Cytochrome_B			PF13631	Cytochrome b(N-terminal)/b6/petB
CG1905							PF00202	Aminotransferase class-III
CG1906	COG0056	F0F1-type ATP synthase alpha subunit	rmr:Rmar_0315 K02111	ATP-synt_ab	BSEZ02887	ATP synthase alpha chain (EC 3.6.3.14)	PF00306	ATP synthase alpha/beta chain, C terminal domain
CG1907							PF00154	recA bacterial DNA recombination protein
CG1908			dbr:Deba_2427 K00612	Carbam_trans_N			PF02543	Carbamoyltransferase N-terminus
CG1909
CG1910	COG0192	S-adenosylmethionine synthetase			BSEZ06170	S-adenosylmethionine synthetase (EC 2.5.1.6)	PF02772	S-adenosylmethionine synthetase, central domain
CG1911			sphm:G432_11160 K03555	MutS_V			PF00488	MutS domain V
CG1912							PF00575	S1 RNA binding domain
CG1913	COG1066	Predicted ATP-dependent serine protease	ali:AZOLI_1185 K04485	ATPase	BSEZ00329	DNA repair protein RadA	PF13481	AAA domain
CG1914							PF02786	Carbamoyl-phosphate synthase L chain, ATP binding domain
CG1915							PF02779	Transketolase, pyrimidine binding domain
CG1916			lap:ACP90_13780 K02337	DNA_pol3_alpha	BSEZ02191	DNA polymerase III alpha subunit (EC 2.7.7.7)	PF07733	Bacterial DNA polymerase III alpha subunit
CG1917							PF00005	ABC transporter
CG1918							PF00988	Carbamoyl-phosphate synthase small chain, CPSase domain
CG1919	COG0154	Asp-tRNAAsn Glu-tRNAGln amidotransferase A subunit and related amidases	cbu:CBU_1474 K02433	Amidase	BSEZ01980|BSEZ07279		PF01425	Amidase
CG1920							PF10609	NUBPL iron-transfer P-loop NTPase
CG1921							PF02347	Glycine cleavage system P-protein
CG1922							PF00306	ATP synthase alpha/beta chain, C terminal domain
CG1923							PF10385	RNA polymerase beta subunit external 1 domain
CG1924							PF04997	RNA polymerase Rpb1, domain 1
CG1925			samy:DB32_001063 K02454	T2SSE			PF00437	Type II/IV secretion system protein
CG1926							PF03030	Inorganic H+ pyrophosphatase
CG1927	COG0841	Cation multidrug efflux pump	pgd:Gal_03196 1130	SecD_SecF			PF00873	AcrB/AcrD/AcrF family
CG1928	COG0210	Superfamily I DNA and RNA helicases	tni:TVNIR_3785 K03657	UvrD-helicase	BSEZ02991	ATP-dependent DNA helicase UvrD/PcrA	PF13361	UvrD-like helicase C-terminal domain
CG1929							PF00133	tRNA synthetases class I (I, L, M and V)
CG1930			saci:Sinac_5445 K12132	Pkinase			PF00069	Protein kinase domain
CG1931							PF00120	Glutamine synthetase, catalytic domain
CG1932							PF05187	Electron transfer flavoprotein-ubiquinone oxidoreductase, 4Fe-4S
CG1933	COG1197	Transcription-repair coupling factor (superfamily II helicase)	samy:DB32_005049 K03723	CarD_CdnL_TRCF			PF03461	TRCF domain
CG1934	COG0462	Phosphoribosylpyrophosphate synthetase	rmr:Rmar_2416 K00948	Pribosyltran_N			PF13793	N-terminal domain of ribose phosphate pyrophosphokinase
CG1935							PF12228	Amidohydrolase DUF3604 Protein of unknown function (DUF3604)
CG1936							PF02538	Hydantoinase_B Hydantoinase B/oxoprolinase
CG1937	COG0465	ATP-dependent Zn proteases			BSEZ04726	Cell division protein FtsH (EC 3.4.24.-)	PF00004	ATPase family associated with various cellular activities (AAA)
CG1938							PF00501	AMP-binding enzyme
CG1939							PF00501	AMP-binding enzyme
CG1940	COG0653	Preprotein translocase subunit SecA (ATPase RNA helicase)	fpn:ABE65_017875 K03070	SecA_DEAD	BSEZ07747	Protein export cytoplasm protein SecA ATPase RNA helicase (TC 3.A.5.1.1)	PF01043	SecA preprotein cross-linking domain
CG1941	COG0086	DNA-directed RNA polymerase beta' subunit 160 kD subunit	rmr:Rmar_1109 K03046	RNA_pol_Rpb1_1	BSEZ02097	DNA-directed RNA polymerase beta' subunit (EC 2.7.7.6)	PF04983	RNA polymerase Rpb1, domain 3
CG1942			phm:PSMK_24450 K03043	RNA_pol_Rpb2_6	BSEZ04797	DNA-directed RNA polymerase beta subunit (EC 2.7.7.6)	PF10385	RNA polymerase beta subunit external 1 domain
CG1943							PF02922	Carbohydrate-binding module 48 (Isoamylase N-terminal domain)
CG1944
CG1945	COG0173	Aspartyl-tRNA synthetase	aas:Aasi_0148 K01876	tRNA-synt_2			PF00152	tRNA synthetases class II (D, K and N)
CG1946			tra:Trad_1772 K01876	tRNA-synt_2	BSEZ01005	Aspartyl-tRNA synthetase (EC 6.1.1.12)	PF00152	tRNA synthetases class II (D, K and N)
CG1947	COG0209	Ribonucleotide reductase alpha subunit	pir:VN12_05550 K00525	Ribonuc_red_lgC	BSEZ07524	Ribonucleotide reductase of class Ia (aerobic), alpha subunit (EC 1.17.4.1)	PF02867	Ribonucleotide reductase, barrel domain
CG1948	COG0085	DNA-directed RNA polymerase beta subunit 140 kD subunit	tpx:Turpa_2884 K03043	RNA_pol_Rpb2_6			PF10385	RNA polymerase beta subunit external 1 domain
CG1949	COG1960	Acyl-CoA dehydrogenases	ery:CP97_07600 596	Acyl-CoA_dh_1			PF12806	Acyl-CoA_dh_C Acetyl-CoA dehydrogenase C-terminal like
CG1950			pbor:BSF38_02013 K01007	PPDK_N			PF01326	Pyruvate phosphate dikinase, PEP/pyruvate binding domain
CG1951							PF02786	Carbamoyl-phosphate synthase L chain, ATP binding domain
CG1952							PF07733	Bacterial DNA polymerase III alpha subunit
CG1953	COG0172	Seryl-tRNA synthetase	tig:THII_3437 K01875	tRNA-synt_2b	BSEZ02441	Seryl-tRNA synthetase (EC 6.1.1.11)	PF00587	tRNA synthetase class II core domain (G, H, P, S and T)
CG1954			pls:VT03_10545 479	TAT_signal			PF07394	Alk_phosphatase DUF1501 Protein of unknown function (DUF1501)
CG1955							PF00120	Glutamine synthetase, catalytic domain
CG1956							PF04563	RNA polymerase beta subunit
CG1957			pef:A7E78_02995 K01956	CPSase_sm_chain			PF00988	Carbamoyl-phosphate synthase small chain, CPSase domain
CG1958	COG0067	Glutamate synthase domain 1	rxy:Rxyl_0341 K00265	GATase_2	BSEZ07264	Glutamate synthase [NADPH] large chain (EC 1.4.1.13)	PF01493	GXGXG motif
CG1959							PF00152	tRNA synthetases class II (D, K and N)
CG1960	COG0459	Chaperonin GroEL (HSP60 family)			BSEZ06378	Heat shock protein 60 family chaperone GroEL	PF00118	TCP-1/cpn60 chaperonin family
CG1961	COG0459	Chaperonin GroEL (HSP60 family)	same:SAMCFNEI73_pB0110 K04077	Cpn60_TCP1	BSEZ06378	Heat shock protein 60 family chaperone GroEL	PF00118	TCP-1/cpn60 chaperonin family
CG1962							PF04565	RNA polymerase Rpb2, domain 3
CG1963							PF13328	HD domain
CG1964					BSEZ04641	Leucyl-tRNA synthetase (EC 6.1.1.4)	PF13603	Leucyl-tRNA synthetase, Domain 2
CG1965			woc:BA177_05835 K15371	Bac_GDH			PF05088	NADP_Rossmann Bac_GDH Bacterial NAD-glutamate dehydrogenase
CG1966	COG0195	Transcription elongation factor	apt:APA01_25040 K02600	NusA_N	BSEZ03887	Transcription termination protein NusA	PF08529	NusA N-terminal domain
CG1967							PF02012	BNR/Asp-box repeat
CG1968							PF02786	Carbamoyl-phosphate synthase L chain, ATP binding domain
CG1969							PF12228	Amidohydrolase DUF3604 Protein of unknown function (DUF3604)
CG1970							PF04998	RNA polymerase Rpb1, domain 5
CG1971							PF07724	AAA domain (Cdc48 subfamily)
CG1972							PF00709	Adenylosuccinate synthetase
CG1973	COG1190	Lysyl-tRNA synthetase (class II)	rmr:Rmar_0302 K04567	tRNA-synt_2			PF00152	tRNA synthetases class II (D, K and N)
CG1974							PF00067	Cytochrome P450
CG1975							PF02543	Carbamoyltransferase N-terminus
CG1976			saci:Sinac_2673 K03924	AAA_3			PF07726	ATPase family associated with various cellular activities (AAA)
CG1977							PF02786	Carbamoyl-phosphate synthase L chain, ATP binding domain
CG1978							PF00587	tRNA synthetase class II core domain (G, H, P, S and T)
CG1979			pls:VT03_25705 K03924	AAA_3	BSEZ02384	FIG017823: ATPase, MoxR family	PF07726	ATPase family associated with various cellular activities (AAA)
CG1980	COG1298	Flagellar biosynthesis pathway component FlhA	ebs:ECTOBSL9_2286 K02400	FHIPEP	BSEZ06903	Flagellar biosynthesis protein FlhA	PF00771	FHIPEP family
CG1981	COG1298	Flagellar biosynthesis pathway component FlhA	woc:BA177_07415 K02400	FHIPEP			PF00771	FHIPEP family
CG1982	COG2804	Type II secretory pathway ATPase PulE Tfp pilus assembly pathway ATPase PilB	eco:b3326 K02454	T2SSE	BSEZ01466	General secretion pathway protein E	PF00437	Type II/IV secretion system protein
CG1983							PF02463	RecF/RecN/SMC N terminal domain
CG1984							PF02897	Prolyl oligopeptidase, N-terminal beta-propeller domain
CG1985	COG0272	NAD-dependent DNA ligase (contains BRCT domain type II)	tgr:Tgr7_2024 K01972	DNA_ligase_aden			PF01653	NAD-dependent DNA ligase adenylation domain
CG1986							PF02786	Carbamoyl-phosphate synthase L chain, ATP binding domain
CG1987							PF02776	Thiamine pyrophosphate enzyme, N-terminal TPP binding domain
CG1988							PF02779	Transketolase, pyrimidine binding domain
CG1989	COG0752	Glycyl-tRNA synthetase alpha subunit	rja:RJP_0967 K01878	tRNA-synt_2e	BSEZ04459	Glycyl-tRNA synthetase alpha chain (EC 6.1.1.14)	PF02091	Glycyl-tRNA synthetase alpha subunit
CG1990			cdq:BOQ54_01045 K01610	PEPCK_ATP			PF01293	Phosphoenolpyruvate carboxykinase
CG1991			tee:Tel_07820 K01256	DUF3458			PF11940	Domain of unknown function (DUF3458)
CG1992							PF00562	RNA polymerase Rpb2, domain 6
CG1993	COG0113	Delta-aminolevulinic acid dehydratase	aeh:Mlg_2828 K01698	ALAD			PF00490	Delta-aminolevulinic acid dehydratase
CG1994							PF07733	Bacterial DNA polymerase III alpha subunit
CG1995							PF00009	Elongation factor Tu GTP binding domain
CG1996	COG1220	ATP-dependent protease HslVU (ClpYQ) ATPase subunit	tgr:Tgr7_0057 K03667	AAA_2	BSEZ02065	ATP-dependent hsl protease ATP-binding subunit HslU	PF00004	ATPase family associated with various cellular activities (AAA)
CG1997			ctm:Cabther_A2206 K02835	PCRF			PF00472	RF-1 domain
CG1998							PF00198	2-oxoacid dehydrogenases acyltransferase (catalytic domain)
[truncated: 193,641 more rows]
