# Supplementary material for: Marine biofilms constitute a bank of hidden microbial diversity and functional potential
Source: Nat Commun. 2019 Jan 31;10:517. doi: 10.1038/s41467-019-08463-z (PMC6355793; doi:10.1038/s41467-019-08463-z)
Supplement: Supplementary file 13 — Supplementary Data 10 [file 41467_2019_8463_MOESM13_ESM.xlsx]

## Sheet: Sheet1
Supplementary Data 10 Antibiotic resistance genes identified from the biofilm core functions.
CG1	Rif|CP000675.2|gene392|Rifampin|Rifampin-resistant_beta-subunit_of_RNA_polymerase_RpoB|RPOB|RequiresSNPConfirmation_1
CG2	Rif|NC_002516.2.881699|Rifampin|Rifampin-resistant_beta-subunit_of_RNA_polymerase_RpoB|RPOB|RequiresSNPConfirmation_1
CG4	CARD|pvgb|NC_002952|594518-598142|ARO:3003291|Staphylococcus|Lipopeptides|Daptomycin-resistant_beta-subunit_of_RNA_polymerase_RpoC|RPOC|RequiresSNPConfirmation_1
CG5	CARD|pvgb|NC_002952|594518-598142|ARO:3003291|Staphylococcus|Lipopeptides|Daptomycin-resistant_beta-subunit_of_RNA_polymerase_RpoC|RPOC|RequiresSNPConfirmation_1
CG6	CARD|pvgb|NC_002952|594518-598142|ARO:3003291|Staphylococcus|Lipopeptides|Daptomycin-resistant_beta-subunit_of_RNA_polymerase_RpoC|RPOC|RequiresSNPConfirmation_1
CG6	CARD|pvgb|NC_002952|594518-598142|ARO:3003291|Staphylococcus|Lipopeptides|Daptomycin-resistant_beta-subunit_of_RNA_polymerase_RpoC|RPOC|RequiresSNPConfirmation_1
CG15	CARD|pvgb|NC_003197|4038854-4041269|ARO:3003307|Salmonella|Fluoroquinolones|Fluoroquinolone-resistant_DNA_topoisomerases|GYRB|RequiresSNPConfirmation_1
CG15	CARD|pvgb|NC_003197|4038854-4041269|ARO:3003307|Salmonella|Fluoroquinolones|Fluoroquinolone-resistant_DNA_topoisomerases|GYRB|RequiresSNPConfirmation_1
CG30	CARD|pvgb|AP009048|3760295-3762710|ARO:3003303|Escherichia|Fluoroquinolones|Fluoroquinolone-resistant_DNA_topoisomerases|GYRB|RequiresSNPConfirmation_1
CG31	Rif|CP000675.2|gene392|Rifampin|Rifampin-resistant_beta-subunit_of_RNA_polymerase_RpoB|RPOB|RequiresSNPConfirmation_1
CG33	CARD|pvgb|NC_008783|1406995-1409425|ARO:3003302|Bartonella|Aminocoumarins|Aminocoumarin-resistant_DNA_topoisomerases|gyrB|RequiresSNPConfirmation_1
CG40	CARD|pvgb|NC_003197|4038854-4041269|ARO:3003307|Salmonella|Fluoroquinolones|Fluoroquinolone-resistant_DNA_topoisomerases|GYRB|RequiresSNPConfirmation_1
CG41	CARD|pvgb|NC_003197|4038854-4041269|ARO:3003307|Salmonella|Fluoroquinolones|Fluoroquinolone-resistant_DNA_topoisomerases|GYRB|RequiresSNPConfirmation_1
CG65	CARD|pvgb|NC_003197|4038854-4041269|ARO:3003307|Salmonella|Fluoroquinolones|Fluoroquinolone-resistant_DNA_topoisomerases|GYRB|RequiresSNPConfirmation_1
CG73	CARD|pvgb|NC_008783|1406995-1409425|ARO:3003302|Bartonella|Aminocoumarins|Aminocoumarin-resistant_DNA_topoisomerases|gyrB|RequiresSNPConfirmation_1
CG77	CARD|pvgb|NC_003197|4038854-4041269|ARO:3003307|Salmonella|Fluoroquinolones|Fluoroquinolone-resistant_DNA_topoisomerases|GYRB|RequiresSNPConfirmation_1
CG79	CARD|pvgb|CP002695|3866610-3867801|ARO:3001312|elfamycin|Elfamycins|EF-Tu_inhibition|TUFAB|RequiresSNPConfirmation_1
CG90	CARD|pvgb|CP002332|1271761-1272961|ARO:3001312|elfamycin|Elfamycins|EF-Tu_inhibition|TUFAB|RequiresSNPConfirmation_1
CG98	CARD|pvgb|NC_008783|1406995-1409425|ARO:3003302|Bartonella|Aminocoumarins|Aminocoumarin-resistant_DNA_topoisomerases|gyrB|RequiresSNPConfirmation_1
CG106	Flq|NC_012491.1.7717618|Fluoroquinolones|Fluoroquinolone-resistant_DNA_topoisomerases|GYRA|RequiresSNPConfirmation_1
CG114	CARD|pvgb|CP002695|3866610-3867801|ARO:3001312|elfamycin|Elfamycins|EF-Tu_inhibition|TUFAB|RequiresSNPConfirmation_1
CG120	Flq|FN543093.2|gene2948|Fluoroquinolones|Fluoroquinolone-resistant_DNA_topoisomerases|GYRA|RequiresSNPConfirmation_1
CG124	CARD|pvgb|CP002695|3866610-3867801|ARO:3001312|elfamycin|Elfamycins|EF-Tu_inhibition|TUFAB|RequiresSNPConfirmation_1
CG126	Flq|CR628337.1|gene1424|Fluoroquinolones|Fluoroquinolone-resistant_DNA_topoisomerases|GYRA|RequiresSNPConfirmation_1
CG135	Flq|NC_008702.1.4606680|Fluoroquinolones|Fluoroquinolone-resistant_DNA_topoisomerases|GYRA|RequiresSNPConfirmation_1
CG137	CARD|pvgb|AF469609|566-3353|ARO:3003297|Bartonella|Fluoroquinolones|Fluoroquinolone-resistant_DNA_topoisomerases|GYRA|RequiresSNPConfirmation_1
CG145	CARD|pvgb|CP002695|3866610-3867801|ARO:3001312|elfamycin|Elfamycins|EF-Tu_inhibition|TUFAB|RequiresSNPConfirmation_1
CG146	Flq|CR628337.1|gene1424|Fluoroquinolones|Fluoroquinolone-resistant_DNA_topoisomerases|GYRA|RequiresSNPConfirmation_1
CG159	CARD|pvgb|CP002695|3866610-3867801|ARO:3001312|elfamycin|Elfamycins|EF-Tu_inhibition|TUFAB|RequiresSNPConfirmation_1
CG160	Flq|NC_012491.1.7717618|Fluoroquinolones|Fluoroquinolone-resistant_DNA_topoisomerases|GYRA|RequiresSNPConfirmation_1
CG171	CARD|pvgb|CP002695|3866610-3867801|ARO:3001312|elfamycin|Elfamycins|EF-Tu_inhibition|TUFAB|RequiresSNPConfirmation_1
CG177	Flq|NC_008702.1.4606680|Fluoroquinolones|Fluoroquinolone-resistant_DNA_topoisomerases|GYRA|RequiresSNPConfirmation_1
CG182	CARD|pvgb|NC_002952|5036-6968|ARO:3003301|Staphylococcus|Aminocoumarins|Aminocoumarin-resistant_DNA_topoisomerases|gyrB|RequiresSNPConfirmation_1
CG189	CARD|pvgb|NC_003197|4038854-4041269|ARO:3003307|Salmonella|Fluoroquinolones|Fluoroquinolone-resistant_DNA_topoisomerases|GYRB|RequiresSNPConfirmation_1
CG189	CARD|pvgb|NC_003197|4038854-4041269|ARO:3003307|Salmonella|Fluoroquinolones|Fluoroquinolone-resistant_DNA_topoisomerases|GYRB|RequiresSNPConfirmation_1
CG189	CARD|pvgb|NC_003197|4038854-4041269|ARO:3003307|Salmonella|Fluoroquinolones|Fluoroquinolone-resistant_DNA_topoisomerases|GYRB|RequiresSNPConfirmation_1
CG195	CARD|pvgb|CP002695|3866610-3867801|ARO:3001312|elfamycin|Elfamycins|EF-Tu_inhibition|TUFAB|RequiresSNPConfirmation_1
CG196	CARD|pvgb|NC_003197|4038854-4041269|ARO:3003307|Salmonella|Fluoroquinolones|Fluoroquinolone-resistant_DNA_topoisomerases|GYRB|RequiresSNPConfirmation_1
CG196	CARD|pvgb|NC_003197|4038854-4041269|ARO:3003307|Salmonella|Fluoroquinolones|Fluoroquinolone-resistant_DNA_topoisomerases|GYRB|RequiresSNPConfirmation_1
CG196	CARD|pvgb|NC_003197|4038854-4041269|ARO:3003307|Salmonella|Fluoroquinolones|Fluoroquinolone-resistant_DNA_topoisomerases|GYRB|RequiresSNPConfirmation_1
CG208	Rif|AP010904.1|gene3156|Rifampin|Rifampin-resistant_beta-subunit_of_RNA_polymerase_RpoB|RPOB|RequiresSNPConfirmation_1
CG219	Rif|CP000675.2|gene392|Rifampin|Rifampin-resistant_beta-subunit_of_RNA_polymerase_RpoB|RPOB|RequiresSNPConfirmation_1
CG223	CARD|pvgb|CP002332|1271761-1272961|ARO:3001312|elfamycin|Elfamycins|EF-Tu_inhibition|TUFAB|RequiresSNPConfirmation_1
CG241	CARD|pvgb|CP002695|3866610-3867801|ARO:3001312|elfamycin|Elfamycins|EF-Tu_inhibition|TUFAB|RequiresSNPConfirmation_1
CG246	CARD|pvgb|NC_002952|594518-598142|ARO:3003291|Staphylococcus|Lipopeptides|Daptomycin-resistant_beta-subunit_of_RNA_polymerase_RpoC|RPOC|RequiresSNPConfirmation_1
CG273	Elf|NC_002516.2.881718|Elfamycins|EF-Tu_inhibition|TUFAB|RequiresSNPConfirmation_1
CG340	37|X53401.1|X53401|Tetracyclines|Tetracycline_resistance_ribosomal_protection_proteins|OTRA_1
CG394	Flq|CP000675.2|gene1514|Fluoroquinolones|Fluoroquinolone-resistant_DNA_topoisomerases|GYRA|RequiresSNPConfirmation_1
CG438	CARD|pvgb|CP000675|419342-420533|ARO:3001312|elfamycin|Elfamycins|EF-Tu_inhibition|TUFAB|RequiresSNPConfirmation_1
CG531	CARD|pvgb|NC_002952|594518-598142|ARO:3003291|Staphylococcus|Lipopeptides|Daptomycin-resistant_beta-subunit_of_RNA_polymerase_RpoC|RPOC|RequiresSNPConfirmation_1
CG551	CARD|pvgb|CP000675|419342-420533|ARO:3001312|elfamycin|Elfamycins|EF-Tu_inhibition|TUFAB|RequiresSNPConfirmation_1
CG560	CARD|pvgb|AF469609|566-3353|ARO:3003297|Bartonella|Fluoroquinolones|Fluoroquinolone-resistant_DNA_topoisomerases|GYRA|RequiresSNPConfirmation_1
CG567	CARD|pvgb|CP002332|1271761-1272961|ARO:3001312|elfamycin|Elfamycins|EF-Tu_inhibition|TUFAB|RequiresSNPConfirmation_1
CG577	CARD|pvgb|NC_002952|594518-598142|ARO:3003291|Staphylococcus|Lipopeptides|Daptomycin-resistant_beta-subunit_of_RNA_polymerase_RpoC|RPOC|RequiresSNPConfirmation_1
CG595	CARD|pvgb|AF469609|566-3353|ARO:3003297|Bartonella|Fluoroquinolones|Fluoroquinolone-resistant_DNA_topoisomerases|GYRA|RequiresSNPConfirmation_1
CG695	CARD|pvgb|NC_003197|4038854-4041269|ARO:3003307|Salmonella|Fluoroquinolones|Fluoroquinolone-resistant_DNA_topoisomerases|GYRB|RequiresSNPConfirmation_1
CG847	CARD|pvgb|CP002695|3866610-3867801|ARO:3001312|elfamycin|Elfamycins|EF-Tu_inhibition|TUFAB|RequiresSNPConfirmation_1
CG855	CARD|pvgb|CP000675|419342-420533|ARO:3001312|elfamycin|Elfamycins|EF-Tu_inhibition|TUFAB|RequiresSNPConfirmation_1
CG866	Rif|AP010904.1|gene3156|Rifampin|Rifampin-resistant_beta-subunit_of_RNA_polymerase_RpoB|RPOB|RequiresSNPConfirmation_1
CG942	Elf|NC_002516.2.881718|Elfamycins|EF-Tu_inhibition|TUFAB|RequiresSNPConfirmation_1
CG974	ACou|NC_010400.5986295|Aminocoumarins|Aminocoumarin-resistant_DNA_topoisomerases|PARE|RequiresSNPConfirmation_1
CG998	Flq|AE015929.1|gene5|Fluoroquinolones|Fluoroquinolone-resistant_DNA_topoisomerases|GYRA|RequiresSNPConfirmation_1
CG1010	CARD|pvgb|CP002332|1271761-1272961|ARO:3001312|elfamycin|Elfamycins|EF-Tu_inhibition|TUFAB|RequiresSNPConfirmation_1
CG1024	CARD|pvgb|NC_002952|594518-598142|ARO:3003291|Staphylococcus|Lipopeptides|Daptomycin-resistant_beta-subunit_of_RNA_polymerase_RpoC|RPOC|RequiresSNPConfirmation_1
CG1067	CARD|pvgb|AF469609|566-3353|ARO:3003297|Bartonella|Fluoroquinolones|Fluoroquinolone-resistant_DNA_topoisomerases|GYRA|RequiresSNPConfirmation_1
CG1098	CARD|pvgb|NC_002952|594518-598142|ARO:3003291|Staphylococcus|Lipopeptides|Daptomycin-resistant_beta-subunit_of_RNA_polymerase_RpoC|RPOC|RequiresSNPConfirmation_1
CG1207	ACou|CP004022.1|gene2481|Aminocoumarins|Aminocoumarin-resistant_DNA_topoisomerases|PARE|RequiresSNPConfirmation_1
CG1293	CARD|pvgb|NC_003197|4038854-4041269|ARO:3003307|Salmonella|Fluoroquinolones|Fluoroquinolone-resistant_DNA_topoisomerases|GYRB|RequiresSNPConfirmation_1
CG1340	CARD|pvgb|CP000675|419342-420533|ARO:3001312|elfamycin|Elfamycins|EF-Tu_inhibition|TUFAB|RequiresSNPConfirmation_1
CG1484	CARD|pvgb|NC_003197|4038854-4041269|ARO:3003307|Salmonella|Fluoroquinolones|Fluoroquinolone-resistant_DNA_topoisomerases|GYRB|RequiresSNPConfirmation_1
CG1506	CARD|pvgb|CP002695|3866610-3867801|ARO:3001312|elfamycin|Elfamycins|EF-Tu_inhibition|TUFAB|RequiresSNPConfirmation_1
CG1556	CARD|pvgb|AE000516|783533-783908|ARO:3003395|Mycobacterium|Aminoglycosides|Aminoglycoside-resistant_30S_ribosomal_subunit_protein_S12|RPSL|RequiresSNPConfirmation_1
CG1631	CARD|pvgb|CP002695|3866610-3867801|ARO:3001312|elfamycin|Elfamycins|EF-Tu_inhibition|TUFAB|RequiresSNPConfirmation_1
CG1643	CARD|pvgb|NC_011374|104283-106236|ARO:3003305|Ureaplasma|Fluoroquinolones|Fluoroquinolone-resistant_DNA_topoisomerases|GYRB|RequiresSNPConfirmation_2
CG1728	CARD|pvgb|NC_002952|594518-598142|ARO:3003291|Staphylococcus|Lipopeptides|Daptomycin-resistant_beta-subunit_of_RNA_polymerase_RpoC|RPOC|RequiresSNPConfirmation_1
CG1731	CARD|pvgb|CP000675|419342-420533|ARO:3001312|elfamycin|Elfamycins|EF-Tu_inhibition|TUFAB|RequiresSNPConfirmation_1
CG1746	CARD|pvgb|NC_002952|594518-598142|ARO:3003291|Staphylococcus|Lipopeptides|Daptomycin-resistant_beta-subunit_of_RNA_polymerase_RpoC|RPOC|RequiresSNPConfirmation_1
CG1747	CARD|pvgb|CP000675|419342-420533|ARO:3001312|elfamycin|Elfamycins|EF-Tu_inhibition|TUFAB|RequiresSNPConfirmation_1
CG1778	CARD|pvgb|NC_002952|594518-598142|ARO:3003291|Staphylococcus|Lipopeptides|Daptomycin-resistant_beta-subunit_of_RNA_polymerase_RpoC|RPOC|RequiresSNPConfirmation_1
CG1801	CARD|pvgb|NC_002952|594518-598142|ARO:3003291|Staphylococcus|Lipopeptides|Daptomycin-resistant_beta-subunit_of_RNA_polymerase_RpoC|RPOC|RequiresSNPConfirmation_1
CG1874	ACou|CP003583.1|gene1173|Aminocoumarins|Aminocoumarin-resistant_DNA_topoisomerases|PARE|RequiresSNPConfirmation_1
CG1942	Rif|CP001918.1|gene250|Rifampin|Rifampin-resistant_beta-subunit_of_RNA_polymerase_RpoB|RPOB|RequiresSNPConfirmation_1
CG1948	Rif|NC_002516.2.881699|Rifampin|Rifampin-resistant_beta-subunit_of_RNA_polymerase_RpoB|RPOB|RequiresSNPConfirmation_1
CG2035	Rif|CP004022.1|gene2794|Rifampin|Rifampin-resistant_beta-subunit_of_RNA_polymerase_RpoB|RPOB|RequiresSNPConfirmation_1
CG2103	CARD|pvgb|AE000516|783533-783908|ARO:3003395|Mycobacterium|Aminoglycosides|Aminoglycoside-resistant_30S_ribosomal_subunit_protein_S12|RPSL|RequiresSNPConfirmation_1
CG2207	CARD|pvgb|CP000675|419342-420533|ARO:3001312|elfamycin|Elfamycins|EF-Tu_inhibition|TUFAB|RequiresSNPConfirmation_1
CG2402	Elf|NC_002516.2.881718|Elfamycins|EF-Tu_inhibition|TUFAB|RequiresSNPConfirmation_1
CG2424	CARD|pvgb|AE000516|783533-783908|ARO:3003395|Mycobacterium|Aminoglycosides|Aminoglycoside-resistant_30S_ribosomal_subunit_protein_S12|RPSL|RequiresSNPConfirmation_1
CG2426	CARD|pvgb|AE000516|783533-783908|ARO:3003395|Mycobacterium|Aminoglycosides|Aminoglycoside-resistant_30S_ribosomal_subunit_protein_S12|RPSL|RequiresSNPConfirmation_1
CG2547	Flq|NC_012491.1.7717618|Fluoroquinolones|Fluoroquinolone-resistant_DNA_topoisomerases|GYRA|RequiresSNPConfirmation_1
CG2598	CARD|pvgb|AP009048|3760295-3762710|ARO:3003303|Escherichia|Fluoroquinolones|Fluoroquinolone-resistant_DNA_topoisomerases|GYRB|RequiresSNPConfirmation_1
CG2638	CARD|pvgb|AF469609|566-3353|ARO:3003297|Bartonella|Fluoroquinolones|Fluoroquinolone-resistant_DNA_topoisomerases|GYRA|RequiresSNPConfirmation_1
CG2641	Flq|NC_012491.1.7717618|Fluoroquinolones|Fluoroquinolone-resistant_DNA_topoisomerases|GYRA|RequiresSNPConfirmation_1
CG2703	CARD|pvgb|AP009048|3760295-3762710|ARO:3003303|Escherichia|Fluoroquinolones|Fluoroquinolone-resistant_DNA_topoisomerases|GYRB|RequiresSNPConfirmation_1
CG2741	Rif|NC_010410.6003841|Rifampin|Rifampin-resistant_beta-subunit_of_RNA_polymerase_RpoB|RPOB|RequiresSNPConfirmation_1
CG2847	Elf|NC_002952.2860408|Elfamycins|EF-Tu_inhibition|TUFAB|RequiresSNPConfirmation_1
CG2848	Rif|NC_008702.1.4609796|Rifampin|Rifampin-resistant_beta-subunit_of_RNA_polymerase_RpoB|RPOB|RequiresSNPConfirmation_1
CG3012	ACou|CP000647.1|gene3444|Aminocoumarins|Aminocoumarin-resistant_DNA_topoisomerases|PARE|RequiresSNPConfirmation_1
CG3129	CARD|pvgb|AP009048|3760295-3762710|ARO:3003303|Escherichia|Fluoroquinolones|Fluoroquinolone-resistant_DNA_topoisomerases|GYRB|RequiresSNPConfirmation_1
CG3140	Flq|CP000647.1|gene3437|Fluoroquinolones|Fluoroquinolone-resistant_DNA_topoisomerases|PARC|RequiresSNPConfirmation_1
CG3168	CARD|pvgb|AE000516|783533-783908|ARO:3003395|Mycobacterium|Aminoglycosides|Aminoglycoside-resistant_30S_ribosomal_subunit_protein_S12|RPSL|RequiresSNPConfirmation_1
CG3248	ACou|CR628337.1|gene758|Aminocoumarins|Aminocoumarin-resistant_DNA_topoisomerases|PARE|RequiresSNPConfirmation_1
CG3370	CARD|pvgb|CP002332|1271761-1272961|ARO:3001312|elfamycin|Elfamycins|EF-Tu_inhibition|TUFAB|RequiresSNPConfirmation_1
CG3552	ACou|CP000647.1|gene3444|Aminocoumarins|Aminocoumarin-resistant_DNA_topoisomerases|PARE|RequiresSNPConfirmation_1
CG3676	CARD|pvgb|NC_020418|545199-547614|ARO:3003306|Morganella|Fluoroquinolones|Fluoroquinolone-resistant_DNA_topoisomerases|GYRB|RequiresSNPConfirmation_1
CG3793	CARD|pvgb|AE000516|783533-783908|ARO:3003395|Mycobacterium|Aminoglycosides|Aminoglycoside-resistant_30S_ribosomal_subunit_protein_S12|RPSL|RequiresSNPConfirmation_1
CG3975	Rif|CP001918.1|gene250|Rifampin|Rifampin-resistant_beta-subunit_of_RNA_polymerase_RpoB|RPOB|RequiresSNPConfirmation_1
CG3987	CARD|pvgb|CP004022|3579497-3580682|ARO:3001312|elfamycin|Elfamycins|EF-Tu_inhibition|TUFAB|RequiresSNPConfirmation_1
CG3992	Elf|NC_002952.2860408|Elfamycins|EF-Tu_inhibition|TUFAB|RequiresSNPConfirmation_1
CG4070	Rif|NC_010410.6003841|Rifampin|Rifampin-resistant_beta-subunit_of_RNA_polymerase_RpoB|RPOB|RequiresSNPConfirmation_1
CG4128	CARD|pvgb|NC_011374|104283-106236|ARO:3003305|Ureaplasma|Fluoroquinolones|Fluoroquinolone-resistant_DNA_topoisomerases|GYRB|RequiresSNPConfirmation_2
CG4181	Rif|CP001581.1|gene3846|Rifampin|Rifampin-resistant_beta-subunit_of_RNA_polymerase_RpoB|RPOB|RequiresSNPConfirmation_1
CG4347	CARD|pvgb|AE000516|783533-783908|ARO:3003395|Mycobacterium|Aminoglycosides|Aminoglycoside-resistant_30S_ribosomal_subunit_protein_S12|RPSL|RequiresSNPConfirmation_1
CG4458	Flq|NC_009725.1.5461733|Fluoroquinolones|Fluoroquinolone-resistant_DNA_topoisomerases|GYRA|RequiresSNPConfirmation_1
CG4541	Rif|CR628337.1|gene378|Rifampin|Rifampin-resistant_beta-subunit_of_RNA_polymerase_RpoB|RPOB|RequiresSNPConfirmation_1
CG4547	Rif|NC_011035.1.6448762|Rifampin|Rifampin-resistant_beta-subunit_of_RNA_polymerase_RpoB|RPOB|RequiresSNPConfirmation_1
CG4594	Flq|NC_012491.1.7717618|Fluoroquinolones|Fluoroquinolone-resistant_DNA_topoisomerases|GYRA|RequiresSNPConfirmation_1
CG4633	Rif|NC_003112.2.902240|Rifampin|Rifampin-resistant_beta-subunit_of_RNA_polymerase_RpoB|RPOB|RequiresSNPConfirmation_1
CG4700	CARD|pvgb|NC_002952|594518-598142|ARO:3003291|Staphylococcus|Lipopeptides|Daptomycin-resistant_beta-subunit_of_RNA_polymerase_RpoC|RPOC|RequiresSNPConfirmation_1
CG4974	CARD|pvgb|NC_020418|545199-547614|ARO:3003306|Morganella|Fluoroquinolones|Fluoroquinolone-resistant_DNA_topoisomerases|GYRB|RequiresSNPConfirmation_1
CG5461	CARD|pvgb|NC_002952|5036-6968|ARO:3003301|Staphylococcus|Aminocoumarins|Aminocoumarin-resistant_DNA_topoisomerases|gyrB|RequiresSNPConfirmation_1
CG5528	CARD|pvgb|CP000675|419342-420533|ARO:3001312|elfamycin|Elfamycins|EF-Tu_inhibition|TUFAB|RequiresSNPConfirmation_1
CG5530	Flq|NC_006582.1.3204559|Fluoroquinolones|Fluoroquinolone-resistant_DNA_topoisomerases|GYRA|RequiresSNPConfirmation_1
CG5556	Mdr|NC_002516.2.882884|Multi-drug_resistance|Multi-drug_efflux_pumps|MEXF_1
CG5790	CARD|pvgb|CP000675|419342-420533|ARO:3001312|elfamycin|Elfamycins|EF-Tu_inhibition|TUFAB|RequiresSNPConfirmation_1
CG6065	CARD|pvgb|NC_002952|594518-598142|ARO:3003291|Staphylococcus|Lipopeptides|Daptomycin-resistant_beta-subunit_of_RNA_polymerase_RpoC|RPOC|RequiresSNPConfirmation_1
CG6112	CARD|pvgb|AF469609|566-3353|ARO:3003297|Bartonella|Fluoroquinolones|Fluoroquinolone-resistant_DNA_topoisomerases|GYRA|RequiresSNPConfirmation_1
CG6426	CARD|pvgb|NC_002952|594518-598142|ARO:3003291|Staphylococcus|Lipopeptides|Daptomycin-resistant_beta-subunit_of_RNA_polymerase_RpoC|RPOC|RequiresSNPConfirmation_1
CG6927	Mdr|NC_002516.2.882884|Multi-drug_resistance|Multi-drug_efflux_pumps|MEXF_1
CG7024	CARD|pvgb|CP002332|1271761-1272961|ARO:3001312|elfamycin|Elfamycins|EF-Tu_inhibition|TUFAB|RequiresSNPConfirmation_1
CG7039	CARD|pvgb|NC_011374|104283-106236|ARO:3003305|Ureaplasma|Fluoroquinolones|Fluoroquinolone-resistant_DNA_topoisomerases|GYRB|RequiresSNPConfirmation_2
CG7119	CARD|pvgb|HE999704|2567249-2568437|ARO:3001312|elfamycin|Elfamycins|EF-Tu_inhibition|TUFAB|RequiresSNPConfirmation_1
CG7126	CARD|pvgb|NC_003197|4038854-4041269|ARO:3003307|Salmonella|Fluoroquinolones|Fluoroquinolone-resistant_DNA_topoisomerases|GYRB|RequiresSNPConfirmation_1
CG7170	Flq|NC_002516.2.879741|Fluoroquinolones|Fluoroquinolone-resistant_DNA_topoisomerases|PARC|RequiresSNPConfirmation_1
CG7254	CARD|pvgb|AE000516|783533-783908|ARO:3003395|Mycobacterium|Aminoglycosides|Aminoglycoside-resistant_30S_ribosomal_subunit_protein_S12|RPSL|RequiresSNPConfirmation_1
CG7271	CARD|pvgb|AB003428.1|151-2416|ARO:3003702|Pseudomonas|Fluoroquinolones|Fluoroquinolone-resistant_DNA_topoisomerases|PARC|RequiresSNPConfirmation_1
CG7348	CARD|pvgb|NC_002952|594518-598142|ARO:3003291|Staphylococcus|Lipopeptides|Daptomycin-resistant_beta-subunit_of_RNA_polymerase_RpoC|RPOC|RequiresSNPConfirmation_1
CG7378	CARD|pvgb|AE000516|783533-783908|ARO:3003395|Mycobacterium|Aminoglycosides|Aminoglycoside-resistant_30S_ribosomal_subunit_protein_S12|RPSL|RequiresSNPConfirmation_1
CG7506	Flq|NC_002516.2.879741|Fluoroquinolones|Fluoroquinolone-resistant_DNA_topoisomerases|PARC|RequiresSNPConfirmation_1
CG7565	CARD|pvgb|AP009048|3760295-3762710|ARO:3003303|Escherichia|Fluoroquinolones|Fluoroquinolone-resistant_DNA_topoisomerases|GYRB|RequiresSNPConfirmation_1
CG7751	CARD|pvgb|NC_008783|1406995-1409425|ARO:3003302|Bartonella|Aminocoumarins|Aminocoumarin-resistant_DNA_topoisomerases|gyrB|RequiresSNPConfirmation_1
CG7811	CARD|pvgb|NC_002952|5036-6968|ARO:3003301|Staphylococcus|Aminocoumarins|Aminocoumarin-resistant_DNA_topoisomerases|gyrB|RequiresSNPConfirmation_1
CG7817	CARD|pvgb|NC_002952|594518-598142|ARO:3003291|Staphylococcus|Lipopeptides|Daptomycin-resistant_beta-subunit_of_RNA_polymerase_RpoC|RPOC|RequiresSNPConfirmation_1
CG7976	Rif|NC_011035.1.6448762|Rifampin|Rifampin-resistant_beta-subunit_of_RNA_polymerase_RpoB|RPOB|RequiresSNPConfirmation_1
CG7978	Rif|AM180355.1|gene120|Rifampin|Rifampin-resistant_beta-subunit_of_RNA_polymerase_RpoB|RPOB|RequiresSNPConfirmation_1
CG7997	Flq|NC_002516.2.879741|Fluoroquinolones|Fluoroquinolone-resistant_DNA_topoisomerases|PARC|RequiresSNPConfirmation_1
CG8087	CARD|pvgb|CP000675|419342-420533|ARO:3001312|elfamycin|Elfamycins|EF-Tu_inhibition|TUFAB|RequiresSNPConfirmation_1
CG8248	Rif|NC_010400.5987325|Rifampin|Rifampin-resistant_beta-subunit_of_RNA_polymerase_RpoB|RPOB|RequiresSNPConfirmation_1
CG8295	CARD|pvgb|AE000516|783533-783908|ARO:3003395|Mycobacterium|Aminoglycosides|Aminoglycoside-resistant_30S_ribosomal_subunit_protein_S12|RPSL|RequiresSNPConfirmation_1
CG8378	Rif|NC_002516.2.881699|Rifampin|Rifampin-resistant_beta-subunit_of_RNA_polymerase_RpoB|RPOB|RequiresSNPConfirmation_1
CG8422	Elf|NC_002516.2.881718|Elfamycins|EF-Tu_inhibition|TUFAB|RequiresSNPConfirmation_1
CG8485	CARD|phgb|NC_002951|1987719-1989456|ARO:3000489|sav1866|Multi-drug_resistance|Multi-drug_efflux_pumps|SAV1866_1
CG8514	CARD|pvgb|AE000516|4318327-4319797|ARO:3003458|mycobacterium|Mycobacterium_tuberculosis-specific_Drug|Ethionamide-resistant_monooxygenase_EthA|ETHA|RequiresSNPConfirmation_1
CG8658	CARD|pvgb|AE000516|4318327-4319797|ARO:3003458|mycobacterium|Mycobacterium_tuberculosis-specific_Drug|Ethionamide-resistant_monooxygenase_EthA|ETHA|RequiresSNPConfirmation_1
CG8769	Flq|CR628337.1|gene1424|Fluoroquinolones|Fluoroquinolone-resistant_DNA_topoisomerases|GYRA|RequiresSNPConfirmation_1
CG8902	Mdr|NC_002516.2.882884|Multi-drug_resistance|Multi-drug_efflux_pumps|MEXF_1
CG9000	Rif|CP004022.1|gene2794|Rifampin|Rifampin-resistant_beta-subunit_of_RNA_polymerase_RpoB|RPOB|RequiresSNPConfirmation_1
CG9164	Flq|NC_012491.1.7717618|Fluoroquinolones|Fluoroquinolone-resistant_DNA_topoisomerases|GYRA|RequiresSNPConfirmation_1
CG9353	CARD|pvgb|AE000516|4318327-4319797|ARO:3003458|mycobacterium|Mycobacterium_tuberculosis-specific_Drug|Ethionamide-resistant_monooxygenase_EthA|ETHA|RequiresSNPConfirmation_1
CG9392	CARD|pvgb|NC_002952|594518-598142|ARO:3003291|Staphylococcus|Lipopeptides|Daptomycin-resistant_beta-subunit_of_RNA_polymerase_RpoC|RPOC|RequiresSNPConfirmation_1
CG9580	Rif|NC_006582.1.3201560|Rifampin|Rifampin-resistant_beta-subunit_of_RNA_polymerase_RpoB|RPOB|RequiresSNPConfirmation_1
CG9591	Flq|OqxBgb|EU370913|47851-51003|3153|Multi-drug_resistance|Multi-drug_efflux_pumps|OQXB_1
CG9597	Flq|NC_002516.2.879741|Fluoroquinolones|Fluoroquinolone-resistant_DNA_topoisomerases|PARC|RequiresSNPConfirmation_1
CG9711	CARD|pvgb|AF469609|566-3353|ARO:3003297|Bartonella|Fluoroquinolones|Fluoroquinolone-resistant_DNA_topoisomerases|GYRA|RequiresSNPConfirmation_1
CG9871	CARD|pvgb|AE000516|4318327-4319797|ARO:3003458|mycobacterium|Mycobacterium_tuberculosis-specific_Drug|Ethionamide-resistant_monooxygenase_EthA|ETHA|RequiresSNPConfirmation_1
CG10131	Rif|CP004022.1|gene2794|Rifampin|Rifampin-resistant_beta-subunit_of_RNA_polymerase_RpoB|RPOB|RequiresSNPConfirmation_1
CG10379	Rif|AP009048.1|gene3341|Rifampin|Rifampin-resistant_beta-subunit_of_RNA_polymerase_RpoB|RPOB|RequiresSNPConfirmation_1
CG10452	CARD|pvgb|AP009048|3760295-3762710|ARO:3003303|Escherichia|Fluoroquinolones|Fluoroquinolone-resistant_DNA_topoisomerases|GYRB|RequiresSNPConfirmation_1
CG10824	CARD|pvgb|AL450380|2273268-2276805|ARO:3003284|Mycobacterium|Rifampin|Rifampin-resistant_beta-subunit_of_RNA_polymerase_RpoB|RPOB|RequiresSNPConfirmation_1
CG10916	Flq|CR628337.1|gene1424|Fluoroquinolones|Fluoroquinolone-resistant_DNA_topoisomerases|GYRA|RequiresSNPConfirmation_1
CG11175	CARD|pvgb|NC_008783|1406995-1409425|ARO:3003302|Bartonella|Aminocoumarins|Aminocoumarin-resistant_DNA_topoisomerases|gyrB|RequiresSNPConfirmation_1
CG11278	CARD|pvgb|AE000516|783533-783908|ARO:3003395|Mycobacterium|Aminoglycosides|Aminoglycoside-resistant_30S_ribosomal_subunit_protein_S12|RPSL|RequiresSNPConfirmation_1
CG11935	ACou|AE016830.1|gene1599|Aminocoumarins|Aminocoumarin-resistant_DNA_topoisomerases|PARE|RequiresSNPConfirmation_1
CG12432	CARD|pvgb|AP009048|3760295-3762710|ARO:3003303|Escherichia|Fluoroquinolones|Fluoroquinolone-resistant_DNA_topoisomerases|GYRB|RequiresSNPConfirmation_1
CG12616	CARD|pvgb|AF469609|566-3353|ARO:3003297|Bartonella|Fluoroquinolones|Fluoroquinolone-resistant_DNA_topoisomerases|GYRA|RequiresSNPConfirmation_1
CG12648	CARD|phgb|M57437|0-1647|ARO:3002827|tlrC|MLS|ABC_transporter|TLRC_1
CG12907	Rif|NC_010400.5987325|Rifampin|Rifampin-resistant_beta-subunit_of_RNA_polymerase_RpoB|RPOB|RequiresSNPConfirmation_1
CG12952	CARD|pvgb|AP009048|3760295-3762710|ARO:3003303|Escherichia|Fluoroquinolones|Fluoroquinolone-resistant_DNA_topoisomerases|GYRB|RequiresSNPConfirmation_1
CG13233	Flq|NC_010410.6003198|Fluoroquinolones|Fluoroquinolone-resistant_DNA_topoisomerases|PARC|RequiresSNPConfirmation_1
CG13404	Flq|AM180355.1|gene6|Fluoroquinolones|Fluoroquinolone-resistant_DNA_topoisomerases|GYRA|RequiresSNPConfirmation_1
CG13529	Mdr|NC_002516.2.882884|Multi-drug_resistance|Multi-drug_efflux_pumps|MEXF_1
CG13636	CARD|pvgb|NC_020418|545199-547614|ARO:3003306|Morganella|Fluoroquinolones|Fluoroquinolone-resistant_DNA_topoisomerases|GYRB|RequiresSNPConfirmation_1
CG14079	CARD|pvgb|NC_002952|594518-598142|ARO:3003291|Staphylococcus|Lipopeptides|Daptomycin-resistant_beta-subunit_of_RNA_polymerase_RpoC|RPOC|RequiresSNPConfirmation_1
CG14468	CARD|pvgb|AB003428.1|151-2416|ARO:3003702|Pseudomonas|Fluoroquinolones|Fluoroquinolone-resistant_DNA_topoisomerases|PARC|RequiresSNPConfirmation_1
CG14820	CARD|phgb|X63451|0-1653|ARO:3002828|srmB|MLS|Spiramycin_efflux_pumps|SRMB_1
CG14911	CARD|pvgb|AE000516|4318327-4319797|ARO:3003458|mycobacterium|Mycobacterium_tuberculosis-specific_Drug|Ethionamide-resistant_monooxygenase_EthA|ETHA|RequiresSNPConfirmation_1
CG14931	CARD|pvgb|AE000516|783533-783908|ARO:3003395|Mycobacterium|Aminoglycosides|Aminoglycoside-resistant_30S_ribosomal_subunit_protein_S12|RPSL|RequiresSNPConfirmation_1
CG15360	Elf|NC_002952.2860408|Elfamycins|EF-Tu_inhibition|TUFAB|RequiresSNPConfirmation_1
CG15401	Mdr|NC_002516.2.882884|Multi-drug_resistance|Multi-drug_efflux_pumps|MEXF_1
CG15538	Rif|CP000034.1|gene3741|Rifampin|Rifampin-resistant_beta-subunit_of_RNA_polymerase_RpoB|RPOB|RequiresSNPConfirmation_1
CG15677	44|AY768532.1|AY768532|MLS|Macrolide_resistance_efflux_pumps|MACB_1
CG15792	Rif|AP010904.1|gene3156|Rifampin|Rifampin-resistant_beta-subunit_of_RNA_polymerase_RpoB|RPOB|RequiresSNPConfirmation_1
CG16314	CARD|pvgb|AE000516|4318327-4319797|ARO:3003458|mycobacterium|Mycobacterium_tuberculosis-specific_Drug|Ethionamide-resistant_monooxygenase_EthA|ETHA|RequiresSNPConfirmation_1
CG16565	CARD|pvgb|AB003428.1|151-2416|ARO:3003702|Pseudomonas|Fluoroquinolones|Fluoroquinolone-resistant_DNA_topoisomerases|PARC|RequiresSNPConfirmation_1
CG16855	CARD|pvgb|CP002332|1271761-1272961|ARO:3001312|elfamycin|Elfamycins|EF-Tu_inhibition|TUFAB|RequiresSNPConfirmation_1
CG17011	CARD|pvgb|AP009048|3760295-3762710|ARO:3003303|Escherichia|Fluoroquinolones|Fluoroquinolone-resistant_DNA_topoisomerases|GYRB|RequiresSNPConfirmation_1
CG17044	CARD|pvgb|AE000516|4318327-4319797|ARO:3003458|mycobacterium|Mycobacterium_tuberculosis-specific_Drug|Ethionamide-resistant_monooxygenase_EthA|ETHA|RequiresSNPConfirmation_1
CG17059	Rif|CP001581.1|gene3846|Rifampin|Rifampin-resistant_beta-subunit_of_RNA_polymerase_RpoB|RPOB|RequiresSNPConfirmation_1
CG17253	37|X53401.1|X53401|Tetracyclines|Tetracycline_resistance_ribosomal_protection_proteins|OTRA_1
CG17277	Flq|OqxBgb|EU370913|47851-51003|3153|Multi-drug_resistance|Multi-drug_efflux_pumps|OQXB_1
CG17365	CARD|pvgb|NC_003197|4038854-4041269|ARO:3003307|Salmonella|Fluoroquinolones|Fluoroquinolone-resistant_DNA_topoisomerases|GYRB|RequiresSNPConfirmation_1
CG17784	CARD|phgb|NC_002951|1987719-1989456|ARO:3000489|sav1866|Multi-drug_resistance|Multi-drug_efflux_pumps|SAV1866_1
CG17890	CARD|pvgb|AE000516|4318327-4319797|ARO:3003458|mycobacterium|Mycobacterium_tuberculosis-specific_Drug|Ethionamide-resistant_monooxygenase_EthA|ETHA|RequiresSNPConfirmation_1
CG18330	CARD|pvgb|NC_002952|594518-598142|ARO:3003291|Staphylococcus|Lipopeptides|Daptomycin-resistant_beta-subunit_of_RNA_polymerase_RpoC|RPOC|RequiresSNPConfirmation_1
CG18362	CARD|pvgb|CP002695|3866610-3867801|ARO:3001312|elfamycin|Elfamycins|EF-Tu_inhibition|TUFAB|RequiresSNPConfirmation_1
CG18521	Flq|OqxBgb|EU370913|47851-51003|3153|Multi-drug_resistance|Multi-drug_efflux_pumps|OQXB_1
CG19005	Elf|NC_002516.2.880346|Elfamycins|EF-Tu_inhibition|TUFAB|RequiresSNPConfirmation_1
CG19133	Flq|NC_002516.2.879741|Fluoroquinolones|Fluoroquinolone-resistant_DNA_topoisomerases|PARC|RequiresSNPConfirmation_1
CG19483	Flq|AM180355.1|gene6|Fluoroquinolones|Fluoroquinolone-resistant_DNA_topoisomerases|GYRA|RequiresSNPConfirmation_1
CG19605	Flq|NC_008702.1.4606680|Fluoroquinolones|Fluoroquinolone-resistant_DNA_topoisomerases|GYRA|RequiresSNPConfirmation_1
CG19641	CARD|pvgb|NC_020418|545199-547614|ARO:3003306|Morganella|Fluoroquinolones|Fluoroquinolone-resistant_DNA_topoisomerases|GYRB|RequiresSNPConfirmation_1
CG19645	CARD|pvgb|NC_003197|4038854-4041269|ARO:3003307|Salmonella|Fluoroquinolones|Fluoroquinolone-resistant_DNA_topoisomerases|GYRB|RequiresSNPConfirmation_1
CG19865	CARD|pvgb|AE000516|4318327-4319797|ARO:3003458|mycobacterium|Mycobacterium_tuberculosis-specific_Drug|Ethionamide-resistant_monooxygenase_EthA|ETHA|RequiresSNPConfirmation_1
CG20805	Rif|CP004022.1|gene2794|Rifampin|Rifampin-resistant_beta-subunit_of_RNA_polymerase_RpoB|RPOB|RequiresSNPConfirmation_1
CG20937	Rif|CP002695.1|gene18|Rifampin|Rifampin-resistant_beta-subunit_of_RNA_polymerase_RpoB|RPOB|RequiresSNPConfirmation_1
CG20989	CARD|pvgb|CP002332|1271761-1272961|ARO:3001312|elfamycin|Elfamycins|EF-Tu_inhibition|TUFAB|RequiresSNPConfirmation_1
CG21077	CARD|pvgb|NC_002952|5036-6968|ARO:3003301|Staphylococcus|Aminocoumarins|Aminocoumarin-resistant_DNA_topoisomerases|gyrB|RequiresSNPConfirmation_1
CG21220	Flq|CP001918.1|gene3562|Fluoroquinolones|Fluoroquinolone-resistant_DNA_topoisomerases|GYRA|RequiresSNPConfirmation_1
CG21289	CARD|phgb|NC_002951|1987719-1989456|ARO:3000489|sav1866|Multi-drug_resistance|Multi-drug_efflux_pumps|SAV1866_1
CG21665	Flq|OqxBgb|EU370913|47851-51003|3153|Multi-drug_resistance|Multi-drug_efflux_pumps|OQXB_1
CG21672	Elf|NC_002516.2.880346|Elfamycins|EF-Tu_inhibition|TUFAB|RequiresSNPConfirmation_1
CG21845	CARD|pvgb|AE000516|4318327-4319797|ARO:3003458|mycobacterium|Mycobacterium_tuberculosis-specific_Drug|Ethionamide-resistant_monooxygenase_EthA|ETHA|RequiresSNPConfirmation_1
CG22132	CARD|pvgb|AE000516|4318327-4319797|ARO:3003458|mycobacterium|Mycobacterium_tuberculosis-specific_Drug|Ethionamide-resistant_monooxygenase_EthA|ETHA|RequiresSNPConfirmation_1
CG22577	Rif|NC_009085.4918494|Rifampin|Rifampin-resistant_beta-subunit_of_RNA_polymerase_RpoB|RPOB|RequiresSNPConfirmation_1
CG22789	CARD|pvgb|CP000675|419342-420533|ARO:3001312|elfamycin|Elfamycins|EF-Tu_inhibition|TUFAB|RequiresSNPConfirmation_1
CG23396	44|AY768532.1|AY768532|MLS|Macrolide_resistance_efflux_pumps|MACB_1
CG23424	CARD|pvgb|NC_002952|594518-598142|ARO:3003291|Staphylococcus|Lipopeptides|Daptomycin-resistant_beta-subunit_of_RNA_polymerase_RpoC|RPOC|RequiresSNPConfirmation_1
CG23735	CARD|pvgb|NC_002952|594518-598142|ARO:3003291|Staphylococcus|Lipopeptides|Daptomycin-resistant_beta-subunit_of_RNA_polymerase_RpoC|RPOC|RequiresSNPConfirmation_1
CG23747	CARD|pvgb|AB003428.1|151-2416|ARO:3003702|Pseudomonas|Fluoroquinolones|Fluoroquinolone-resistant_DNA_topoisomerases|PARC|RequiresSNPConfirmation_1
CG23912	CARD|pvgb|NC_003197|4038854-4041269|ARO:3003307|Salmonella|Fluoroquinolones|Fluoroquinolone-resistant_DNA_topoisomerases|GYRB|RequiresSNPConfirmation_1
CG24033	Flq|CP001485.1|gene2164|Fluoroquinolones|Fluoroquinolone-resistant_DNA_topoisomerases|GYRA|RequiresSNPConfirmation_1
CG24321	CARD|pvgb|AF469609|566-3353|ARO:3003297|Bartonella|Fluoroquinolones|Fluoroquinolone-resistant_DNA_topoisomerases|GYRA|RequiresSNPConfirmation_1
CG24764	CARD|phgb|NC_002951|1987719-1989456|ARO:3000489|sav1866|Multi-drug_resistance|Multi-drug_efflux_pumps|SAV1866_1
CG24870	Mdr|NC_002516.2.882884|Multi-drug_resistance|Multi-drug_efflux_pumps|MEXF_1
CG25282	CARD|pvgb|AE000516|783533-783908|ARO:3003395|Mycobacterium|Aminoglycosides|Aminoglycoside-resistant_30S_ribosomal_subunit_protein_S12|RPSL|RequiresSNPConfirmation_1
CG25336	CARD|pvgb|AE000516|4318327-4319797|ARO:3003458|mycobacterium|Mycobacterium_tuberculosis-specific_Drug|Ethionamide-resistant_monooxygenase_EthA|ETHA|RequiresSNPConfirmation_1
CG25426	CARD|phgb|L20573|297-1218|ARO:3002987|bcrA|Bacitracin|Bacitracin_ABC_transporter|BCRA_1
CG25976	CARD|pvgb|AE000516|4318327-4319797|ARO:3003458|mycobacterium|Mycobacterium_tuberculosis-specific_Drug|Ethionamide-resistant_monooxygenase_EthA|ETHA|RequiresSNPConfirmation_1
CG26283	CARD|pvgb|CP000675|419342-420533|ARO:3001312|elfamycin|Elfamycins|EF-Tu_inhibition|TUFAB|RequiresSNPConfirmation_1
CG26974	Rif|AE000516.2|gene708|Rifampin|Rifampin-resistant_beta-subunit_of_RNA_polymerase_RpoB|RPOB|RequiresSNPConfirmation_1
CG27129	CARD|pvgb|NC_002952|594518-598142|ARO:3003291|Staphylococcus|Lipopeptides|Daptomycin-resistant_beta-subunit_of_RNA_polymerase_RpoC|RPOC|RequiresSNPConfirmation_1
CG27157	CARD|pvgb|AE000516|4318327-4319797|ARO:3003458|mycobacterium|Mycobacterium_tuberculosis-specific_Drug|Ethionamide-resistant_monooxygenase_EthA|ETHA|RequiresSNPConfirmation_1
CG27516	CARD|phgb|JN868721|8-686|ARO:3000834|phoP|Multi-drug_resistance|Multi-drug_efflux_pumps|PHOP|RequiresSNPConfirmation_1
CG27595	Flq|AL009126.3|gene7|Fluoroquinolones|Fluoroquinolone-resistant_DNA_topoisomerases|GYRA|RequiresSNPConfirmation_1
CG28278	CARD|phgb|JN868721|8-686|ARO:3000834|phoP|Multi-drug_resistance|Multi-drug_efflux_pumps|PHOP|RequiresSNPConfirmation_1
CG28560	CARD|phgb|JN868721|8-686|ARO:3000834|phoP|Multi-drug_resistance|Multi-drug_efflux_pumps|PHOP|RequiresSNPConfirmation_1
CG28585	CARD|pvgb|NC_002952|5036-6968|ARO:3003301|Staphylococcus|Aminocoumarins|Aminocoumarin-resistant_DNA_topoisomerases|gyrB|RequiresSNPConfirmation_1
CG28636	Sul|NC_002516.2.881715|Sulfonamides|Sulfonamide-resistant_dihydropteroate_synthases|FOLP|RequiresSNPConfirmation_1
CG28672	44|AY768532.1|AY768532|MLS|Macrolide_resistance_efflux_pumps|MACB_1
CG28678	CARD|pvgb|NC_002952|594518-598142|ARO:3003291|Staphylococcus|Lipopeptides|Daptomycin-resistant_beta-subunit_of_RNA_polymerase_RpoC|RPOC|RequiresSNPConfirmation_1
CG28935	Mdr|NC_007622.3794948|Multi-drug_resistance|MDR_regulator|ARLR_1
CG28987	Mdr|NC_002516.2.882884|Multi-drug_resistance|Multi-drug_efflux_pumps|MEXF_1
CG29185	Flq|CR628337.1|gene1424|Fluoroquinolones|Fluoroquinolone-resistant_DNA_topoisomerases|GYRA|RequiresSNPConfirmation_1
CG29300	CARD|pvgb|AE000516|4318327-4319797|ARO:3003458|mycobacterium|Mycobacterium_tuberculosis-specific_Drug|Ethionamide-resistant_monooxygenase_EthA|ETHA|RequiresSNPConfirmation_1
CG29661	CARD|phgb|NC_002951|1987719-1989456|ARO:3000489|sav1866|Multi-drug_resistance|Multi-drug_efflux_pumps|SAV1866_1
CG29871	Flq|OqxBgb|EU370913|47851-51003|3153|Multi-drug_resistance|Multi-drug_efflux_pumps|OQXB_1
CG29902	Elf|NC_002516.2.880346|Elfamycins|EF-Tu_inhibition|TUFAB|RequiresSNPConfirmation_1
CG30183	Mdr|NC_002516.2.882884|Multi-drug_resistance|Multi-drug_efflux_pumps|MEXF_1
CG30228	CARD|pvgb|NC_008783|1406995-1409425|ARO:3003302|Bartonella|Aminocoumarins|Aminocoumarin-resistant_DNA_topoisomerases|gyrB|RequiresSNPConfirmation_1
CG30474	Rif|NC_002516.2.881699|Rifampin|Rifampin-resistant_beta-subunit_of_RNA_polymerase_RpoB|RPOB|RequiresSNPConfirmation_1
CG30596	CARD|pvgb|AE000516|4318327-4319797|ARO:3003458|mycobacterium|Mycobacterium_tuberculosis-specific_Drug|Ethionamide-resistant_monooxygenase_EthA|ETHA|RequiresSNPConfirmation_1
CG30895	CARD|pvgb|NC_002952|594518-598142|ARO:3003291|Staphylococcus|Lipopeptides|Daptomycin-resistant_beta-subunit_of_RNA_polymerase_RpoC|RPOC|RequiresSNPConfirmation_1
CG31278	Flq|CR628337.1|gene1424|Fluoroquinolones|Fluoroquinolone-resistant_DNA_topoisomerases|GYRA|RequiresSNPConfirmation_1
CG31651	CARD|pvgb|CP001485|303730-304966|ARO:3001312|elfamycin|Elfamycins|EF-Tu_inhibition|TUFAB|RequiresSNPConfirmation_1
CG32686	CARD|pvgb|NC_017174|109609-110803|ARO:3003357|Clostridium|Elfamycins|EF-Tu_inhibition|TUFAB|RequiresSNPConfirmation_1
CG32774	CARD|pvgb|AE000516|4318327-4319797|ARO:3003458|mycobacterium|Mycobacterium_tuberculosis-specific_Drug|Ethionamide-resistant_monooxygenase_EthA|ETHA|RequiresSNPConfirmation_1
CG33201	Bla|NC_008702.1.4607594|betalactams|Mutant_porin_proteins|OMPR_1
CG33218	Bla|NC_008702.1.4607594|betalactams|Mutant_porin_proteins|OMPR_1
CG33661	Flq|CP002695.1|gene952|Fluoroquinolones|Fluoroquinolone-resistant_DNA_topoisomerases|GYRA|RequiresSNPConfirmation_1
CG34285	Bla|NC_008702.1.4607594|betalactams|Mutant_porin_proteins|OMPR_1
CG34397	CARD|phgb|NC_002516.2|4904646-4907703|ARO:3003031|mexW|Multi-drug_resistance|Multi-drug_efflux_pumps|MEXW_1
CG34716	CARD|phgb|NC_002951|1987719-1989456|ARO:3000489|sav1866|Multi-drug_resistance|Multi-drug_efflux_pumps|SAV1866_1
CG34789	Flq|NC_008702.1.4606680|Fluoroquinolones|Fluoroquinolone-resistant_DNA_topoisomerases|GYRA|RequiresSNPConfirmation_1
CG34889	Phe|D37826.1|gene1|Phenicol|Phenicol_efflux_pumps|FLOR_1
CG35255	CARD|pvgb|AE000516|783533-783908|ARO:3003395|Mycobacterium|Aminoglycosides|Aminoglycoside-resistant_30S_ribosomal_subunit_protein_S12|RPSL|RequiresSNPConfirmation_1
CG36181	CARD|phgb|NC_002951|1987719-1989456|ARO:3000489|sav1866|Multi-drug_resistance|Multi-drug_efflux_pumps|SAV1866_1
CG36417	CARD|pvgb|AE000516|4318327-4319797|ARO:3003458|mycobacterium|Mycobacterium_tuberculosis-specific_Drug|Ethionamide-resistant_monooxygenase_EthA|ETHA|RequiresSNPConfirmation_1
CG36528	Rif|NC_012491.1.7717716|Rifampin|Rifampin-resistant_beta-subunit_of_RNA_polymerase_RpoB|RPOB|RequiresSNPConfirmation_1
CG36858	Mdr|CP000768.1|gene1537|Multi-drug_resistance|Multi-drug_efflux_pumps|cme_1
CG36917	44|AY768532.1|AY768532|MLS|Macrolide_resistance_efflux_pumps|MACB_1
CG36998	CARD|pvgb|AE000516|4318327-4319797|ARO:3003458|mycobacterium|Mycobacterium_tuberculosis-specific_Drug|Ethionamide-resistant_monooxygenase_EthA|ETHA|RequiresSNPConfirmation_1
CG37236	CARD|pvgb|NC_008783|1406995-1409425|ARO:3003302|Bartonella|Aminocoumarins|Aminocoumarin-resistant_DNA_topoisomerases|gyrB|RequiresSNPConfirmation_1
CG37242	CARD|phgb|JN868721|8-686|ARO:3000834|phoP|Multi-drug_resistance|Multi-drug_efflux_pumps|PHOP|RequiresSNPConfirmation_1
CG37910	CARD|pvgb|NC_002952|594518-598142|ARO:3003291|Staphylococcus|Lipopeptides|Daptomycin-resistant_beta-subunit_of_RNA_polymerase_RpoC|RPOC|RequiresSNPConfirmation_1
CG39064	Rif|AM180355.1|gene120|Rifampin|Rifampin-resistant_beta-subunit_of_RNA_polymerase_RpoB|RPOB|RequiresSNPConfirmation_1
CG39979	CARD|pvgb|NC_008783|1406995-1409425|ARO:3003302|Bartonella|Aminocoumarins|Aminocoumarin-resistant_DNA_topoisomerases|gyrB|RequiresSNPConfirmation_1
CG40191	CARD|pvgb|NC_008783|1406995-1409425|ARO:3003302|Bartonella|Aminocoumarins|Aminocoumarin-resistant_DNA_topoisomerases|gyrB|RequiresSNPConfirmation_1
CG40446	ACou|AF170880.4|gene1|Aminocoumarins|Aminocoumarin_efflux_pump|NOVA_1
CG40462	Flq|CP001581.1|gene7|Fluoroquinolones|Fluoroquinolone-resistant_DNA_topoisomerases|GYRA|RequiresSNPConfirmation_1
CG41136	Bla|NC_008702.1.4607594|betalactams|Mutant_porin_proteins|OMPR_1
CG41318	CARD|phgb|NC_002516.2|4904646-4907703|ARO:3003031|mexW|Multi-drug_resistance|Multi-drug_efflux_pumps|MEXW_1
CG41347	Sul|NC_002516.2.881715|Sulfonamides|Sulfonamide-resistant_dihydropteroate_synthases|FOLP|RequiresSNPConfirmation_1
CG41384	Flq|CP000308.1|gene965|Fluoroquinolones|Fluoroquinolone-resistant_DNA_topoisomerases|GYRA|RequiresSNPConfirmation_1
CG41444	CARD|pvgb|AE000516|4318327-4319797|ARO:3003458|mycobacterium|Mycobacterium_tuberculosis-specific_Drug|Ethionamide-resistant_monooxygenase_EthA|ETHA|RequiresSNPConfirmation_1
CG41547	CARD|pvgb|NC_002952|594518-598142|ARO:3003291|Staphylococcus|Lipopeptides|Daptomycin-resistant_beta-subunit_of_RNA_polymerase_RpoC|RPOC|RequiresSNPConfirmation_1
CG41632	CARD|pvgb|NC_008783|1406995-1409425|ARO:3003302|Bartonella|Aminocoumarins|Aminocoumarin-resistant_DNA_topoisomerases|gyrB|RequiresSNPConfirmation_1
CG41711	CARD|pvgb|AP009048|1191352-1192024|ARO:3003585|Klebsiella|Cationic_antimicrobial_peptides|Polymyxin-resistant_phoP|phoP|RequiresSNPConfirmation_1
CG42304	CARD|pvgb|NC_003197|4038854-4041269|ARO:3003307|Salmonella|Fluoroquinolones|Fluoroquinolone-resistant_DNA_topoisomerases|GYRB|RequiresSNPConfirmation_1
CG42553	CARD|pvgb|AE000516|4318327-4319797|ARO:3003458|mycobacterium|Mycobacterium_tuberculosis-specific_Drug|Ethionamide-resistant_monooxygenase_EthA|ETHA|RequiresSNPConfirmation_1
CG42660	Mdr|CP000768.1|gene1537|Multi-drug_resistance|Multi-drug_efflux_pumps|cme_1
CG42725	CARD|pvgb|AB003428.1|151-2416|ARO:3003702|Pseudomonas|Fluoroquinolones|Fluoroquinolone-resistant_DNA_topoisomerases|PARC|RequiresSNPConfirmation_1
CG42895	CARD|pvgb|AB003428.1|151-2416|ARO:3003702|Pseudomonas|Fluoroquinolones|Fluoroquinolone-resistant_DNA_topoisomerases|PARC|RequiresSNPConfirmation_1
CG42961	Rif|CR628337.1|gene378|Rifampin|Rifampin-resistant_beta-subunit_of_RNA_polymerase_RpoB|RPOB|RequiresSNPConfirmation_1
CG43036	CARD|pvgb|AE000516|4318327-4319797|ARO:3003458|mycobacterium|Mycobacterium_tuberculosis-specific_Drug|Ethionamide-resistant_monooxygenase_EthA|ETHA|RequiresSNPConfirmation_1
CG43141	CARD|pvgb|AE000516|4318327-4319797|ARO:3003458|mycobacterium|Mycobacterium_tuberculosis-specific_Drug|Ethionamide-resistant_monooxygenase_EthA|ETHA|RequiresSNPConfirmation_1
CG43303	Flq|CP002695.1|gene952|Fluoroquinolones|Fluoroquinolone-resistant_DNA_topoisomerases|GYRA|RequiresSNPConfirmation_1
CG43594	CARD|phgb|NC_002951|1987719-1989456|ARO:3000489|sav1866|Multi-drug_resistance|Multi-drug_efflux_pumps|SAV1866_1
CG43850	CARD|pvgb|NC_020418|545199-547614|ARO:3003306|Morganella|Fluoroquinolones|Fluoroquinolone-resistant_DNA_topoisomerases|GYRB|RequiresSNPConfirmation_1
CG44366	CARD|phgb|NC_002516.2|4904646-4907703|ARO:3003031|mexW|Multi-drug_resistance|Multi-drug_efflux_pumps|MEXW_1
CG44508	Flq|NC_002516.2.879741|Fluoroquinolones|Fluoroquinolone-resistant_DNA_topoisomerases|PARC|RequiresSNPConfirmation_1
CG44597	Mdr|NC_002516.2.882884|Multi-drug_resistance|Multi-drug_efflux_pumps|MEXF_1
CG45056	CARD|pvgb|AE000516|4318327-4319797|ARO:3003458|mycobacterium|Mycobacterium_tuberculosis-specific_Drug|Ethionamide-resistant_monooxygenase_EthA|ETHA|RequiresSNPConfirmation_1
CG45356	Flq|CP000308.1|gene965|Fluoroquinolones|Fluoroquinolone-resistant_DNA_topoisomerases|GYRA|RequiresSNPConfirmation_1
CG45398	CARD|pvgb|AE000516|4318327-4319797|ARO:3003458|mycobacterium|Mycobacterium_tuberculosis-specific_Drug|Ethionamide-resistant_monooxygenase_EthA|ETHA|RequiresSNPConfirmation_1
CG46045	CARD|pvgb|CP000675|419342-420533|ARO:3001312|elfamycin|Elfamycins|EF-Tu_inhibition|TUFAB|RequiresSNPConfirmation_1
CG46373	CARD|pvgb|NC_008783|1406995-1409425|ARO:3003302|Bartonella|Aminocoumarins|Aminocoumarin-resistant_DNA_topoisomerases|gyrB|RequiresSNPConfirmation_1
CG46453	Bla|NC_008702.1.4607594|betalactams|Mutant_porin_proteins|OMPR_1
CG46585	CARD|pvgb|NC_008783|1406995-1409425|ARO:3003302|Bartonella|Aminocoumarins|Aminocoumarin-resistant_DNA_topoisomerases|gyrB|RequiresSNPConfirmation_1
CG46592	CARD|pvgb|AB003428.1|151-2416|ARO:3003702|Pseudomonas|Fluoroquinolones|Fluoroquinolone-resistant_DNA_topoisomerases|PARC|RequiresSNPConfirmation_1
CG46728	CARD|pvgb|CP001485|303730-304966|ARO:3001312|elfamycin|Elfamycins|EF-Tu_inhibition|TUFAB|RequiresSNPConfirmation_1
CG46780	Sul|FN543093.2|gene431|Sulfonamides|Sulfonamide-resistant_dihydropteroate_synthases|FOLP|RequiresSNPConfirmation_1
CG47107	Elf|NC_002516.2.881718|Elfamycins|EF-Tu_inhibition|TUFAB|RequiresSNPConfirmation_1
CG47768	CARD|phgb|NC_002951|1987719-1989456|ARO:3000489|sav1866|Multi-drug_resistance|Multi-drug_efflux_pumps|SAV1866_1
CG47858	CARD|pvgb|CP002332|1271761-1272961|ARO:3001312|elfamycin|Elfamycins|EF-Tu_inhibition|TUFAB|RequiresSNPConfirmation_1
CG48107	CARD|phgb|NC_002516.2|4904646-4907703|ARO:3003031|mexW|Multi-drug_resistance|Multi-drug_efflux_pumps|MEXW_1
CG48249	ACou|NC_002516.2.879897|Aminocoumarins|Aminocoumarin-resistant_DNA_topoisomerases|PARE|RequiresSNPConfirmation_1
CG48892	CARD|phgb|JN868721|8-686|ARO:3000834|phoP|Multi-drug_resistance|Multi-drug_efflux_pumps|PHOP|RequiresSNPConfirmation_1
CG48986	CARD|pvgb|CP000675|419342-420533|ARO:3001312|elfamycin|Elfamycins|EF-Tu_inhibition|TUFAB|RequiresSNPConfirmation_1
CG49086	CARD|phgb|NC_002951|1987719-1989456|ARO:3000489|sav1866|Multi-drug_resistance|Multi-drug_efflux_pumps|SAV1866_1
CG49272	CARD|pvgb|AP009048|3760295-3762710|ARO:3003303|Escherichia|Fluoroquinolones|Fluoroquinolone-resistant_DNA_topoisomerases|GYRB|RequiresSNPConfirmation_1
CG49655	CARD|phgb|NC_002951|1987719-1989456|ARO:3000489|sav1866|Multi-drug_resistance|Multi-drug_efflux_pumps|SAV1866_1
CG49796	44|AY768532.1|AY768532|MLS|Macrolide_resistance_efflux_pumps|MACB_1
CG50471	CARD|pvgb|NC_002952|594518-598142|ARO:3003291|Staphylococcus|Lipopeptides|Daptomycin-resistant_beta-subunit_of_RNA_polymerase_RpoC|RPOC|RequiresSNPConfirmation_1
CG50744	CARD|pvgb|AB003428.1|151-2416|ARO:3003702|Pseudomonas|Fluoroquinolones|Fluoroquinolone-resistant_DNA_topoisomerases|PARC|RequiresSNPConfirmation_1
CG50832	CARD|phgb|AF353562|0-1110|ARO:3000481|tet35|Tetracyclines|Tetracycline_resistance_major_facilitator_superfamily_MFS_efflux_pumps|TET35_1
CG50907	Flq|NC_002516.2.879741|Fluoroquinolones|Fluoroquinolone-resistant_DNA_topoisomerases|PARC|RequiresSNPConfirmation_1
CG51514	Flq|AE016830.1|gene6|Fluoroquinolones|Fluoroquinolone-resistant_DNA_topoisomerases|GYRA|RequiresSNPConfirmation_1
CG51827	CARD|phgb|NC_002951|1987719-1989456|ARO:3000489|sav1866|Multi-drug_resistance|Multi-drug_efflux_pumps|SAV1866_1
CG51841	CARD|pvgb|AE000516|1908741-1909548|ARO:3003445|Mycobacterium|Aminoglycosides|Aminoglycoside-resistant_16S-23S_rRNA_O-methyltransferases|TLYA|RequiresSNPConfirmation_1
CG52701	CARD|pvgb|NC_002516.2|3556426-3559198|ARO:3003684|Pseudomonas|Fluoroquinolones|Fluoroquinolone-resistant_DNA_topoisomerases|GYRA|RequiresSNPConfirmation_1
CG52761	Rif|CP000034.1|gene3741|Rifampin|Rifampin-resistant_beta-subunit_of_RNA_polymerase_RpoB|RPOB|RequiresSNPConfirmation_1
CG52898	CARD|phgb|AF173226|351-1041|ARO:3003066|smeR|Multi-drug_resistance|Multi-drug_efflux_pumps|sme_1
CG52909	CARD|phgb|NC_002951|1987719-1989456|ARO:3000489|sav1866|Multi-drug_resistance|Multi-drug_efflux_pumps|SAV1866_1
CG53004	Flq|NC_009725.1.5461733|Fluoroquinolones|Fluoroquinolone-resistant_DNA_topoisomerases|GYRA|RequiresSNPConfirmation_1
CG53066	CARD|phgb|JN868721|8-686|ARO:3000834|phoP|Multi-drug_resistance|Multi-drug_efflux_pumps|PHOP|RequiresSNPConfirmation_1
CG53147	CARD|phgb|NC_002951|1987719-1989456|ARO:3000489|sav1866|Multi-drug_resistance|Multi-drug_efflux_pumps|SAV1866_1
CG53727	CARD|pvgb|NC_020418|545199-547614|ARO:3003306|Morganella|Fluoroquinolones|Fluoroquinolone-resistant_DNA_topoisomerases|GYRB|RequiresSNPConfirmation_1
CG53782	Elf|NC_002952.2860408|Elfamycins|EF-Tu_inhibition|TUFAB|RequiresSNPConfirmation_1
CG54267	Sul|FN543093.2|gene431|Sulfonamides|Sulfonamide-resistant_dihydropteroate_synthases|FOLP|RequiresSNPConfirmation_1
CG54452	CARD|pvgb|AE000516|4318327-4319797|ARO:3003458|mycobacterium|Mycobacterium_tuberculosis-specific_Drug|Ethionamide-resistant_monooxygenase_EthA|ETHA|RequiresSNPConfirmation_1
CG54778	Flq|CP002695.1|gene952|Fluoroquinolones|Fluoroquinolone-resistant_DNA_topoisomerases|GYRA|RequiresSNPConfirmation_1
CG54848	CARD|pvgb|AE000516|4318327-4319797|ARO:3003458|mycobacterium|Mycobacterium_tuberculosis-specific_Drug|Ethionamide-resistant_monooxygenase_EthA|ETHA|RequiresSNPConfirmation_1
CG54912	CARD|pvgb|NC_002952|594518-598142|ARO:3003291|Staphylococcus|Lipopeptides|Daptomycin-resistant_beta-subunit_of_RNA_polymerase_RpoC|RPOC|RequiresSNPConfirmation_1
CG54956	Flq|CR628337.1|gene1424|Fluoroquinolones|Fluoroquinolone-resistant_DNA_topoisomerases|GYRA|RequiresSNPConfirmation_1
CG55125	Flq|NC_002516.2.879741|Fluoroquinolones|Fluoroquinolone-resistant_DNA_topoisomerases|PARC|RequiresSNPConfirmation_1
CG55408	CARD|pvgb|AE000516|783533-783908|ARO:3003395|Mycobacterium|Aminoglycosides|Aminoglycoside-resistant_30S_ribosomal_subunit_protein_S12|RPSL|RequiresSNPConfirmation_1
CG55541	44|AY768532.1|AY768532|MLS|Macrolide_resistance_efflux_pumps|MACB_1
CG55546	Flq|NC_012491.1.7717618|Fluoroquinolones|Fluoroquinolone-resistant_DNA_topoisomerases|GYRA|RequiresSNPConfirmation_1
CG55619	CARD|phgb|AP009048|4153663-4154296|ARO:3000518|CRP|Multi-drug_resistance|MDR_regulator|CRP_1
CG56138	ACou|AF170880.4|gene1|Aminocoumarins|Aminocoumarin_efflux_pump|NOVA_1
CG56460	CARD|phgb|NC_002951|1987719-1989456|ARO:3000489|sav1866|Multi-drug_resistance|Multi-drug_efflux_pumps|SAV1866_1
CG56463	ACou|AF170880.4|gene1|Aminocoumarins|Aminocoumarin_efflux_pump|NOVA_1
CG56705	Elf|NC_002516.2.880346|Elfamycins|EF-Tu_inhibition|TUFAB|RequiresSNPConfirmation_1
CG56798	Bla|NC_008702.1.4607594|betalactams|Mutant_porin_proteins|OMPR_1
CG57350	Sul|CP000647.1|gene3624|Sulfonamides|Sulfonamide-resistant_dihydropteroate_synthases|FOLP|RequiresSNPConfirmation_1
CG57354	CARD|pvgb|AE000516|4318327-4319797|ARO:3003458|mycobacterium|Mycobacterium_tuberculosis-specific_Drug|Ethionamide-resistant_monooxygenase_EthA|ETHA|RequiresSNPConfirmation_1
CG57458	ACou|AF170880.4|gene1|Aminocoumarins|Aminocoumarin_efflux_pump|NOVA_1
CG57778	Flq|CP001581.1|gene7|Fluoroquinolones|Fluoroquinolone-resistant_DNA_topoisomerases|GYRA|RequiresSNPConfirmation_1
CG58264	Flq|CR628337.1|gene1424|Fluoroquinolones|Fluoroquinolone-resistant_DNA_topoisomerases|GYRA|RequiresSNPConfirmation_1
CG58945	ACou|NC_009725.1.5460263|Aminocoumarins|Aminocoumarin-resistant_DNA_topoisomerases|PARE|RequiresSNPConfirmation_1
CG59703	Sul|CP000647.1|gene3624|Sulfonamides|Sulfonamide-resistant_dihydropteroate_synthases|FOLP|RequiresSNPConfirmation_1
CG59813	CARD|phgb|NC_002516.2|4904646-4907703|ARO:3003031|mexW|Multi-drug_resistance|Multi-drug_efflux_pumps|MEXW_1
CG59840	CARD|pvgb|AE000516|4318327-4319797|ARO:3003458|mycobacterium|Mycobacterium_tuberculosis-specific_Drug|Ethionamide-resistant_monooxygenase_EthA|ETHA|RequiresSNPConfirmation_1
CG60042	Rif|FN543093.2|gene314|Rifampin|Rifampin-resistant_beta-subunit_of_RNA_polymerase_RpoB|RPOB|RequiresSNPConfirmation_1
CG60335	CARD|pvgb|AE000516|4318327-4319797|ARO:3003458|mycobacterium|Mycobacterium_tuberculosis-specific_Drug|Ethionamide-resistant_monooxygenase_EthA|ETHA|RequiresSNPConfirmation_1
CG60935	CARD|pvgb|AE000516|4318327-4319797|ARO:3003458|mycobacterium|Mycobacterium_tuberculosis-specific_Drug|Ethionamide-resistant_monooxygenase_EthA|ETHA|RequiresSNPConfirmation_1
CG61022	CARD|pvgb|AE000516|4318327-4319797|ARO:3003458|mycobacterium|Mycobacterium_tuberculosis-specific_Drug|Ethionamide-resistant_monooxygenase_EthA|ETHA|RequiresSNPConfirmation_1
CG61035	Phe|D37826.1|gene1|Phenicol|Phenicol_efflux_pumps|FLOR_1
CG61067	Flq|NC_011035.1.6447337|Fluoroquinolones|Fluoroquinolone-resistant_DNA_topoisomerases|GYRA|RequiresSNPConfirmation_1
CG61193	Flq|CP000308.1|gene965|Fluoroquinolones|Fluoroquinolone-resistant_DNA_topoisomerases|GYRA|RequiresSNPConfirmation_1
CG61277	CARD|pvgb|CP000675|419342-420533|ARO:3001312|elfamycin|Elfamycins|EF-Tu_inhibition|TUFAB|RequiresSNPConfirmation_1
CG61421	Sul|AP009048.1|gene3222|Sulfonamides|Sulfonamide-resistant_dihydropteroate_synthases|FOLP|RequiresSNPConfirmation_1
CG61843	CARD|pvgb|NC_002952|594518-598142|ARO:3003291|Staphylococcus|Lipopeptides|Daptomycin-resistant_beta-subunit_of_RNA_polymerase_RpoC|RPOC|RequiresSNPConfirmation_1
CG62366	Mdr|CP000768.1|gene1537|Multi-drug_resistance|Multi-drug_efflux_pumps|cme_1
CG63321	CARD|pvgb|AE000516|4318327-4319797|ARO:3003458|mycobacterium|Mycobacterium_tuberculosis-specific_Drug|Ethionamide-resistant_monooxygenase_EthA|ETHA|RequiresSNPConfirmation_1
CG63624	CARD|pvgb|AE014075|3901532-3902762|ARO:3003438|Escherichia|Elfamycins|EF-Tu_inhibition|TUFAB|RequiresSNPConfirmation_1
CG64403	CARD|pvgb|AE000516|4318327-4319797|ARO:3003458|mycobacterium|Mycobacterium_tuberculosis-specific_Drug|Ethionamide-resistant_monooxygenase_EthA|ETHA|RequiresSNPConfirmation_1
CG64975	CARD|phgb|NC_007779|2586250-2589364|ARO:3000491|acrD|Aminoglycosides|Aminoglycoside_efflux_pumps|ACRD_1
CG65121	Elf|NC_002516.2.880346|Elfamycins|EF-Tu_inhibition|TUFAB|RequiresSNPConfirmation_1
CG65920	CARD|phgb|JN868721|8-686|ARO:3000834|phoP|Multi-drug_resistance|Multi-drug_efflux_pumps|PHOP|RequiresSNPConfirmation_1
CG66082	CARD|pvgb|AE000516|4318327-4319797|ARO:3003458|mycobacterium|Mycobacterium_tuberculosis-specific_Drug|Ethionamide-resistant_monooxygenase_EthA|ETHA|RequiresSNPConfirmation_1
CG66083	CARD|phgb|JN868721|8-686|ARO:3000834|phoP|Multi-drug_resistance|Multi-drug_efflux_pumps|PHOP|RequiresSNPConfirmation_1
CG66118	Bla|NC_008702.1.4607594|betalactams|Mutant_porin_proteins|OMPR_1
CG66309	CARD|pvgb|NC_008783|1406995-1409425|ARO:3003302|Bartonella|Aminocoumarins|Aminocoumarin-resistant_DNA_topoisomerases|gyrB|RequiresSNPConfirmation_1
CG66420	Sul|FN543093.2|gene431|Sulfonamides|Sulfonamide-resistant_dihydropteroate_synthases|FOLP|RequiresSNPConfirmation_1
CG66554	CARD|phgb|X63451|0-1653|ARO:3002828|srmB|MLS|Spiramycin_efflux_pumps|SRMB_1
CG66592	CARD|pvgb|AF469609|566-3353|ARO:3003297|Bartonella|Fluoroquinolones|Fluoroquinolone-resistant_DNA_topoisomerases|GYRA|RequiresSNPConfirmation_1
CG66783	CARD|phgb|AP009048|4153663-4154296|ARO:3000518|CRP|Multi-drug_resistance|MDR_regulator|CRP_1
CG67061	CARD|pvgb|AE000516|4318327-4319797|ARO:3003458|mycobacterium|Mycobacterium_tuberculosis-specific_Drug|Ethionamide-resistant_monooxygenase_EthA|ETHA|RequiresSNPConfirmation_1
CG67087	Flq|NC_002516.2.879741|Fluoroquinolones|Fluoroquinolone-resistant_DNA_topoisomerases|PARC|RequiresSNPConfirmation_1
CG67655	CARD|phgb|KJ151292|294-2892|ARO:3000444|rifampin|Rifampin|Rifampin_phosphotransferase|RPH_1
CG68102	CARD|phgb|NC_003197|393892-397060|ARO:3000790|mdsB|Multi-drug_resistance|Multi-drug_efflux_pumps|MDSB_1
CG68531	Sul|NC_002516.2.881715|Sulfonamides|Sulfonamide-resistant_dihydropteroate_synthases|FOLP|RequiresSNPConfirmation_1
CG68666	Sul|NC_002516.2.881715|Sulfonamides|Sulfonamide-resistant_dihydropteroate_synthases|FOLP|RequiresSNPConfirmation_1
CG68856	CARD|pvgb|AE000516|4318327-4319797|ARO:3003458|mycobacterium|Mycobacterium_tuberculosis-specific_Drug|Ethionamide-resistant_monooxygenase_EthA|ETHA|RequiresSNPConfirmation_1
CG69608	Rif|NC_008702.1.4609796|Rifampin|Rifampin-resistant_beta-subunit_of_RNA_polymerase_RpoB|RPOB|RequiresSNPConfirmation_1
CG69750	ACou|NC_002516.2.879897|Aminocoumarins|Aminocoumarin-resistant_DNA_topoisomerases|PARE|RequiresSNPConfirmation_1
CG69948	CARD|phgb|NC_002951|1987719-1989456|ARO:3000489|sav1866|Multi-drug_resistance|Multi-drug_efflux_pumps|SAV1866_1
CG70028	CARD|phgb|NC_002951|1987719-1989456|ARO:3000489|sav1866|Multi-drug_resistance|Multi-drug_efflux_pumps|SAV1866_1
CG70103	CARD|pvgb|AL123456|2101650-2103042|ARO:3003461|Mycobacterium|Mycobacterium_tuberculosis-specific_Drug|Isoniazid-resistant_ndh|NDH|RequiresSNPConfirmation_1
CG70466	CARD|pvgb|AE000516|4318327-4319797|ARO:3003458|mycobacterium|Mycobacterium_tuberculosis-specific_Drug|Ethionamide-resistant_monooxygenase_EthA|ETHA|RequiresSNPConfirmation_1
CG70497	Flq|NC_012491.1.7717618|Fluoroquinolones|Fluoroquinolone-resistant_DNA_topoisomerases|GYRA|RequiresSNPConfirmation_1
CG70790	Flq|CR628337.1|gene1424|Fluoroquinolones|Fluoroquinolone-resistant_DNA_topoisomerases|GYRA|RequiresSNPConfirmation_1
CG70872	Flq|CR628337.1|gene1424|Fluoroquinolones|Fluoroquinolone-resistant_DNA_topoisomerases|GYRA|RequiresSNPConfirmation_1
CG71354	CARD|pvgb|AE000516|4318327-4319797|ARO:3003458|mycobacterium|Mycobacterium_tuberculosis-specific_Drug|Ethionamide-resistant_monooxygenase_EthA|ETHA|RequiresSNPConfirmation_1
CG71500	44|AY768532.1|AY768532|MLS|Macrolide_resistance_efflux_pumps|MACB_1
CG71597	Bla|BlaA1|NC_010410|1803480-1804499|1020|betalactams|Class_A_betalactamases|BLAA_1
CG71701	Bla|NC_008702.1.4607594|betalactams|Mutant_porin_proteins|OMPR_1
CG71802	CARD|phgb|NC_007779|2166412-2167135|ARO:3000828|baeR|Multi-drug_resistance|MDR_regulator|BAER_1
CG71909	CARD|phgb|AF173226|351-1041|ARO:3003066|smeR|Multi-drug_resistance|Multi-drug_efflux_pumps|sme_1
CG72309	CARD|phgb|NC_002516.2|4904646-4907703|ARO:3003031|mexW|Multi-drug_resistance|Multi-drug_efflux_pumps|MEXW_1
CG72827	Flq|CR628337.1|gene1424|Fluoroquinolones|Fluoroquinolone-resistant_DNA_topoisomerases|GYRA|RequiresSNPConfirmation_1
CG73290	CARD|phgb|JN868721|8-686|ARO:3000834|phoP|Multi-drug_resistance|Multi-drug_efflux_pumps|PHOP|RequiresSNPConfirmation_1
CG73596	Flq|CR628337.1|gene1424|Fluoroquinolones|Fluoroquinolone-resistant_DNA_topoisomerases|GYRA|RequiresSNPConfirmation_1
CG73728	CARD|pvgb|NC_007779|3172159-3174052|ARO:3003316|Escherichia|Fluoroquinolones|Fluoroquinolone-resistant_DNA_topoisomerases|parE|RequiresSNPConfirmation_1
CG73742	43|L20800.1|CLOTETP|Tetracyclines|Tetracycline_resistance_major_facilitator_superfamily_MFS_efflux_pumps|TETB_1
CG73777	Sul|CP004022.1|gene3451|Sulfonamides|Sulfonamide-resistant_dihydropteroate_synthases|FOLP|RequiresSNPConfirmation_1
CG74214	Flq|NC_012491.1.7717618|Fluoroquinolones|Fluoroquinolone-resistant_DNA_topoisomerases|GYRA|RequiresSNPConfirmation_1
CG74402	Flq|CR628337.1|gene1424|Fluoroquinolones|Fluoroquinolone-resistant_DNA_topoisomerases|GYRA|RequiresSNPConfirmation_1
CG74431	Flq|NC_002516.2.879741|Fluoroquinolones|Fluoroquinolone-resistant_DNA_topoisomerases|PARC|RequiresSNPConfirmation_1
CG74463	Flq|NC_012491.1.7717618|Fluoroquinolones|Fluoroquinolone-resistant_DNA_topoisomerases|GYRA|RequiresSNPConfirmation_1
CG74481	CARD|pvgb|AE000516|4318327-4319797|ARO:3003458|mycobacterium|Mycobacterium_tuberculosis-specific_Drug|Ethionamide-resistant_monooxygenase_EthA|ETHA|RequiresSNPConfirmation_1
CG75055	CARD|pvgb|NC_011374|104283-106236|ARO:3003305|Ureaplasma|Fluoroquinolones|Fluoroquinolone-resistant_DNA_topoisomerases|GYRB|RequiresSNPConfirmation_2
CG75190	CARD|phgb|U00096|2098446-2099613|ARO:3003577|PmrE|Cationic_antimicrobial_peptides|Lipid_A_modification|PMRC_1
CG75482	Rif|NC_012469.1.7686402|Rifampin|Rifampin-resistant_beta-subunit_of_RNA_polymerase_RpoB|RPOB|RequiresSNPConfirmation_1
CG75544	CARD|phgb|AF173226|351-1041|ARO:3003066|smeR|Multi-drug_resistance|Multi-drug_efflux_pumps|sme_1
CG75985	Sul|NC_002516.2.881715|Sulfonamides|Sulfonamide-resistant_dihydropteroate_synthases|FOLP|RequiresSNPConfirmation_1
CG76136	CARD|phgb|NC_007779|2166412-2167135|ARO:3000828|baeR|Multi-drug_resistance|MDR_regulator|BAER_1
CG76292	CARD|phgb|NC_002951|1987719-1989456|ARO:3000489|sav1866|Multi-drug_resistance|Multi-drug_efflux_pumps|SAV1866_1
CG76500	Sul|NC_002516.2.881715|Sulfonamides|Sulfonamide-resistant_dihydropteroate_synthases|FOLP|RequiresSNPConfirmation_1
CG76608	Flq|NC_002516.2.879741|Fluoroquinolones|Fluoroquinolone-resistant_DNA_topoisomerases|PARC|RequiresSNPConfirmation_1
CG77005	CARD|phgb|AB219524.1|1176-4338|ARO:3003699|mexQ|Multi-drug_resistance|Multi-drug_efflux_pumps|MEXQ_1
CG77007	Flq|AP010904.1|gene4|Fluoroquinolones|Fluoroquinolone-resistant_DNA_topoisomerases|GYRA|RequiresSNPConfirmation_1
CG77374	Bla|NC_008702.1.4607594|betalactams|Mutant_porin_proteins|OMPR_1
CG77452	Flq|NC_002516.2.879741|Fluoroquinolones|Fluoroquinolone-resistant_DNA_topoisomerases|PARC|RequiresSNPConfirmation_1
CG77503	Elf|NC_002952.2860408|Elfamycins|EF-Tu_inhibition|TUFAB|RequiresSNPConfirmation_1
CG77694	CARD|pvgb|AB003428.1|151-2416|ARO:3003702|Pseudomonas|Fluoroquinolones|Fluoroquinolone-resistant_DNA_topoisomerases|PARC|RequiresSNPConfirmation_1
CG77956	CARD|pvgb|AE000516|4318327-4319797|ARO:3003458|mycobacterium|Mycobacterium_tuberculosis-specific_Drug|Ethionamide-resistant_monooxygenase_EthA|ETHA|RequiresSNPConfirmation_1
CG78025	CARD|phgb|AP009048|4153663-4154296|ARO:3000518|CRP|Multi-drug_resistance|MDR_regulator|CRP_1
CG79007	CARD|pvgb|AE000516|4318327-4319797|ARO:3003458|mycobacterium|Mycobacterium_tuberculosis-specific_Drug|Ethionamide-resistant_monooxygenase_EthA|ETHA|RequiresSNPConfirmation_1
CG79501	CARD|phgb|NC_007779|2166412-2167135|ARO:3000828|baeR|Multi-drug_resistance|MDR_regulator|BAER_1
CG79642	Flq|NC_002516.2.879741|Fluoroquinolones|Fluoroquinolone-resistant_DNA_topoisomerases|PARC|RequiresSNPConfirmation_1
CG80218	Rif|CP000675.2|gene392|Rifampin|Rifampin-resistant_beta-subunit_of_RNA_polymerase_RpoB|RPOB|RequiresSNPConfirmation_1
CG80752	CARD|pvgb|AL123456|2101650-2103042|ARO:3003461|Mycobacterium|Mycobacterium_tuberculosis-specific_Drug|Isoniazid-resistant_ndh|NDH|RequiresSNPConfirmation_1
CG81163	CARD|pvgb|NC_003197|3343961-3345854|ARO:3003317|Salmonella|Fluoroquinolones|Fluoroquinolone-resistant_DNA_topoisomerases|parE|RequiresSNPConfirmation_1
CG81177	CARD|pvgb|AB003428.1|151-2416|ARO:3003702|Pseudomonas|Fluoroquinolones|Fluoroquinolone-resistant_DNA_topoisomerases|PARC|RequiresSNPConfirmation_1
CG81180	Sul|NC_002516.2.881715|Sulfonamides|Sulfonamide-resistant_dihydropteroate_synthases|FOLP|RequiresSNPConfirmation_1
CG81311	CARD|pvgb|NC_008783|1406995-1409425|ARO:3003302|Bartonella|Aminocoumarins|Aminocoumarin-resistant_DNA_topoisomerases|gyrB|RequiresSNPConfirmation_1
CG81469	Flq|NC_006582.1.3204559|Fluoroquinolones|Fluoroquinolone-resistant_DNA_topoisomerases|GYRA|RequiresSNPConfirmation_1
CG81871	CARD|pvgb|AE000516|4318327-4319797|ARO:3003458|mycobacterium|Mycobacterium_tuberculosis-specific_Drug|Ethionamide-resistant_monooxygenase_EthA|ETHA|RequiresSNPConfirmation_1
CG81908	CARD|phgb|NC_002951|1987719-1989456|ARO:3000489|sav1866|Multi-drug_resistance|Multi-drug_efflux_pumps|SAV1866_1
CG82465	CARD|phgb|NC_003197|393892-397060|ARO:3000790|mdsB|Multi-drug_resistance|Multi-drug_efflux_pumps|MDSB_1
CG83285	Sul|CP004022.1|gene3451|Sulfonamides|Sulfonamide-resistant_dihydropteroate_synthases|FOLP|RequiresSNPConfirmation_1
CG83429	CARD|phgb|NC_007779|2166412-2167135|ARO:3000828|baeR|Multi-drug_resistance|MDR_regulator|BAER_1
CG83629	Bla|NC_008702.1.4607594|betalactams|Mutant_porin_proteins|OMPR_1
CG84640	Sul|AP009048.1|gene3222|Sulfonamides|Sulfonamide-resistant_dihydropteroate_synthases|FOLP|RequiresSNPConfirmation_1
CG84990	Sul|AP009048.1|gene3222|Sulfonamides|Sulfonamide-resistant_dihydropteroate_synthases|FOLP|RequiresSNPConfirmation_1
CG85424	CARD|phgb|NC_002951|1987719-1989456|ARO:3000489|sav1866|Multi-drug_resistance|Multi-drug_efflux_pumps|SAV1866_1
CG85425	CARD|phgb|NC_002951|1987719-1989456|ARO:3000489|sav1866|Multi-drug_resistance|Multi-drug_efflux_pumps|SAV1866_1
CG86129	26|JN645776.1|JN645776|betalactams|Penicillin_binding_protein|PBP1A_1
CG87785	Rif|AE000516.2|gene708|Rifampin|Rifampin-resistant_beta-subunit_of_RNA_polymerase_RpoB|RPOB|RequiresSNPConfirmation_1
CG87973	CARD|phgb|AL123456|3626662-3627349|ARO:3000816|mtrA|Multi-drug_resistance|MDR_regulator|MTRA_1
CG88321	Sul|NC_003112.2.903415|Sulfonamides|Sulfonamide-resistant_dihydropteroate_synthases|FOLP|RequiresSNPConfirmation_1
CG88425	Elf|NC_002516.2.880346|Elfamycins|EF-Tu_inhibition|TUFAB|RequiresSNPConfirmation_1
CG89379	CARD|pvgb|NC_003197|3343961-3345854|ARO:3003317|Salmonella|Fluoroquinolones|Fluoroquinolone-resistant_DNA_topoisomerases|parE|RequiresSNPConfirmation_1
CG89691	Rif|CP004022.1|gene2794|Rifampin|Rifampin-resistant_beta-subunit_of_RNA_polymerase_RpoB|RPOB|RequiresSNPConfirmation_1
CG89781	44|AY768532.1|AY768532|MLS|Macrolide_resistance_efflux_pumps|MACB_1
CG89883	CARD|pvgb|NC_002952|594518-598142|ARO:3003291|Staphylococcus|Lipopeptides|Daptomycin-resistant_beta-subunit_of_RNA_polymerase_RpoC|RPOC|RequiresSNPConfirmation_1
CG90460	CARD|pvgb|AL123456|2101650-2103042|ARO:3003461|Mycobacterium|Mycobacterium_tuberculosis-specific_Drug|Isoniazid-resistant_ndh|NDH|RequiresSNPConfirmation_1
CG90514	Mdr|NC_011586.7046390|Multi-drug_resistance|Multi-drug_efflux_pumps|ADEB_1
CG90583	CARD|phgb|AE004091.2|2503424-2503895|ARO:3000836|soxR|Multi-drug_resistance|MDR_regulator|SOXS|RequiresSNPConfirmation_1
CG90837	Rif|NC_003197.1.1255679|Rifampin|Rifampin-resistant_beta-subunit_of_RNA_polymerase_RpoB|RPOB|RequiresSNPConfirmation_1
CG90890	Flq|CP002695.1|gene952|Fluoroquinolones|Fluoroquinolone-resistant_DNA_topoisomerases|GYRA|RequiresSNPConfirmation_1
CG91221	CARD|phgb|NC_002951|1987719-1989456|ARO:3000489|sav1866|Multi-drug_resistance|Multi-drug_efflux_pumps|SAV1866_1
CG91435	CARD|phgb|KJ151292|294-2892|ARO:3000444|rifampin|Rifampin|Rifampin_phosphotransferase|RPH_1
CG91464	CARD|phgb|NC_002951|1987719-1989456|ARO:3000489|sav1866|Multi-drug_resistance|Multi-drug_efflux_pumps|SAV1866_1
CG92016	CARD|phgb|AF173226|351-1041|ARO:3003066|smeR|Multi-drug_resistance|Multi-drug_efflux_pumps|sme_1
CG92257	ACou|AF170880.4|gene1|Aminocoumarins|Aminocoumarin_efflux_pump|NOVA_1
CG92992	Mdr|NC_010611.6236744|Multi-drug_resistance|MDR_regulator|MEXT_1
CG93006	CARD|phgb|NC_007779|2166412-2167135|ARO:3000828|baeR|Multi-drug_resistance|MDR_regulator|BAER_1
CG93259	Elf|NC_002516.2.880346|Elfamycins|EF-Tu_inhibition|TUFAB|RequiresSNPConfirmation_1
CG93456	950|J03306.1|PAZDHFRA|Trimethoprim|Dihydrofolate_reductase|DHFRIII|RequiresSNPConfirmation_1
CG93574	Sul|CP004022.1|gene3451|Sulfonamides|Sulfonamide-resistant_dihydropteroate_synthases|FOLP|RequiresSNPConfirmation_1
CG93579	CARD|phgb|NC_007779|2166412-2167135|ARO:3000828|baeR|Multi-drug_resistance|MDR_regulator|BAER_1
CG93875	CARD|pvgb|NC_020418|545199-547614|ARO:3003306|Morganella|Fluoroquinolones|Fluoroquinolone-resistant_DNA_topoisomerases|GYRB|RequiresSNPConfirmation_1
CG94737	CARD|pvgb|AE000516|4318327-4319797|ARO:3003458|mycobacterium|Mycobacterium_tuberculosis-specific_Drug|Ethionamide-resistant_monooxygenase_EthA|ETHA|RequiresSNPConfirmation_1
CG94819	Sul|CP000034.1|gene3358|Sulfonamides|Sulfonamide-resistant_dihydropteroate_synthases|FOLP|RequiresSNPConfirmation_1
CG94928	CARD|pvgb|AE000516|4318327-4319797|ARO:3003458|mycobacterium|Mycobacterium_tuberculosis-specific_Drug|Ethionamide-resistant_monooxygenase_EthA|ETHA|RequiresSNPConfirmation_1
CG95002	Flq|CR628337.1|gene1424|Fluoroquinolones|Fluoroquinolone-resistant_DNA_topoisomerases|GYRA|RequiresSNPConfirmation_1
CG95267	CARD|pvgb|AL450380|2273268-2276805|ARO:3003284|Mycobacterium|Rifampin|Rifampin-resistant_beta-subunit_of_RNA_polymerase_RpoB|RPOB|RequiresSNPConfirmation_1
CG95453	CARD|pvgb|NC_002516.2|3556426-3559198|ARO:3003684|Pseudomonas|Fluoroquinolones|Fluoroquinolone-resistant_DNA_topoisomerases|GYRA|RequiresSNPConfirmation_1
CG96276	CARD|phgb|AE004091.2|2503424-2503895|ARO:3000836|soxR|Multi-drug_resistance|MDR_regulator|SOXS|RequiresSNPConfirmation_1
CG96726	Flq|CP002695.1|gene952|Fluoroquinolones|Fluoroquinolone-resistant_DNA_topoisomerases|GYRA|RequiresSNPConfirmation_1
CG96922	CARD|pvgb|AP009048|3760295-3762710|ARO:3003303|Escherichia|Fluoroquinolones|Fluoroquinolone-resistant_DNA_topoisomerases|GYRB|RequiresSNPConfirmation_1
CG97029	Flq|CR628337.1|gene1424|Fluoroquinolones|Fluoroquinolone-resistant_DNA_topoisomerases|GYRA|RequiresSNPConfirmation_1
CG97092	Sul|CP004022.1|gene3451|Sulfonamides|Sulfonamide-resistant_dihydropteroate_synthases|FOLP|RequiresSNPConfirmation_1
CG97163	CARD|phgb|JN868721|8-686|ARO:3000834|phoP|Multi-drug_resistance|Multi-drug_efflux_pumps|PHOP|RequiresSNPConfirmation_1
CG97220	CARD|phgb|NC_002951|1987719-1989456|ARO:3000489|sav1866|Multi-drug_resistance|Multi-drug_efflux_pumps|SAV1866_1
CG97593	Mdr|NC_002516.2.882884|Multi-drug_resistance|Multi-drug_efflux_pumps|MEXF_1
CG98135	Mdr|NC_003112.2.903387|Macrolide|Penicillin|Multi-drug_resistance|Multi-drug_efflux_pumps|MTRD_1
CG98154	CARD|phgb|U00096|2098446-2099613|ARO:3003577|PmrE|Cationic_antimicrobial_peptides|Lipid_A_modification|PMRC_1
CG98591	CARD|phgb|NC_007779|2166412-2167135|ARO:3000828|baeR|Multi-drug_resistance|MDR_regulator|BAER_1
CG99116	Sul|NC_002516.2.881715|Sulfonamides|Sulfonamide-resistant_dihydropteroate_synthases|FOLP|RequiresSNPConfirmation_1
CG99307	CARD|phgb|JQ340367|19-685|ARO:3003582|PmrA|Cationic_antimicrobial_peptides|Polymyxin_B_resistance_regulator|pmrA_1
CG99419	Sul|FN543093.2|gene431|Sulfonamides|Sulfonamide-resistant_dihydropteroate_synthases|FOLP|RequiresSNPConfirmation_1
CG99518	CARD|phgb|NC_002516.2|4904646-4907703|ARO:3003031|mexW|Multi-drug_resistance|Multi-drug_efflux_pumps|MEXW_1
CG99700	950|J03306.1|PAZDHFRA|Trimethoprim|Dihydrofolate_reductase|DHFRIII|RequiresSNPConfirmation_1
CG100945	Bla|NC_008702.1.4607594|betalactams|Mutant_porin_proteins|OMPR_1
CG101003	Rif|NC_002516.2.881699|Rifampin|Rifampin-resistant_beta-subunit_of_RNA_polymerase_RpoB|RPOB|RequiresSNPConfirmation_1
CG101545	CARD|pvgb|CP000675|419342-420533|ARO:3001312|elfamycin|Elfamycins|EF-Tu_inhibition|TUFAB|RequiresSNPConfirmation_1
CG102360	Sul|AP009048.1|gene3222|Sulfonamides|Sulfonamide-resistant_dihydropteroate_synthases|FOLP|RequiresSNPConfirmation_1
CG102950	CARD|pvgb|AE000516|4318327-4319797|ARO:3003458|mycobacterium|Mycobacterium_tuberculosis-specific_Drug|Ethionamide-resistant_monooxygenase_EthA|ETHA|RequiresSNPConfirmation_1
CG103142	Flq|CR628337.1|gene1424|Fluoroquinolones|Fluoroquinolone-resistant_DNA_topoisomerases|GYRA|RequiresSNPConfirmation_1
CG103452	CARD|pvgb|NC_002952|594518-598142|ARO:3003291|Staphylococcus|Lipopeptides|Daptomycin-resistant_beta-subunit_of_RNA_polymerase_RpoC|RPOC|RequiresSNPConfirmation_1
CG103630	ACou|AF170880.4|gene1|Aminocoumarins|Aminocoumarin_efflux_pump|NOVA_1
CG103921	CARD|pvgb|AE000516|1908741-1909548|ARO:3003445|Mycobacterium|Aminoglycosides|Aminoglycoside-resistant_16S-23S_rRNA_O-methyltransferases|TLYA|RequiresSNPConfirmation_1
CG103967	CARD|phgb|NC_002516|2208168-2211306|ARO:3002983|amrB|Multi-drug_resistance|Multi-drug_efflux_pumps|AMRB_1
CG104009	CARD|phgb|U00096|2098446-2099613|ARO:3003577|PmrE|Cationic_antimicrobial_peptides|Lipid_A_modification|PMRC_1
CG104035	Sul|FN543093.2|gene431|Sulfonamides|Sulfonamide-resistant_dihydropteroate_synthases|FOLP|RequiresSNPConfirmation_1
CG104140	CARD|phgb|NC_007779|2166412-2167135|ARO:3000828|baeR|Multi-drug_resistance|MDR_regulator|BAER_1
CG104223	Sul|FN543093.2|gene431|Sulfonamides|Sulfonamide-resistant_dihydropteroate_synthases|FOLP|RequiresSNPConfirmation_1
CG104386	CARD|phgb|AF173226|351-1041|ARO:3003066|smeR|Multi-drug_resistance|Multi-drug_efflux_pumps|sme_1
CG104666	Bla|NC_008702.1.4607594|betalactams|Mutant_porin_proteins|OMPR_1
CG104840	CARD|phgb|NC_002516.2|4904646-4907703|ARO:3003031|mexW|Multi-drug_resistance|Multi-drug_efflux_pumps|MEXW_1
CG104944	CARD|pvgb|NC_020418|545199-547614|ARO:3003306|Morganella|Fluoroquinolones|Fluoroquinolone-resistant_DNA_topoisomerases|GYRB|RequiresSNPConfirmation_1
CG105061	CARD|phgb|NC_007779|2166412-2167135|ARO:3000828|baeR|Multi-drug_resistance|MDR_regulator|BAER_1
CG105448	Sul|FN543093.2|gene431|Sulfonamides|Sulfonamide-resistant_dihydropteroate_synthases|FOLP|RequiresSNPConfirmation_1
CG105645	Bla|NC_008702.1.4607594|betalactams|Mutant_porin_proteins|OMPR_1
CG105833	950|J03306.1|PAZDHFRA|Trimethoprim|Dihydrofolate_reductase|DHFRIII|RequiresSNPConfirmation_1
CG106617	Flq|CR628337.1|gene1424|Fluoroquinolones|Fluoroquinolone-resistant_DNA_topoisomerases|GYRA|RequiresSNPConfirmation_1
CG106721	Flq|NC_002516.2.879741|Fluoroquinolones|Fluoroquinolone-resistant_DNA_topoisomerases|PARC|RequiresSNPConfirmation_1
CG107052	Rif|NC_012491.1.7717716|Rifampin|Rifampin-resistant_beta-subunit_of_RNA_polymerase_RpoB|RPOB|RequiresSNPConfirmation_1
CG107911	CARD|pvgb|NC_020418|545199-547614|ARO:3003306|Morganella|Fluoroquinolones|Fluoroquinolone-resistant_DNA_topoisomerases|GYRB|RequiresSNPConfirmation_1
CG107961	Rif|CP000675.2|gene392|Rifampin|Rifampin-resistant_beta-subunit_of_RNA_polymerase_RpoB|RPOB|RequiresSNPConfirmation_1
CG108204	Sul|CP004022.1|gene3451|Sulfonamides|Sulfonamide-resistant_dihydropteroate_synthases|FOLP|RequiresSNPConfirmation_1
CG108999	CARD|phgb|NC_002516.2|4904646-4907703|ARO:3003031|mexW|Multi-drug_resistance|Multi-drug_efflux_pumps|MEXW_1
CG109478	CARD|phgb|NC_002951|1987719-1989456|ARO:3000489|sav1866|Multi-drug_resistance|Multi-drug_efflux_pumps|SAV1866_1
CG109901	Flq|AL009126.3|gene7|Fluoroquinolones|Fluoroquinolone-resistant_DNA_topoisomerases|GYRA|RequiresSNPConfirmation_1
CG110094	CARD|phgb|U56415|279-1719|ARO:3002884|iri|Rifampin|Monooxygenase|IRI_1
CG110344	Mdr|NC_003112.2.903387|Macrolide|Penicillin|Multi-drug_resistance|Multi-drug_efflux_pumps|MTRD_1
CG110776	Sul|CP000647.1|gene3624|Sulfonamides|Sulfonamide-resistant_dihydropteroate_synthases|FOLP|RequiresSNPConfirmation_1
CG111154	Flq|CP001485.1|gene2164|Fluoroquinolones|Fluoroquinolone-resistant_DNA_topoisomerases|GYRA|RequiresSNPConfirmation_1
CG111203	CARD|phgb|NC_007779|2166412-2167135|ARO:3000828|baeR|Multi-drug_resistance|MDR_regulator|BAER_1
CG111830	Sul|FN543093.2|gene431|Sulfonamides|Sulfonamide-resistant_dihydropteroate_synthases|FOLP|RequiresSNPConfirmation_1
CG111878	CARD|phgb|NC_007779|2166412-2167135|ARO:3000828|baeR|Multi-drug_resistance|MDR_regulator|BAER_1
CG112069	Bla|NC_008702.1.4607594|betalactams|Mutant_porin_proteins|OMPR_1
CG112221	950|J03306.1|PAZDHFRA|Trimethoprim|Dihydrofolate_reductase|DHFRIII|RequiresSNPConfirmation_1
CG112270	Sul|NC_002516.2.881715|Sulfonamides|Sulfonamide-resistant_dihydropteroate_synthases|FOLP|RequiresSNPConfirmation_1
CG112394	CARD|phgb|NC_002516.2|4904646-4907703|ARO:3003031|mexW|Multi-drug_resistance|Multi-drug_efflux_pumps|MEXW_1
CG112524	CARD|phgb|NC_007779|2166412-2167135|ARO:3000828|baeR|Multi-drug_resistance|MDR_regulator|BAER_1
CG112729	CARD|phgb|NC_007779|2166412-2167135|ARO:3000828|baeR|Multi-drug_resistance|MDR_regulator|BAER_1
CG112736	ACou|AF170880.4|gene1|Aminocoumarins|Aminocoumarin_efflux_pump|NOVA_1
CG112907	Rif|NC_008702.1.4609796|Rifampin|Rifampin-resistant_beta-subunit_of_RNA_polymerase_RpoB|RPOB|RequiresSNPConfirmation_1
CG113001	CARD|pvgb|AL123456|2101650-2103042|ARO:3003461|Mycobacterium|Mycobacterium_tuberculosis-specific_Drug|Isoniazid-resistant_ndh|NDH|RequiresSNPConfirmation_1
CG113047	CARD|phgb|NC_002951|1987719-1989456|ARO:3000489|sav1866|Multi-drug_resistance|Multi-drug_efflux_pumps|SAV1866_1
CG113067	CARD|pvgb|NC_002952|594518-598142|ARO:3003291|Staphylococcus|Lipopeptides|Daptomycin-resistant_beta-subunit_of_RNA_polymerase_RpoC|RPOC|RequiresSNPConfirmation_1
CG113378	Flq|CR628337.1|gene1424|Fluoroquinolones|Fluoroquinolone-resistant_DNA_topoisomerases|GYRA|RequiresSNPConfirmation_1
CG113980	CARD|pvgb|AE000516|4318327-4319797|ARO:3003458|mycobacterium|Mycobacterium_tuberculosis-specific_Drug|Ethionamide-resistant_monooxygenase_EthA|ETHA|RequiresSNPConfirmation_1
CG114614	Rif|NC_002516.2.881699|Rifampin|Rifampin-resistant_beta-subunit_of_RNA_polymerase_RpoB|RPOB|RequiresSNPConfirmation_1
CG114664	CARD|pvgb|AP009048|3760295-3762710|ARO:3003303|Escherichia|Fluoroquinolones|Fluoroquinolone-resistant_DNA_topoisomerases|GYRB|RequiresSNPConfirmation_1
CG115046	Mdr|NC_007622.3794948|Multi-drug_resistance|MDR_regulator|ARLR_1
CG115285	CARD|phgb|M80346|0-1656|ARO:3002817|carA|MLS|Macrolide_resistance_efflux_pumps|CARA_1
CG115578	CARD|phgb|NC_002951|1987719-1989456|ARO:3000489|sav1866|Multi-drug_resistance|Multi-drug_efflux_pumps|SAV1866_1
CG115581	Flq|NC_012491.1.7717618|Fluoroquinolones|Fluoroquinolone-resistant_DNA_topoisomerases|GYRA|RequiresSNPConfirmation_1
CG116424	260|unknown_id|unknown_name|Tetracyclines|Tetracycline_resistance_major_facilitator_superfamily_MFS_efflux_pumps|TETA_1
CG116464	CARD|phgb|NC_002951|1987719-1989456|ARO:3000489|sav1866|Multi-drug_resistance|Multi-drug_efflux_pumps|SAV1866_1
CG116511	CARD|pvgb|AE000516|1908741-1909548|ARO:3003445|Mycobacterium|Aminoglycosides|Aminoglycoside-resistant_16S-23S_rRNA_O-methyltransferases|TLYA|RequiresSNPConfirmation_1
CG116523	CARD|pvgb|AL123456|2101650-2103042|ARO:3003461|Mycobacterium|Mycobacterium_tuberculosis-specific_Drug|Isoniazid-resistant_ndh|NDH|RequiresSNPConfirmation_1
CG117118	Mdr|NC_003112.2.903387|Macrolide|Penicillin|Multi-drug_resistance|Multi-drug_efflux_pumps|MTRD_1
CG117290	CARD|phgb|NC_007779|2166412-2167135|ARO:3000828|baeR|Multi-drug_resistance|MDR_regulator|BAER_1
CG117291	CARD|phgb|NC_002695|4904931-4905630|ARO:3000831|cpxR|Multi-drug_resistance|MDR_regulator|CPXA_1
CG117669	Bla|NC_008702.1.4607594|betalactams|Mutant_porin_proteins|OMPR_1
CG117948	Sul|NC_002516.2.881715|Sulfonamides|Sulfonamide-resistant_dihydropteroate_synthases|FOLP|RequiresSNPConfirmation_1
CG118198	CARD|pvgb|AE000516|4318327-4319797|ARO:3003458|mycobacterium|Mycobacterium_tuberculosis-specific_Drug|Ethionamide-resistant_monooxygenase_EthA|ETHA|RequiresSNPConfirmation_1
CG119100	950|J03306.1|PAZDHFRA|Trimethoprim|Dihydrofolate_reductase|DHFRIII|RequiresSNPConfirmation_1
CG119300	CARD|phgb|NC_002516.2|4904646-4907703|ARO:3003031|mexW|Multi-drug_resistance|Multi-drug_efflux_pumps|MEXW_1
CG119890	CARD|pvgb|AF469609|566-3353|ARO:3003297|Bartonella|Fluoroquinolones|Fluoroquinolone-resistant_DNA_topoisomerases|GYRA|RequiresSNPConfirmation_1
CG119993	CARD|pvgb|AE000516|4318327-4319797|ARO:3003458|mycobacterium|Mycobacterium_tuberculosis-specific_Drug|Ethionamide-resistant_monooxygenase_EthA|ETHA|RequiresSNPConfirmation_1
CG120083	CARD|pvgb|AE000516|4318327-4319797|ARO:3003458|mycobacterium|Mycobacterium_tuberculosis-specific_Drug|Ethionamide-resistant_monooxygenase_EthA|ETHA|RequiresSNPConfirmation_1
CG120657	Sul|NC_003112.2.903415|Sulfonamides|Sulfonamide-resistant_dihydropteroate_synthases|FOLP|RequiresSNPConfirmation_1
CG121914	950|J03306.1|PAZDHFRA|Trimethoprim|Dihydrofolate_reductase|DHFRIII|RequiresSNPConfirmation_1
CG122386	Sul|CP000647.1|gene3624|Sulfonamides|Sulfonamide-resistant_dihydropteroate_synthases|FOLP|RequiresSNPConfirmation_1
CG123052	CARD|phgb|FJ872411|43513-44203|ARO:3002924|vanRE|Glycopeptides|VanE-type_regulator|VANRE_1
CG123135	Mdr|NC_007622.3794948|Multi-drug_resistance|MDR_regulator|ARLR_1
CG123161	CARD|phgb|NC_002951|1987719-1989456|ARO:3000489|sav1866|Multi-drug_resistance|Multi-drug_efflux_pumps|SAV1866_1
CG123783	CARD|phgb|NC_002951|1987719-1989456|ARO:3000489|sav1866|Multi-drug_resistance|Multi-drug_efflux_pumps|SAV1866_1
CG123976	CARD|phgb|NC_002951|1987719-1989456|ARO:3000489|sav1866|Multi-drug_resistance|Multi-drug_efflux_pumps|SAV1866_1
CG124786	CARD|phgb|NC_007779|2166412-2167135|ARO:3000828|baeR|Multi-drug_resistance|MDR_regulator|BAER_1
CG125089	CARD|phgb|NC_007779|2166412-2167135|ARO:3000828|baeR|Multi-drug_resistance|MDR_regulator|BAER_1
CG125134	CARD|phgb|NC_007779|2166412-2167135|ARO:3000828|baeR|Multi-drug_resistance|MDR_regulator|BAER_1
CG125530	Bla|NC_008702.1.4607594|betalactams|Mutant_porin_proteins|OMPR_1
CG126092	CARD|pvgb|AF469609|566-3353|ARO:3003297|Bartonella|Fluoroquinolones|Fluoroquinolone-resistant_DNA_topoisomerases|GYRA|RequiresSNPConfirmation_1
CG126474	CARD|phgb|NC_007779|2166412-2167135|ARO:3000828|baeR|Multi-drug_resistance|MDR_regulator|BAER_1
CG128076	Sul|NC_007622.3794340|Sulfonamides|Sulfonamide-resistant_dihydropteroate_synthases|FOLP|RequiresSNPConfirmation_1
CG128231	CARD|phgb|AE004091.2|2503424-2503895|ARO:3000836|soxR|Multi-drug_resistance|MDR_regulator|SOXS|RequiresSNPConfirmation_1
CG128248	950|J03306.1|PAZDHFRA|Trimethoprim|Dihydrofolate_reductase|DHFRIII|RequiresSNPConfirmation_1
CG128352	CARD|phgb|JN868721|8-686|ARO:3000834|phoP|Multi-drug_resistance|Multi-drug_efflux_pumps|PHOP|RequiresSNPConfirmation_1
CG128474	CARD|phgb|NC_002695|4904931-4905630|ARO:3000831|cpxR|Multi-drug_resistance|MDR_regulator|CPXA_1
CG128488	CARD|phgb|X63451|0-1653|ARO:3002828|srmB|MLS|Spiramycin_efflux_pumps|SRMB_1
CG128707	CARD|pvgb|AP009048|3760295-3762710|ARO:3003303|Escherichia|Fluoroquinolones|Fluoroquinolone-resistant_DNA_topoisomerases|GYRB|RequiresSNPConfirmation_1
CG128732	348|KF478993.1|KF478993|Glycopeptides|VanA-type_resistance_protein|VANHA_1
CG129057	Flq|NC_011595.7058445|Fluoroquinolones|Fluoroquinolone-resistant_DNA_topoisomerases|GYRA|RequiresSNPConfirmation_1
CG129559	CARD|pvgb|AF469609|566-3353|ARO:3003297|Bartonella|Fluoroquinolones|Fluoroquinolone-resistant_DNA_topoisomerases|GYRA|RequiresSNPConfirmation_1
CG130007	Flq|NC_002516.2.879741|Fluoroquinolones|Fluoroquinolone-resistant_DNA_topoisomerases|PARC|RequiresSNPConfirmation_1
CG130077	Mdr|NC_007622.3794948|Multi-drug_resistance|MDR_regulator|ARLR_1
CG131027	260|unknown_id|unknown_name|Tetracyclines|Tetracycline_resistance_major_facilitator_superfamily_MFS_efflux_pumps|TETA_1
CG131260	ACou|AF170880.4|gene1|Aminocoumarins|Aminocoumarin_efflux_pump|NOVA_1
CG131416	CARD|phgb|NC_002951|1987719-1989456|ARO:3000489|sav1866|Multi-drug_resistance|Multi-drug_efflux_pumps|SAV1866_1
CG131789	CARD|pvgb|AE000516|1908741-1909548|ARO:3003445|Mycobacterium|Aminoglycosides|Aminoglycoside-resistant_16S-23S_rRNA_O-methyltransferases|TLYA|RequiresSNPConfirmation_1
CG132378	CARD|phgb|U56415|279-1719|ARO:3002884|iri|Rifampin|Monooxygenase|IRI_1
CG132797	Bla|BlaA1|NC_010410|1803480-1804499|1020|betalactams|Class_A_betalactamases|BLAA_1
CG132953	CARD|phgb|AF173226|351-1041|ARO:3003066|smeR|Multi-drug_resistance|Multi-drug_efflux_pumps|sme_1
CG133145	Bla|NC_008702.1.4607594|betalactams|Mutant_porin_proteins|OMPR_1
CG133176	ACou|NC_002516.2.879897|Aminocoumarins|Aminocoumarin-resistant_DNA_topoisomerases|PARE|RequiresSNPConfirmation_1
CG133252	CARD|phgb|JQ340367|19-685|ARO:3003582|PmrA|Cationic_antimicrobial_peptides|Polymyxin_B_resistance_regulator|pmrA_1
CG133638	Elf|NC_002516.2.880346|Elfamycins|EF-Tu_inhibition|TUFAB|RequiresSNPConfirmation_1
CG133802	Elf|NC_002516.2.880346|Elfamycins|EF-Tu_inhibition|TUFAB|RequiresSNPConfirmation_1
CG133914	Sul|CP0001138.1|gene3456|Sulfonamides|Sulfonamide-resistant_dihydropteroate_synthases|FOLP|RequiresSNPConfirmation_1
CG134367	CARD|phgb|JQ340367|19-685|ARO:3003582|PmrA|Cationic_antimicrobial_peptides|Polymyxin_B_resistance_regulator|pmrA_1
CG134727	CARD|phgb|JQ340367|19-685|ARO:3003582|PmrA|Cationic_antimicrobial_peptides|Polymyxin_B_resistance_regulator|pmrA_1
CG134924	CARD|pvgb|NC_002516.2|3556426-3559198|ARO:3003684|Pseudomonas|Fluoroquinolones|Fluoroquinolone-resistant_DNA_topoisomerases|GYRA|RequiresSNPConfirmation_1
CG135473	Sul|CP002695.1|gene1085|Sulfonamides|Sulfonamide-resistant_dihydropteroate_synthases|FOLP|RequiresSNPConfirmation_1
CG136302	Flq|NC_008702.1.4606680|Fluoroquinolones|Fluoroquinolone-resistant_DNA_topoisomerases|GYRA|RequiresSNPConfirmation_1
CG136386	Flq|CP002695.1|gene952|Fluoroquinolones|Fluoroquinolone-resistant_DNA_topoisomerases|GYRA|RequiresSNPConfirmation_1
CG136880	Sul|NC_002516.2.881715|Sulfonamides|Sulfonamide-resistant_dihydropteroate_synthases|FOLP|RequiresSNPConfirmation_1
CG137017	Sul|CP004022.1|gene3451|Sulfonamides|Sulfonamide-resistant_dihydropteroate_synthases|FOLP|RequiresSNPConfirmation_1
CG137223	CARD|pvgb|AE000516|4318327-4319797|ARO:3003458|mycobacterium|Mycobacterium_tuberculosis-specific_Drug|Ethionamide-resistant_monooxygenase_EthA|ETHA|RequiresSNPConfirmation_1
CG137302	CARD|pvgb|AE000516|4318327-4319797|ARO:3003458|mycobacterium|Mycobacterium_tuberculosis-specific_Drug|Ethionamide-resistant_monooxygenase_EthA|ETHA|RequiresSNPConfirmation_1
CG137791	Flq|CP002695.1|gene952|Fluoroquinolones|Fluoroquinolone-resistant_DNA_topoisomerases|GYRA|RequiresSNPConfirmation_1
CG137826	Sul|NC_002516.2.881715|Sulfonamides|Sulfonamide-resistant_dihydropteroate_synthases|FOLP|RequiresSNPConfirmation_1
CG137995	CARD|pvgb|AL123456|759806-763325|ARO:3003283|Mycobacterium|Rifampin|Rifampin-resistant_beta-subunit_of_RNA_polymerase_RpoB|RPOB|RequiresSNPConfirmation_1
CG138053	CARD|pvgb|NC_002952|5036-6968|ARO:3003301|Staphylococcus|Aminocoumarins|Aminocoumarin-resistant_DNA_topoisomerases|gyrB|RequiresSNPConfirmation_1
CG138091	44|AY768532.1|AY768532|MLS|Macrolide_resistance_efflux_pumps|MACB_1
CG138482	Rif|NC_009725.1.5459527|Rifampin|Rifampin-resistant_beta-subunit_of_RNA_polymerase_RpoB|RPOB|RequiresSNPConfirmation_1
CG138742	Sul|NC_002516.2.881715|Sulfonamides|Sulfonamide-resistant_dihydropteroate_synthases|FOLP|RequiresSNPConfirmation_1
CG138750	CARD|pvgb|NC_002952|594518-598142|ARO:3003291|Staphylococcus|Lipopeptides|Daptomycin-resistant_beta-subunit_of_RNA_polymerase_RpoC|RPOC|RequiresSNPConfirmation_1
CG138977	CARD|pvgb|AL450380|296695-297550|ARO:3003389|Mycobacterium|Sulfonamides|Sulfonamide-resistant_dihydropteroate_synthases|FOLP|RequiresSNPConfirmation_1
CG139012	Bac|NC_002695.1.916234|Bacitracin|Undecaprenyl_pyrophosphate_phosphatase|BACA_1
CG139470	CARD|phgb|NC_002951|1987719-1989456|ARO:3000489|sav1866|Multi-drug_resistance|Multi-drug_efflux_pumps|SAV1866_1
CG139495	CARD|pvgb|AE000516|4318327-4319797|ARO:3003458|mycobacterium|Mycobacterium_tuberculosis-specific_Drug|Ethionamide-resistant_monooxygenase_EthA|ETHA|RequiresSNPConfirmation_1
CG139533	CARD|pvgb|NC_003197|4038854-4041269|ARO:3003307|Salmonella|Fluoroquinolones|Fluoroquinolone-resistant_DNA_topoisomerases|GYRB|RequiresSNPConfirmation_1
CG139687	ACou|AF170880.4|gene1|Aminocoumarins|Aminocoumarin_efflux_pump|NOVA_1
CG139906	CARD|pvgb|AF469609|566-3353|ARO:3003297|Bartonella|Fluoroquinolones|Fluoroquinolone-resistant_DNA_topoisomerases|GYRA|RequiresSNPConfirmation_1
CG140802	CARD|phgb|NC_002951|1987719-1989456|ARO:3000489|sav1866|Multi-drug_resistance|Multi-drug_efflux_pumps|SAV1866_1
CG140961	Sul|FN543093.2|gene431|Sulfonamides|Sulfonamide-resistant_dihydropteroate_synthases|FOLP|RequiresSNPConfirmation_1
CG141067	Bla|BlaA1|NC_010410|1803480-1804499|1020|betalactams|Class_A_betalactamases|BLAA_1
CG142537	CARD|pvgb|AF469609|566-3353|ARO:3003297|Bartonella|Fluoroquinolones|Fluoroquinolone-resistant_DNA_topoisomerases|GYRA|RequiresSNPConfirmation_1
CG143584	CARD|pvgb|AB003428.1|151-2416|ARO:3003702|Pseudomonas|Fluoroquinolones|Fluoroquinolone-resistant_DNA_topoisomerases|PARC|RequiresSNPConfirmation_1
CG144108	Sul|CP000647.1|gene3624|Sulfonamides|Sulfonamide-resistant_dihydropteroate_synthases|FOLP|RequiresSNPConfirmation_1
CG144165	Sul|AL009126.3|gene92|Sulfonamides|Sulfonamide-resistant_dihydropteroate_synthases|FOLP|RequiresSNPConfirmation_1
CG145550	CARD|phgb|NC_007779|2166412-2167135|ARO:3000828|baeR|Multi-drug_resistance|MDR_regulator|BAER_1
CG145637	Flq|AL009126.3|gene7|Fluoroquinolones|Fluoroquinolone-resistant_DNA_topoisomerases|GYRA|RequiresSNPConfirmation_1
CG145689	CARD|phgb|AB061440|305-770|ARO:3002870|tet34|Tetracyclines|Tetracycline_inactivation_enzymes|TET34_1
CG145963	950|J03306.1|PAZDHFRA|Trimethoprim|Dihydrofolate_reductase|DHFRIII|RequiresSNPConfirmation_1
CG146228	Mdr|NC_002516.2.882884|Multi-drug_resistance|Multi-drug_efflux_pumps|MEXF_1
CG146565	CARD|pvgb|AE000516|4318327-4319797|ARO:3003458|mycobacterium|Mycobacterium_tuberculosis-specific_Drug|Ethionamide-resistant_monooxygenase_EthA|ETHA|RequiresSNPConfirmation_1
CG146596	CARD|pvgb|AL123456|2101650-2103042|ARO:3003461|Mycobacterium|Mycobacterium_tuberculosis-specific_Drug|Isoniazid-resistant_ndh|NDH|RequiresSNPConfirmation_1
CG148037	CARD|phgb|EU250284|4730-5426|ARO:3002927|vanRL|Glycopeptides|VanL-type_regulator|VANRL_1
CG148677	CARD|phgb|AE004091.2|2503424-2503895|ARO:3000836|soxR|Multi-drug_resistance|MDR_regulator|SOXS|RequiresSNPConfirmation_1
CG148716	CARD|pvgb|NC_003197|4038854-4041269|ARO:3003307|Salmonella|Fluoroquinolones|Fluoroquinolone-resistant_DNA_topoisomerases|GYRB|RequiresSNPConfirmation_1
CG148745	CARD|phgb|NC_002951|1987719-1989456|ARO:3000489|sav1866|Multi-drug_resistance|Multi-drug_efflux_pumps|SAV1866_1
CG149055	ACou|NC_002516.2.879897|Aminocoumarins|Aminocoumarin-resistant_DNA_topoisomerases|PARE|RequiresSNPConfirmation_1
CG149118	Flq|CP002695.1|gene952|Fluoroquinolones|Fluoroquinolone-resistant_DNA_topoisomerases|GYRA|RequiresSNPConfirmation_1
CG149206	CARD|phgb|AE004091.2|2503424-2503895|ARO:3000836|soxR|Multi-drug_resistance|MDR_regulator|SOXS|RequiresSNPConfirmation_1
CG149312	CARD|pvgb|NC_002952|594518-598142|ARO:3003291|Staphylococcus|Lipopeptides|Daptomycin-resistant_beta-subunit_of_RNA_polymerase_RpoC|RPOC|RequiresSNPConfirmation_1
CG149588	CARD|phgb|NC_002951|1987719-1989456|ARO:3000489|sav1866|Multi-drug_resistance|Multi-drug_efflux_pumps|SAV1866_1
CG149686	CARD|pvgb|AL123456|2518114-2519365|ARO:3003463|Mycobacterium|Mycobacterium_tuberculosis-specific_Drug|Isoniazid-resistant_kasA|KASA|RequiresSNPConfirmation_1
CG149857	Flq|AL009126.3|gene7|Fluoroquinolones|Fluoroquinolone-resistant_DNA_topoisomerases|GYRA|RequiresSNPConfirmation_1
CG149883	Bla|PBP|Ecoli|CP002291|664439-666340|1902|betalactams|Penicillin_binding_protein|PBP2_1
CG150085	44|AY768532.1|AY768532|MLS|Macrolide_resistance_efflux_pumps|MACB_1
CG150754	Sul|CP0001138.1|gene3456|Sulfonamides|Sulfonamide-resistant_dihydropteroate_synthases|FOLP|RequiresSNPConfirmation_1
CG150859	CARD|phgb|NC_007779|2166412-2167135|ARO:3000828|baeR|Multi-drug_resistance|MDR_regulator|BAER_1
CG151073	Sul|FN543093.2|gene431|Sulfonamides|Sulfonamide-resistant_dihydropteroate_synthases|FOLP|RequiresSNPConfirmation_1
CG151125	Sul|FN543093.2|gene431|Sulfonamides|Sulfonamide-resistant_dihydropteroate_synthases|FOLP|RequiresSNPConfirmation_1
CG151232	CARD|phgb|NC_007779|2166412-2167135|ARO:3000828|baeR|Multi-drug_resistance|MDR_regulator|BAER_1
CG151420	Flq|NC_010400.5986734|Fluoroquinolones|Fluoroquinolone-resistant_DNA_topoisomerases|GYRA|RequiresSNPConfirmation_1
CG151438	CARD|phgb|NC_007779|2166412-2167135|ARO:3000828|baeR|Multi-drug_resistance|MDR_regulator|BAER_1
CG151456	Sul|FN543093.2|gene431|Sulfonamides|Sulfonamide-resistant_dihydropteroate_synthases|FOLP|RequiresSNPConfirmation_1
CG151514	CARD|phgb|AF173226|351-1041|ARO:3003066|smeR|Multi-drug_resistance|Multi-drug_efflux_pumps|sme_1
CG151676	CARD|pvgb|AE000516|4318327-4319797|ARO:3003458|mycobacterium|Mycobacterium_tuberculosis-specific_Drug|Ethionamide-resistant_monooxygenase_EthA|ETHA|RequiresSNPConfirmation_1
CG151696	ACou|NC_002516.2.879897|Aminocoumarins|Aminocoumarin-resistant_DNA_topoisomerases|PARE|RequiresSNPConfirmation_1
CG151715	CARD|phgb|NC_002951|1987719-1989456|ARO:3000489|sav1866|Multi-drug_resistance|Multi-drug_efflux_pumps|SAV1866_1
CG151743	CARD|phgb|AF173226|351-1041|ARO:3003066|smeR|Multi-drug_resistance|Multi-drug_efflux_pumps|sme_1
CG152113	CARD|pvgb|AE000516|4318327-4319797|ARO:3003458|mycobacterium|Mycobacterium_tuberculosis-specific_Drug|Ethionamide-resistant_monooxygenase_EthA|ETHA|RequiresSNPConfirmation_1
CG152130	Flq|FQ312006.1|gene1417|Fluoroquinolones|Fluoroquinolone-resistant_DNA_topoisomerases|GYRA|RequiresSNPConfirmation_1
CG152262	Bla|NC_008702.1.4607594|betalactams|Mutant_porin_proteins|OMPR_1
CG152275	CARD|phgb|AM403715|302-854|ARO:3002857|dfrA26|Trimethoprim|Dihydrofolate_reductase|DFRA_1
CG153332	Sul|FN543093.2|gene431|Sulfonamides|Sulfonamide-resistant_dihydropteroate_synthases|FOLP|RequiresSNPConfirmation_1
CG153661	Flq|NC_002516.2.879741|Fluoroquinolones|Fluoroquinolone-resistant_DNA_topoisomerases|PARC|RequiresSNPConfirmation_1
CG153935	CARD|pvgb|CP002695|3866610-3867801|ARO:3001312|elfamycin|Elfamycins|EF-Tu_inhibition|TUFAB|RequiresSNPConfirmation_1
CG154949	CARD|phgb|AP009048|4337959-4338628|ARO:3003582|PmrA|Cationic_antimicrobial_peptides|Polymyxin_B_resistance_regulator|pmrA_1
CG155189	CARD|phgb|NC_002951|1987719-1989456|ARO:3000489|sav1866|Multi-drug_resistance|Multi-drug_efflux_pumps|SAV1866_1
CG155421	Flq|FN543093.2|gene2948|Fluoroquinolones|Fluoroquinolone-resistant_DNA_topoisomerases|GYRA|RequiresSNPConfirmation_1
CG155605	CARD|phgb|L20573|297-1218|ARO:3002987|bcrA|Bacitracin|Bacitracin_ABC_transporter|BCRA_1
CG156178	CARD|pvgb|AF469609|566-3353|ARO:3003297|Bartonella|Fluoroquinolones|Fluoroquinolone-resistant_DNA_topoisomerases|GYRA|RequiresSNPConfirmation_1
CG156196	523|AM709783.1|AM709783|Multi-drug_resistance|Multi-drug_efflux_pumps|DRRA_1
CG156278	Sul|AL009126.3|gene92|Sulfonamides|Sulfonamide-resistant_dihydropteroate_synthases|FOLP|RequiresSNPConfirmation_1
CG156384	CARD|pvgb|AE000516|4318327-4319797|ARO:3003458|mycobacterium|Mycobacterium_tuberculosis-specific_Drug|Ethionamide-resistant_monooxygenase_EthA|ETHA|RequiresSNPConfirmation_1
CG156599	Flq|CR628337.1|gene1424|Fluoroquinolones|Fluoroquinolone-resistant_DNA_topoisomerases|GYRA|RequiresSNPConfirmation_1
CG156623	CARD|phgb|JQ340367|19-685|ARO:3003582|PmrA|Cationic_antimicrobial_peptides|Polymyxin_B_resistance_regulator|pmrA_1
CG157399	950|J03306.1|PAZDHFRA|Trimethoprim|Dihydrofolate_reductase|DHFRIII|RequiresSNPConfirmation_1
CG157968	CARD|phgb|AE004091.2|2503424-2503895|ARO:3000836|soxR|Multi-drug_resistance|MDR_regulator|SOXS|RequiresSNPConfirmation_1
CG158180	CARD|phgb|NC_002951|1987719-1989456|ARO:3000489|sav1866|Multi-drug_resistance|Multi-drug_efflux_pumps|SAV1866_1
CG158683	Flq|CP001581.1|gene7|Fluoroquinolones|Fluoroquinolone-resistant_DNA_topoisomerases|GYRA|RequiresSNPConfirmation_1
CG158709	Elf|NC_002952.2860408|Elfamycins|EF-Tu_inhibition|TUFAB|RequiresSNPConfirmation_1
CG158883	CARD|phgb|AE004091.2|2503424-2503895|ARO:3000836|soxR|Multi-drug_resistance|MDR_regulator|SOXS|RequiresSNPConfirmation_1
CG158887	Flq|NC_008702.1.4606680|Fluoroquinolones|Fluoroquinolone-resistant_DNA_topoisomerases|GYRA|RequiresSNPConfirmation_1
CG158978	Sul|AP010904.1|gene2604|Sulfonamides|Sulfonamide-resistant_dihydropteroate_synthases|FOLP|RequiresSNPConfirmation_1
CG159095	CARD|phgb|NC_007779|2586250-2589364|ARO:3000491|acrD|Aminoglycosides|Aminoglycoside_efflux_pumps|ACRD_1
CG159440	Mdr|CP000768.1|gene1537|Multi-drug_resistance|Multi-drug_efflux_pumps|cme_1
CG159639	95|GQ205627.2|GQ205627|MLS|Streptogramin_A_O-acetyltransferase|VATA_1
CG159640	95|GQ205627.2|GQ205627|MLS|Streptogramin_A_O-acetyltransferase|VATA_1
CG159771	CARD|phgb|NC_007779|2166412-2167135|ARO:3000828|baeR|Multi-drug_resistance|MDR_regulator|BAER_1
CG161129	Sul|FN543093.2|gene431|Sulfonamides|Sulfonamide-resistant_dihydropteroate_synthases|FOLP|RequiresSNPConfirmation_1
CG161176	CARD|pvgb|NC_003197|4038854-4041269|ARO:3003307|Salmonella|Fluoroquinolones|Fluoroquinolone-resistant_DNA_topoisomerases|GYRB|RequiresSNPConfirmation_1
CG161681	Flq|CP000034.1|gene2423|Fluoroquinolones|Fluoroquinolone-resistant_DNA_topoisomerases|GYRA|RequiresSNPConfirmation_1
CG161688	CARD|phgb|JQ340367|19-685|ARO:3003582|PmrA|Cationic_antimicrobial_peptides|Polymyxin_B_resistance_regulator|pmrA_1
CG161840	Sul|CP000647.1|gene3624|Sulfonamides|Sulfonamide-resistant_dihydropteroate_synthases|FOLP|RequiresSNPConfirmation_1
CG161860	CARD|pvgb|AL123456|2101650-2103042|ARO:3003461|Mycobacterium|Mycobacterium_tuberculosis-specific_Drug|Isoniazid-resistant_ndh|NDH|RequiresSNPConfirmation_1
CG162163	CARD|phgb|JQ340367|19-685|ARO:3003582|PmrA|Cationic_antimicrobial_peptides|Polymyxin_B_resistance_regulator|pmrA_1
CG162407	CARD|phgb|AE004091.2|2503424-2503895|ARO:3000836|soxR|Multi-drug_resistance|MDR_regulator|SOXS|RequiresSNPConfirmation_1
CG162479	950|J03306.1|PAZDHFRA|Trimethoprim|Dihydrofolate_reductase|DHFRIII|RequiresSNPConfirmation_1
CG162510	CARD|phgb|NC_007779|2166412-2167135|ARO:3000828|baeR|Multi-drug_resistance|MDR_regulator|BAER_1
CG162688	CARD|pvgb|AF469609|566-3353|ARO:3003297|Bartonella|Fluoroquinolones|Fluoroquinolone-resistant_DNA_topoisomerases|GYRA|RequiresSNPConfirmation_1
CG163271	CARD|phgb|AP009048|4337959-4338628|ARO:3003582|PmrA|Cationic_antimicrobial_peptides|Polymyxin_B_resistance_regulator|pmrA_1
CG163376	CARD|phgb|JQ340367|19-685|ARO:3003582|PmrA|Cationic_antimicrobial_peptides|Polymyxin_B_resistance_regulator|pmrA_1
CG163382	64|L36601.1|STMOLEB|MLS|ABC_transporter|OLEB_1
CG163487	Flq|CP004022.1|gene2480|Fluoroquinolones|Fluoroquinolone-resistant_DNA_topoisomerases|PARC|RequiresSNPConfirmation_1
CG163769	Sul|AP009048.1|gene3222|Sulfonamides|Sulfonamide-resistant_dihydropteroate_synthases|FOLP|RequiresSNPConfirmation_1
CG164004	Flq|CP000308.1|gene965|Fluoroquinolones|Fluoroquinolone-resistant_DNA_topoisomerases|GYRA|RequiresSNPConfirmation_1
CG164415	MLS|VgaA|M90056|909-2477|1569|MLS|ABC_transporter|VGA_1
CG165056	CARD|phgb|JN868721|8-686|ARO:3000834|phoP|Multi-drug_resistance|Multi-drug_efflux_pumps|PHOP|RequiresSNPConfirmation_1
CG165064	ACou|AF170880.4|gene1|Aminocoumarins|Aminocoumarin_efflux_pump|NOVA_1
CG165163	ACou|AF170880.4|gene1|Aminocoumarins|Aminocoumarin_efflux_pump|NOVA_1
CG165574	CARD|phgb|NC_002951|1987719-1989456|ARO:3000489|sav1866|Multi-drug_resistance|Multi-drug_efflux_pumps|SAV1866_1
CG165782	ACou|CP004022.1|gene2481|Aminocoumarins|Aminocoumarin-resistant_DNA_topoisomerases|PARE|RequiresSNPConfirmation_1
CG166009	Sul|NC_002516.2.881715|Sulfonamides|Sulfonamide-resistant_dihydropteroate_synthases|FOLP|RequiresSNPConfirmation_1
CG166053	CARD|pvgb|AE000516|4318327-4319797|ARO:3003458|mycobacterium|Mycobacterium_tuberculosis-specific_Drug|Ethionamide-resistant_monooxygenase_EthA|ETHA|RequiresSNPConfirmation_1
CG166147	Sul|NC_002516.2.881715|Sulfonamides|Sulfonamide-resistant_dihydropteroate_synthases|FOLP|RequiresSNPConfirmation_1
CG166368	CARD|phgb|JQ340367|19-685|ARO:3003582|PmrA|Cationic_antimicrobial_peptides|Polymyxin_B_resistance_regulator|pmrA_1
CG166812	CARD|pvgb|AE000516|4318327-4319797|ARO:3003458|mycobacterium|Mycobacterium_tuberculosis-specific_Drug|Ethionamide-resistant_monooxygenase_EthA|ETHA|RequiresSNPConfirmation_1
CG166961	CARD|phgb|AE004091.2|2503424-2503895|ARO:3000836|soxR|Multi-drug_resistance|MDR_regulator|SOXS|RequiresSNPConfirmation_1
CG167077	CARD|pvgb|AE000516|1908741-1909548|ARO:3003445|Mycobacterium|Aminoglycosides|Aminoglycoside-resistant_16S-23S_rRNA_O-methyltransferases|TLYA|RequiresSNPConfirmation_1
CG167135	105|FR772051.1|FR772051|MLS|ABC_transporter|VGA_1
CG167233	CARD|pvgb|AF469609|566-3353|ARO:3003297|Bartonella|Fluoroquinolones|Fluoroquinolone-resistant_DNA_topoisomerases|GYRA|RequiresSNPConfirmation_1
CG167241	CARD|phgb|AE004091.2|2503424-2503895|ARO:3000836|soxR|Multi-drug_resistance|MDR_regulator|SOXS|RequiresSNPConfirmation_1
CG167435	CARD|phgb|NC_002951|1987719-1989456|ARO:3000489|sav1866|Multi-drug_resistance|Multi-drug_efflux_pumps|SAV1866_1
CG167455	ACou|AF170880.4|gene1|Aminocoumarins|Aminocoumarin_efflux_pump|NOVA_1
CG167674	CARD|pvgb|AF469609|566-3353|ARO:3003297|Bartonella|Fluoroquinolones|Fluoroquinolone-resistant_DNA_topoisomerases|GYRA|RequiresSNPConfirmation_1
CG167689	Flq|FN543093.2|gene2948|Fluoroquinolones|Fluoroquinolone-resistant_DNA_topoisomerases|GYRA|RequiresSNPConfirmation_1
CG167718	Bla|NC_008702.1.4607594|betalactams|Mutant_porin_proteins|OMPR_1
CG167719	950|J03306.1|PAZDHFRA|Trimethoprim|Dihydrofolate_reductase|DHFRIII|RequiresSNPConfirmation_1
CG167873	CARD|phgb|L20573|297-1218|ARO:3002987|bcrA|Bacitracin|Bacitracin_ABC_transporter|BCRA_1
CG167999	CARD|phgb|NC_002951|1987719-1989456|ARO:3000489|sav1866|Multi-drug_resistance|Multi-drug_efflux_pumps|SAV1866_1
CG168655	CARD|phgb|U00096|2098446-2099613|ARO:3003577|PmrE|Cationic_antimicrobial_peptides|Lipid_A_modification|PMRC_1
CG168765	Flq|FN543093.2|gene2948|Fluoroquinolones|Fluoroquinolone-resistant_DNA_topoisomerases|GYRA|RequiresSNPConfirmation_1
CG168836	CARD|phgb|NC_002951|1987719-1989456|ARO:3000489|sav1866|Multi-drug_resistance|Multi-drug_efflux_pumps|SAV1866_1
CG168892	816|U19459.1|SAU19459|MLS|Streptogramin_A_O-acetyltransferase|VATB_1
CG170934	CARD|pvgb|AP009048|3760295-3762710|ARO:3003303|Escherichia|Fluoroquinolones|Fluoroquinolone-resistant_DNA_topoisomerases|GYRB|RequiresSNPConfirmation_1
CG171091	CARD|phgb|AE004091.2|2503424-2503895|ARO:3000836|soxR|Multi-drug_resistance|MDR_regulator|SOXS|RequiresSNPConfirmation_1
CG171658	CARD|phgb|NC_003197|393892-397060|ARO:3000790|mdsB|Multi-drug_resistance|Multi-drug_efflux_pumps|MDSB_1
CG171791	CARD|phgb|AP009048|4337959-4338628|ARO:3003582|PmrA|Cationic_antimicrobial_peptides|Polymyxin_B_resistance_regulator|pmrA_1
CG171953	CARD|pvgb|AL123456|2101650-2103042|ARO:3003461|Mycobacterium|Mycobacterium_tuberculosis-specific_Drug|Isoniazid-resistant_ndh|NDH|RequiresSNPConfirmation_1
CG172231	950|J03306.1|PAZDHFRA|Trimethoprim|Dihydrofolate_reductase|DHFRIII|RequiresSNPConfirmation_1
CG172440	CARD|phgb|CP003583|2403484-2405254|ARO:3000776|adeC|Multi-drug_resistance|Multi-drug_efflux_pumps|ADEC_1
CG172981	CARD|pvgb|AL123456|2101650-2103042|ARO:3003461|Mycobacterium|Mycobacterium_tuberculosis-specific_Drug|Isoniazid-resistant_ndh|NDH|RequiresSNPConfirmation_1
CG173215	CARD|phgb|NC_002951|1987719-1989456|ARO:3000489|sav1866|Multi-drug_resistance|Multi-drug_efflux_pumps|SAV1866_1
CG173231	CARD|pvgb|AB003428.1|151-2416|ARO:3003702|Pseudomonas|Fluoroquinolones|Fluoroquinolone-resistant_DNA_topoisomerases|PARC|RequiresSNPConfirmation_1
CG173274	950|J03306.1|PAZDHFRA|Trimethoprim|Dihydrofolate_reductase|DHFRIII|RequiresSNPConfirmation_1
CG174958	CARD|pvgb|AF469609|566-3353|ARO:3003297|Bartonella|Fluoroquinolones|Fluoroquinolone-resistant_DNA_topoisomerases|GYRA|RequiresSNPConfirmation_1
CG175158	CARD|phgb|NC_002951|1987719-1989456|ARO:3000489|sav1866|Multi-drug_resistance|Multi-drug_efflux_pumps|SAV1866_1
CG175300	CARD|pvgb|AL123456|2101650-2103042|ARO:3003461|Mycobacterium|Mycobacterium_tuberculosis-specific_Drug|Isoniazid-resistant_ndh|NDH|RequiresSNPConfirmation_1
CG175412	Rif|NC_002516.2.881699|Rifampin|Rifampin-resistant_beta-subunit_of_RNA_polymerase_RpoB|RPOB|RequiresSNPConfirmation_1
CG175552	Sul|AP009048.1|gene3222|Sulfonamides|Sulfonamide-resistant_dihydropteroate_synthases|FOLP|RequiresSNPConfirmation_1
CG175663	Flq|CP000308.1|gene965|Fluoroquinolones|Fluoroquinolone-resistant_DNA_topoisomerases|GYRA|RequiresSNPConfirmation_1
CG176276	CARD|pvgb|NC_002952|594518-598142|ARO:3003291|Staphylococcus|Lipopeptides|Daptomycin-resistant_beta-subunit_of_RNA_polymerase_RpoC|RPOC|RequiresSNPConfirmation_1
CG176957	CARD|phgb|NC_007779|2166412-2167135|ARO:3000828|baeR|Multi-drug_resistance|MDR_regulator|BAER_1
CG177135	CARD|pvgb|CP002332|1271761-1272961|ARO:3001312|elfamycin|Elfamycins|EF-Tu_inhibition|TUFAB|RequiresSNPConfirmation_1
CG177733	CARD|pvgb|NC_002952|594518-598142|ARO:3003291|Staphylococcus|Lipopeptides|Daptomycin-resistant_beta-subunit_of_RNA_polymerase_RpoC|RPOC|RequiresSNPConfirmation_1
CG177797	816|U19459.1|SAU19459|MLS|Streptogramin_A_O-acetyltransferase|VATB_1
CG177967	950|J03306.1|PAZDHFRA|Trimethoprim|Dihydrofolate_reductase|DHFRIII|RequiresSNPConfirmation_1
CG178288	CARD|phgb|AB219524.1|1176-4338|ARO:3003699|mexQ|Multi-drug_resistance|Multi-drug_efflux_pumps|MEXQ_1
CG178897	Bla|BlaA1|NC_010410|1803480-1804499|1020|betalactams|Class_A_betalactamases|BLAA_1
CG179849	CARD|pvgb|NC_002952|594518-598142|ARO:3003291|Staphylococcus|Lipopeptides|Daptomycin-resistant_beta-subunit_of_RNA_polymerase_RpoC|RPOC|RequiresSNPConfirmation_1
CG179856	CARD|pvgb|NC_002952|594518-598142|ARO:3003291|Staphylococcus|Lipopeptides|Daptomycin-resistant_beta-subunit_of_RNA_polymerase_RpoC|RPOC|RequiresSNPConfirmation_1
CG180435	Bla|BlaA1|NC_010410|1803480-1804499|1020|betalactams|Class_A_betalactamases|BLAA_1
CG181051	CARD|pvgb|NC_008783|1406995-1409425|ARO:3003302|Bartonella|Aminocoumarins|Aminocoumarin-resistant_DNA_topoisomerases|gyrB|RequiresSNPConfirmation_1
CG181064	CARD|phgb|AF173226|351-1041|ARO:3003066|smeR|Multi-drug_resistance|Multi-drug_efflux_pumps|sme_1
CG181675	Sul|CP002695.1|gene1085|Sulfonamides|Sulfonamide-resistant_dihydropteroate_synthases|FOLP|RequiresSNPConfirmation_1
CG181814	CARD|phgb|AE004091.2|2503424-2503895|ARO:3000836|soxR|Multi-drug_resistance|MDR_regulator|SOXS|RequiresSNPConfirmation_1
CG182147	CARD|pvgb|AF469609|566-3353|ARO:3003297|Bartonella|Fluoroquinolones|Fluoroquinolone-resistant_DNA_topoisomerases|GYRA|RequiresSNPConfirmation_1
CG182153	CARD|phgb|NC_002951|1987719-1989456|ARO:3000489|sav1866|Multi-drug_resistance|Multi-drug_efflux_pumps|SAV1866_1
CG182973	Rif|NC_002516.2.881699|Rifampin|Rifampin-resistant_beta-subunit_of_RNA_polymerase_RpoB|RPOB|RequiresSNPConfirmation_1
CG183184	CARD|phgb|NC_002951|1987719-1989456|ARO:3000489|sav1866|Multi-drug_resistance|Multi-drug_efflux_pumps|SAV1866_1
CG183374	64|L36601.1|STMOLEB|MLS|ABC_transporter|OLEB_1
CG183378	CARD|phgb|NC_002951|1987719-1989456|ARO:3000489|sav1866|Multi-drug_resistance|Multi-drug_efflux_pumps|SAV1866_1
CG183568	CARD|phgb|AF353562|0-1110|ARO:3000481|tet35|Tetracyclines|Tetracycline_resistance_major_facilitator_superfamily_MFS_efflux_pumps|TET35_1
CG183976	CARD|phgb|NC_002951|1987719-1989456|ARO:3000489|sav1866|Multi-drug_resistance|Multi-drug_efflux_pumps|SAV1866_1
CG184341	Sul|NC_012491.1.7719839|Sulfonamides|Sulfonamide-resistant_dihydropteroate_synthases|FOLP|RequiresSNPConfirmation_1
CG184717	CARD|phgb|U00096|3415032-3418137|ARO:3000502|acrF|Aminoglycosides|Aminoglycoside_efflux_pumps|ACRF_1
CG184720	16|AJ252200.1|AJ252200|Multi-drug_resistance|Multi-drug_efflux_pumps|sme_1
CG185147	816|U19459.1|SAU19459|MLS|Streptogramin_A_O-acetyltransferase|VATB_1
CG185407	CARD|phgb|NC_002951|1987719-1989456|ARO:3000489|sav1866|Multi-drug_resistance|Multi-drug_efflux_pumps|SAV1866_1
CG185703	CARD|phgb|AP009048|2165012-2166416|ARO:3000829|baeS|Multi-drug_resistance|MDR_regulator|BAES_1
CG185871	CARD|phgb|NC_002951|1987719-1989456|ARO:3000489|sav1866|Multi-drug_resistance|Multi-drug_efflux_pumps|SAV1866_1
CG186628	950|J03306.1|PAZDHFRA|Trimethoprim|Dihydrofolate_reductase|DHFRIII|RequiresSNPConfirmation_1
CG187166	Rif|NC_002951.3236234|Rifampin|Rifampin-resistant_beta-subunit_of_RNA_polymerase_RpoB|RPOB|RequiresSNPConfirmation_1
CG187381	CARD|phgb|NC_007779|2586250-2589364|ARO:3000491|acrD|Aminoglycosides|Aminoglycoside_efflux_pumps|ACRD_1
CG188332	CARD|phgb|AP009048|4337959-4338628|ARO:3003582|PmrA|Cationic_antimicrobial_peptides|Polymyxin_B_resistance_regulator|pmrA_1
CG188604	CARD|phgb|NC_002951|1987719-1989456|ARO:3000489|sav1866|Multi-drug_resistance|Multi-drug_efflux_pumps|SAV1866_1
CG188822	CARD|pvgb|AF469609|566-3353|ARO:3003297|Bartonella|Fluoroquinolones|Fluoroquinolone-resistant_DNA_topoisomerases|GYRA|RequiresSNPConfirmation_1
CG188969	Sul|FN543093.2|gene431|Sulfonamides|Sulfonamide-resistant_dihydropteroate_synthases|FOLP|RequiresSNPConfirmation_1
CG189193	CARD|phgb|NC_002951|1987719-1989456|ARO:3000489|sav1866|Multi-drug_resistance|Multi-drug_efflux_pumps|SAV1866_1
CG189727	CARD|phgb|AF173226|351-1041|ARO:3003066|smeR|Multi-drug_resistance|Multi-drug_efflux_pumps|sme_1
CG189805	148|JF769133.1|JF769133|Multi-drug_resistance|Multi-drug_efflux_pumps|MSR_1
CG190083	CARD|pvgb|NC_008783|1406995-1409425|ARO:3003302|Bartonella|Aminocoumarins|Aminocoumarin-resistant_DNA_topoisomerases|gyrB|RequiresSNPConfirmation_1
CG190296	333|AY509111.1|AY509111|Multi-drug_resistance|Multi-drug_efflux_pumps|DRRA_1
CG190468	CARD|phgb|NC_002951|1987719-1989456|ARO:3000489|sav1866|Multi-drug_resistance|Multi-drug_efflux_pumps|SAV1866_1
CG190469	950|J03306.1|PAZDHFRA|Trimethoprim|Dihydrofolate_reductase|DHFRIII|RequiresSNPConfirmation_1
CG190947	CARD|phgb|NC_002951|1987719-1989456|ARO:3000489|sav1866|Multi-drug_resistance|Multi-drug_efflux_pumps|SAV1866_1
CG191216	950|J03306.1|PAZDHFRA|Trimethoprim|Dihydrofolate_reductase|DHFRIII|RequiresSNPConfirmation_1
CG191526	CARD|phgb|AF173226|351-1041|ARO:3003066|smeR|Multi-drug_resistance|Multi-drug_efflux_pumps|sme_1
CG192088	Mdr|NC_007622.3794948|Multi-drug_resistance|MDR_regulator|ARLR_1
CG192256	CARD|pvgb|AE000516|1908741-1909548|ARO:3003445|Mycobacterium|Aminoglycosides|Aminoglycoside-resistant_16S-23S_rRNA_O-methyltransferases|TLYA|RequiresSNPConfirmation_1
CG192355	Bla|NC_008702.1.4607594|betalactams|Mutant_porin_proteins|OMPR_1
CG192668	CARD|pvgb|AE000516|4318327-4319797|ARO:3003458|mycobacterium|Mycobacterium_tuberculosis-specific_Drug|Ethionamide-resistant_monooxygenase_EthA|ETHA|RequiresSNPConfirmation_1
CG192686	Sul|AL009126.3|gene92|Sulfonamides|Sulfonamide-resistant_dihydropteroate_synthases|FOLP|RequiresSNPConfirmation_1
CG192743	CARD|phgb|NC_002951|1987719-1989456|ARO:3000489|sav1866|Multi-drug_resistance|Multi-drug_efflux_pumps|SAV1866_1
CG193128	ACou|AF170880.4|gene1|Aminocoumarins|Aminocoumarin_efflux_pump|NOVA_1
CG193233	CARD|phgb|JQ340367|19-685|ARO:3003582|PmrA|Cationic_antimicrobial_peptides|Polymyxin_B_resistance_regulator|pmrA_1
CG193326	CARD|phgb|NC_002951|1987719-1989456|ARO:3000489|sav1866|Multi-drug_resistance|Multi-drug_efflux_pumps|SAV1866_1
CG193398	CARD|pvgb|AE000516|4318327-4319797|ARO:3003458|mycobacterium|Mycobacterium_tuberculosis-specific_Drug|Ethionamide-resistant_monooxygenase_EthA|ETHA|RequiresSNPConfirmation_1
CG193501	Sul|AM180355.1|gene1650|Sulfonamides|Sulfonamide-resistant_dihydropteroate_synthases|FOLP|RequiresSNPConfirmation_1
CG193932	CARD|pvgb|AL123456|2518114-2519365|ARO:3003463|Mycobacterium|Mycobacterium_tuberculosis-specific_Drug|Isoniazid-resistant_kasA|KASA|RequiresSNPConfirmation_1
CG194027	Sul|AL009126.3|gene92|Sulfonamides|Sulfonamide-resistant_dihydropteroate_synthases|FOLP|RequiresSNPConfirmation_1
CG194309	Flq|CP000308.1|gene965|Fluoroquinolones|Fluoroquinolone-resistant_DNA_topoisomerases|GYRA|RequiresSNPConfirmation_1
CG194520	Flq|CR628337.1|gene1424|Fluoroquinolones|Fluoroquinolone-resistant_DNA_topoisomerases|GYRA|RequiresSNPConfirmation_1
CG194590	CARD|phgb|JQ340367|19-685|ARO:3003582|PmrA|Cationic_antimicrobial_peptides|Polymyxin_B_resistance_regulator|pmrA_1
CG194720	CARD|phgb|JQ340367|19-685|ARO:3003582|PmrA|Cationic_antimicrobial_peptides|Polymyxin_B_resistance_regulator|pmrA_1
CG195207	CARD|phgb|NC_002951|1987719-1989456|ARO:3000489|sav1866|Multi-drug_resistance|Multi-drug_efflux_pumps|SAV1866_1
CG195463	Bla|NC_008702.1.4607594|betalactams|Mutant_porin_proteins|OMPR_1
CG195537	Mdr|NC_002951.3238285|Multi-drug_resistance|MDR_regulator|ARLS_1
