# Supplementary material for: Marine biofilms constitute a bank of hidden microbial diversity and functional potential
Source: Nat Commun. 2019 Jan 31;10:517. doi: 10.1038/s41467-019-08463-z (PMC6355793; doi:10.1038/s41467-019-08463-z)
Supplement: Supplementary file 14 — Supplementary Data 11 [file 41467_2019_8463_MOESM14_ESM.xlsx]

## Sheet: Sheet1
Supplementary Data 11 The OTUs generated by metagenomic sequencing of laboratory-cultured biofilms and free-living microbes.
B-Enrich1	B-Enrich2	W-Enrich1	W-Enrich2
OTU_4270835	OTU_4270835	OTU_4270835	OTU_4270835
OTU_676648	OTU_676648	OTU_276493	OTU_276493
OTU_276493	OTU_276493	OTU_9213	OTU_9213
OTU_9213	OTU_9213	OTU_160246	OTU_217623
OTU_559632	OTU_559632	OTU_217623	OTU_160246
OTU_217623	OTU_217623	OTU_676648	OTU_108405
OTU_160246	OTU_160246	OTU_9236	OTU_9236
OTU_9236	OTU_1767788	OTU_231428	OTU_4393354
OTU_1767788	OTU_9236	OTU_1767788	OTU_3505032
OTU_237322	OTU_4393354	OTU_237322	OTU_707147
OTU_4393354	OTU_237322	OTU_4393354	OTU_684018
OTU_785565	OTU_785565	OTU_536986	OTU_237322
OTU_726297	OTU_726297	OTU_726297	OTU_726297
OTU_2805275	OTU_2805275	OTU_684018	OTU_1767788
OTU_171395	OTU_707147	OTU_563900	OTU_548949
OTU_228157	OTU_108405	OTU_785565	OTU_228157
OTU_60374	OTU_171395	OTU_548949	OTU_785565
OTU_245029	OTU_228157	OTU_4375861	OTU_2775244
OTU_563900	OTU_245029	OTU_245029	OTU_4375861
OTU_707147	OTU_60374	OTU_228157	OTU_563900
OTU_536986	OTU_548949	OTU_2670730	OTU_4414863
OTU_2775244	OTU_229081	OTU_229081	OTU_523223
OTU_548949	OTU_2775244	OTU_523223	OTU_245029
OTU_229081	OTU_9232	OTU_814358	OTU_229081
OTU_108405	OTU_563900	OTU_2775244	OTU_9232
OTU_9232	OTU_523223	OTU_707147	OTU_814358
OTU_4375861	OTU_4375861	OTU_9232	OTU_4455242
OTU_523223	OTU_536986	OTU_836583	OTU_1146841
OTU_148706	OTU_198609	OTU_3505032	OTU_228086
OTU_198609	OTU_4414863	OTU_4416551	OTU_2670730
OTU_4414863	OTU_228086	OTU_108405	OTU_91378
OTU_228086	OTU_148706	OTU_1716185	OTU_4416551
OTU_1146841	OTU_1146841	OTU_4414863	OTU_198609
OTU_814358	OTU_91378	OTU_228086	OTU_3568954
OTU_2670730	OTU_2670730	OTU_559632	OTU_4393358
OTU_4416551	OTU_814358	OTU_3568954	OTU_538892
OTU_91378	OTU_538892	OTU_805561	OTU_70057
OTU_346035	OTU_4416551	OTU_148706	OTU_66026
OTU_538892	OTU_4455242	OTU_4393358	OTU_1716185
OTU_231428	OTU_70057	OTU_60374	OTU_527025
OTU_3568954	OTU_346035	OTU_2805275	OTU_559632
OTU_4482857	OTU_4482857	OTU_9303	OTU_2805275
OTU_4384058	OTU_4384058	OTU_538892	OTU_346035
OTU_243190	OTU_4393358	OTU_1146841	OTU_344716
OTU_4393358	OTU_3568954	OTU_91378	OTU_4384058
OTU_70057	OTU_1840492	OTU_346035	OTU_231428
OTU_4455242	OTU_66026	OTU_4057605	OTU_160928
OTU_2727335	OTU_2727335	OTU_234088	OTU_814252
OTU_233454	OTU_231428	OTU_344716	OTU_231374
OTU_160928	OTU_527025	OTU_4384058	OTU_1840492
OTU_4398543	OTU_160928	OTU_4317970	OTU_100877
OTU_231374	OTU_243190	OTU_573179	OTU_200173
OTU_4378364	OTU_4378364	OTU_70057	OTU_4317970
OTU_245610	OTU_344716	OTU_160928	OTU_530962
OTU_83112	OTU_232634	OTU_826563	OTU_573179
OTU_91087	OTU_231374	OTU_4482857	OTU_661785
OTU_939811	OTU_233454	OTU_4455242	OTU_233454
OTU_344716	OTU_939811	OTU_198609	OTU_83112
OTU_232634	OTU_91087	OTU_83112	OTU_243190
OTU_527025	OTU_4398543	OTU_233454	OTU_1114291
OTU_1119376	OTU_83112	OTU_834061	OTU_335968
OTU_9283	OTU_680808	OTU_231374	OTU_637978
OTU_680808	OTU_245610	OTU_1119376	OTU_1119376
OTU_9303	OTU_1119376	OTU_278962	OTU_232634
OTU_1840492	OTU_100877	OTU_233129	OTU_234088
OTU_278962	OTU_278962	OTU_939811	OTU_21967
OTU_66026	OTU_9303	OTU_243190	OTU_826563
OTU_573179	OTU_573179	OTU_2000912	OTU_4482857
OTU_234088	OTU_9283	OTU_140785	OTU_1115975
OTU_100877	OTU_1115975	OTU_637978	OTU_233129
OTU_21967	OTU_21967	OTU_797357	OTU_939811
OTU_234491	OTU_233129	OTU_530962	OTU_9020
OTU_9128	OTU_2000912	OTU_4398543	OTU_184311
OTU_1115975	OTU_826563	OTU_1115975	OTU_140785
OTU_1114291	OTU_234491	OTU_527025	OTU_1110977
OTU_826563	OTU_1114291	OTU_100877	OTU_680808
OTU_233129	OTU_234088	OTU_66026	OTU_73001
OTU_2000912	OTU_530962	OTU_234491	OTU_106503
OTU_637978	OTU_554703	OTU_680808	OTU_230146
OTU_335968	OTU_335968	OTU_73001	OTU_183456
OTU_237745	OTU_1110977	OTU_4378364	OTU_542710
OTU_4317970	OTU_237745	OTU_9155	OTU_237745
OTU_530962	OTU_9171	OTU_4433053	OTU_128085
OTU_1110977	OTU_637978	OTU_1114291	OTU_148706
OTU_196541	OTU_128085	OTU_21967	OTU_234491
OTU_9171	OTU_4317970	OTU_196541	OTU_4398543
OTU_554703	OTU_661785	OTU_232634	OTU_256215
OTU_661785	OTU_4337083	OTU_1840492	OTU_233383
OTU_797357	OTU_9128	OTU_1110977	OTU_73723
OTU_4337083	OTU_196541	OTU_661785	OTU_230524
OTU_228084	OTU_4393352	OTU_335968	OTU_676648
OTU_183456	OTU_91331	OTU_567653	OTU_567653
OTU_73001	OTU_233383	OTU_237745	OTU_60374
OTU_4409846	OTU_183456	OTU_45389	OTU_45389
OTU_229982	OTU_228084	OTU_296399	OTU_772140
OTU_233383	OTU_4374322	OTU_278789	OTU_536986
OTU_91331	OTU_772140	OTU_197265	OTU_229982
OTU_4433053	OTU_229982	OTU_229982	OTU_234827
OTU_772140	OTU_73001	OTU_91331	OTU_228084
OTU_9155	OTU_4433053	OTU_1134441	OTU_231968
OTU_128085	OTU_277789	OTU_91087	OTU_278962
OTU_277789	OTU_1134441	OTU_230524	OTU_2000912
OTU_9020	OTU_4409846	OTU_233383	OTU_196541
OTU_228879	OTU_9020	OTU_4337083	OTU_1750495
OTU_567653	OTU_4347599	OTU_772140	OTU_171395
OTU_1716185	OTU_230524	OTU_228084	OTU_91331
OTU_230524	OTU_567653	OTU_9171	OTU_1134441
OTU_1134441	OTU_184311	OTU_277789	OTU_544799
OTU_1108530	OTU_228879	OTU_9020	OTU_91529
OTU_128050	OTU_197265	OTU_244248	OTU_9303
OTU_197265	OTU_1108530	OTU_106503	OTU_9314
OTU_73723	OTU_73723	OTU_4409846	OTU_1133769
OTU_4333280	OTU_9155	OTU_183456	OTU_245610
OTU_106503	OTU_106503	OTU_1108530	OTU_613575
OTU_91529	OTU_1716185	OTU_230146	OTU_4409846
OTU_542710	OTU_9314	OTU_228879	OTU_3094881
OTU_4347599	OTU_797357	OTU_4413170	OTU_4413170
OTU_9314	OTU_542710	OTU_1750495	OTU_4337083
OTU_4357765	OTU_4333280	OTU_73723	OTU_1108530
OTU_4313145	OTU_4357765	OTU_91529	OTU_578606
OTU_4421907	OTU_128050	OTU_231968	OTU_2727335
OTU_184311	OTU_91529	OTU_679278	OTU_4305519
OTU_230146	OTU_230146	OTU_814252	OTU_228879
OTU_4465295	OTU_4421907	OTU_4451971	OTU_4378364
OTU_2373263	OTU_106027	OTU_128050	OTU_277789
OTU_106027	OTU_343318	OTU_4357765	OTU_9171
OTU_1835918	OTU_2373263	OTU_234827	OTU_553472
OTU_2448302	OTU_613575	OTU_9314	OTU_128050
OTU_4355419	OTU_4305519	OTU_834097	OTU_234481
OTU_4451971	OTU_4451971	OTU_542710	OTU_84937
OTU_230536	OTU_573124	OTU_245610	OTU_538199
OTU_100722	OTU_234827	OTU_4347599	OTU_820978
OTU_1750495	OTU_4355419	OTU_128085	OTU_2373263
OTU_613575	OTU_231968	OTU_2373263	OTU_4451971
OTU_231968	OTU_227872	OTU_820978	OTU_161024
OTU_825683	OTU_538199	OTU_613575	OTU_197265
OTU_161024	OTU_1750495	OTU_695976	OTU_108408
OTU_227872	OTU_2448302	OTU_825683	OTU_100722
OTU_227555	OTU_161024	OTU_2727335	OTU_4355419
OTU_820978	OTU_100722	OTU_161024	OTU_4421907
OTU_234827	OTU_308893	OTU_570650	OTU_9283
OTU_4393352	OTU_227555	OTU_4421907	OTU_797357
OTU_538199	OTU_553472	OTU_578786	OTU_91087
OTU_578606	OTU_230536	OTU_830251	OTU_4325965
OTU_828337	OTU_84937	OTU_106027	OTU_719874
OTU_553472	OTU_820978	OTU_227872	OTU_828337
OTU_695976	OTU_4465295	OTU_719874	OTU_825683
OTU_84937	OTU_828337	OTU_100722	OTU_227872
OTU_4305519	OTU_825683	OTU_230360	OTU_9155
OTU_4357972	OTU_684018	OTU_578606	OTU_230360
OTU_834061	OTU_255639	OTU_4305519	OTU_4315215
OTU_255639	OTU_3094881	OTU_539473	OTU_4357765
OTU_3094881	OTU_578606	OTU_4315215	OTU_108413
OTU_108413	OTU_4315215	OTU_230536	OTU_559537
OTU_230360	OTU_230360	OTU_4355419	OTU_832676
OTU_792393	OTU_9317	OTU_9129	OTU_4433053
OTU_836583	OTU_4357972	OTU_828337	OTU_255639
OTU_4315215	OTU_149211	OTU_823845	OTU_278789
OTU_832676	OTU_832676	OTU_4333280	OTU_828366
OTU_308893	OTU_329997	OTU_108413	OTU_836757
OTU_149211	OTU_719874	OTU_255639	OTU_1135372
OTU_719874	OTU_792393	OTU_68763	OTU_4357972
OTU_684018	OTU_820841	OTU_227555	OTU_246780
OTU_108408	OTU_3505032	OTU_84937	OTU_554703
OTU_4298976	OTU_695976	OTU_108408	OTU_834061
OTU_653033	OTU_823845	OTU_832676	OTU_230384
OTU_9317	OTU_108413	OTU_184311	OTU_165795
OTU_823845	OTU_108408	OTU_4357972	OTU_155471
OTU_9129	OTU_1135372	OTU_553472	OTU_296399
OTU_1135372	OTU_234481	OTU_811253	OTU_4465295
OTU_74170	OTU_653033	OTU_828366	OTU_106027
OTU_570650	OTU_74170	OTU_155471	OTU_1127109
OTU_834097	OTU_836583	OTU_1128343	OTU_800193
OTU_17434	OTU_559537	OTU_836757	OTU_837040
OTU_820841	OTU_4298976	OTU_149211	OTU_221513
OTU_234481	OTU_4399621	OTU_4325965	OTU_539473
OTU_244248	OTU_834061	OTU_4298976	OTU_823845
OTU_559537	OTU_4345336	OTU_800193	OTU_805561
OTU_4345336	OTU_17434	OTU_820841	OTU_669356
OTU_833475	OTU_111168	OTU_836386	OTU_820841
OTU_246780	OTU_4313145	OTU_1135372	OTU_836583
OTU_557957	OTU_4413170	OTU_52810	OTU_653033
OTU_826298	OTU_570650	OTU_837040	OTU_4345336
OTU_3505032	OTU_9129	OTU_653033	OTU_570650
OTU_246712	OTU_91797	OTU_4337086	OTU_2448302
OTU_4413170	OTU_91588	OTU_559537	OTU_2492940
OTU_4407228	OTU_71894	OTU_544799	OTU_4298976
OTU_837040	OTU_4432126	OTU_538199	OTU_74170
OTU_165795	OTU_557957	OTU_234481	OTU_149211
OTU_805022	OTU_246780	OTU_833475	OTU_9317
OTU_4307893	OTU_106476	OTU_200173	OTU_834097
OTU_221513	OTU_834097	OTU_165795	OTU_695976
OTU_4432126	OTU_221513	OTU_742009	OTU_91619
OTU_91588	OTU_4407228	OTU_3094881	OTU_4354000
OTU_830251	OTU_833475	OTU_4465295	OTU_17434
OTU_837366	OTU_1835918	OTU_308893	OTU_230536
OTU_799433	OTU_246712	OTU_9317	OTU_227555
OTU_106476	OTU_244248	OTU_821550	OTU_830251
OTU_91619	OTU_837040	OTU_792393	OTU_2106896
OTU_4337086	OTU_4354000	OTU_246780	OTU_833475
OTU_4354000	OTU_166811	OTU_221513	OTU_1105816
OTU_836386	OTU_320634	OTU_91619	OTU_799433
OTU_4374322	OTU_821550	OTU_557957	OTU_91443
OTU_111168	OTU_136178	OTU_586719	OTU_232927
OTU_83553	OTU_799433	OTU_17434	OTU_589597
OTU_742009	OTU_232927	OTU_91588	OTU_836386
OTU_232927	OTU_18223	OTU_74170	OTU_244248
OTU_817254	OTU_91619	OTU_9283	OTU_684804
OTU_4353625	OTU_4337086	OTU_799433	OTU_4367397
OTU_1147736	OTU_165795	OTU_4446538	OTU_4353625
OTU_2492940	OTU_83553	OTU_4407228	OTU_1106118
OTU_805561	OTU_2492940	OTU_2401773	OTU_1147736
OTU_800193	OTU_800193	OTU_2448302	OTU_83553
OTU_4412804	OTU_4353625	OTU_4345336	OTU_837366
OTU_2106896	OTU_2106896	OTU_232927	OTU_2401773
OTU_4383958	OTU_4316930	OTU_246712	OTU_1110954
OTU_821550	OTU_830251	OTU_837366	OTU_821550
OTU_320634	OTU_169836	OTU_2106896	OTU_4337086
OTU_169836	OTU_234709	OTU_4354000	OTU_4307893
OTU_176420	OTU_836386	OTU_4432126	OTU_246712
OTU_136178	OTU_4307893	OTU_554703	OTU_742009
OTU_1146540	OTU_837366	OTU_83553	OTU_4432126
OTU_739614	OTU_1147736	OTU_575116	OTU_176420
OTU_684804	OTU_817254	OTU_1147736	OTU_4407228
OTU_234709	OTU_742009	OTU_176420	OTU_4382772
OTU_343318	OTU_1146540	OTU_4353625	OTU_4347599
OTU_4460738	OTU_4392110	OTU_106476	OTU_106476
OTU_546546	OTU_579117	OTU_848816	OTU_308893
OTU_4392110	OTU_739614	OTU_4460854	OTU_4460854
OTU_4382772	OTU_176420	OTU_684804	OTU_136178
OTU_4399621	OTU_684804	OTU_200250	OTU_540433
OTU_18223	OTU_4299330	OTU_4382772	OTU_9129
OTU_810317	OTU_230384	OTU_782289	OTU_3974550
OTU_540433	OTU_4382772	OTU_2492940	OTU_9128
OTU_140785	OTU_4412804	OTU_111168	OTU_2363519
OTU_838358	OTU_4460738	OTU_817115	OTU_111168
OTU_4403542	OTU_4446538	OTU_160336	OTU_3630131
OTU_2401773	OTU_540433	OTU_817254	OTU_237979
OTU_71894	OTU_539473	OTU_3974550	OTU_4378477
OTU_4446538	OTU_838358	OTU_171395	OTU_320634
OTU_4299330	OTU_237967	OTU_838358	OTU_4299330
OTU_296399	OTU_2401773	OTU_739614	OTU_739614
OTU_10180	OTU_170060	OTU_540433	OTU_234709
OTU_45389	OTU_3630131	OTU_230384	OTU_267843
OTU_579117	OTU_4383958	OTU_2363519	OTU_286679
OTU_736735	OTU_162751	OTU_579117	OTU_838358
OTU_230384	OTU_787509	OTU_811414	OTU_557957
OTU_20321	OTU_45389	OTU_4460738	OTU_519520
OTU_573124	OTU_140785	OTU_4324113	OTU_792393
OTU_539473	OTU_20321	OTU_776711	OTU_4446538
OTU_166811	OTU_200173	OTU_286679	OTU_171908
OTU_4324113	OTU_4324113	OTU_136178	OTU_830956
OTU_388951	OTU_3351516	OTU_103025	OTU_4273894
OTU_3351516	OTU_33679	OTU_1139892	OTU_4315361
OTU_821080	OTU_821080	OTU_818468	OTU_579117
OTU_519520	OTU_736735	OTU_237979	OTU_4333280
OTU_91797	OTU_4452489	OTU_4378477	OTU_4408752
OTU_804686	OTU_3030171	OTU_813945	OTU_4324113
OTU_237967	OTU_4465296	OTU_809272	OTU_871137
OTU_4452489	OTU_4403542	OTU_72449	OTU_252007
OTU_252007	OTU_2363519	OTU_830956	OTU_91588
OTU_2363519	OTU_519520	OTU_105173	OTU_704100
OTU_33679	OTU_2805269	OTU_188369	OTU_4316720
OTU_3630131	OTU_684491	OTU_4312845	OTU_200552
OTU_758523	OTU_837789	OTU_837789	OTU_823950
OTU_2805269	OTU_848267	OTU_4008773	OTU_837789
OTU_139174	OTU_139174	OTU_169836	OTU_332958
OTU_3030171	OTU_290186	OTU_4337084	OTU_33679
OTU_329997	OTU_805561	OTU_519520	OTU_104044
OTU_684491	OTU_810317	OTU_252007	OTU_147472
OTU_278789	OTU_233630	OTU_577266	OTU_4393352
OTU_813934	OTU_160336	OTU_3630131	OTU_640071
OTU_233630	OTU_4376236	OTU_4299330	OTU_575055
OTU_837789	OTU_230822	OTU_320634	OTU_4419276
OTU_160336	OTU_252007	OTU_704100	OTU_836308
OTU_242707	OTU_871137	OTU_575055	OTU_18223
OTU_318451	OTU_309489	OTU_4458917	OTU_161101
OTU_4298205	OTU_10180	OTU_4307893	OTU_211593
OTU_4028110	OTU_825033	OTU_33679	OTU_820346
OTU_162751	OTU_4344960	OTU_1127109	OTU_517548
OTU_871137	OTU_532569	OTU_147472	OTU_1145452
OTU_1805440	OTU_1127109	OTU_4344960	OTU_835795
OTU_825033	OTU_1108877	OTU_808540	OTU_1139798
OTU_554163	OTU_233609	OTU_2579228	OTU_764682
OTU_4344960	OTU_1010113	OTU_1145452	OTU_684491
OTU_233609	OTU_281015	OTU_4465296	OTU_109535
OTU_1010113	OTU_814252	OTU_4393352	OTU_4392110
OTU_835795	OTU_247695	OTU_233630	OTU_4460738
OTU_230822	OTU_1523627	OTU_4392110	OTU_3351516
OTU_4376236	OTU_4008773	OTU_234709	OTU_2810058
OTU_1941457	OTU_84447	OTU_3351516	OTU_203579
OTU_169538	OTU_815898	OTU_109728	OTU_811219
OTU_4300950	OTU_296399	OTU_18223	OTU_60345
OTU_170060	OTU_710275	OTU_871137	OTU_281015
OTU_104044	OTU_169538	OTU_161101	OTU_339132
OTU_253061	OTU_104044	OTU_791149	OTU_230822
OTU_3058998	OTU_733869	OTU_544313	OTU_4402787
OTU_839235	OTU_820346	OTU_4298205	OTU_4371191
OTU_656889	OTU_2061792	OTU_91797	OTU_4423027
OTU_281015	OTU_60345	OTU_3443340	OTU_173473
OTU_988073	OTU_169030	OTU_139174	OTU_233630
OTU_203579	OTU_278789	OTU_1941457	OTU_1108706
OTU_309489	OTU_109949	OTU_811219	OTU_4333020
OTU_787509	OTU_4300950	OTU_1139798	OTU_3709596
OTU_162843	OTU_4423027	OTU_4423027	OTU_1523627
OTU_239362	OTU_160210	OTU_2706302	OTU_1115979
OTU_1523627	OTU_554163	OTU_837030	OTU_926370
OTU_84447	OTU_203579	OTU_812351	OTU_4452489
OTU_829837	OTU_828538	OTU_836308	OTU_3101394
OTU_4008773	OTU_239362	OTU_1017413	OTU_811414
OTU_60345	OTU_811219	OTU_109949	OTU_233609
OTU_4423027	OTU_332958	OTU_2283850	OTU_1052152
OTU_833876	OTU_4460854	OTU_838851	OTU_817499
OTU_173473	OTU_318451	OTU_169538	OTU_823118
OTU_332958	OTU_1941457	OTU_203579	OTU_829851
OTU_4315084	OTU_2810058	OTU_823118	OTU_162751
OTU_538602	OTU_4300778	OTU_106316	OTU_4479122
OTU_1108706	OTU_901613	OTU_60345	OTU_837030
OTU_1119175	OTU_698795	OTU_1144619	OTU_1105225
OTU_679278	OTU_167841	OTU_167841	OTU_4443276
OTU_585701	OTU_838851	OTU_339132	OTU_2647328
OTU_4378353	OTU_1052152	OTU_84447	OTU_4300950
OTU_838851	OTU_2283850	OTU_299267	OTU_564678
OTU_169030	OTU_326605	OTU_1108706	OTU_4478861
OTU_1139798	OTU_106316	OTU_211593	OTU_4343217
OTU_4343217	OTU_926370	OTU_2810058	OTU_167841
OTU_160210	OTU_4316720	OTU_4393743	OTU_2706302
OTU_263193	OTU_575055	OTU_4300778	OTU_4300778
OTU_532835	OTU_823118	OTU_233609	OTU_169030
OTU_109949	OTU_4450795	OTU_3662847	OTU_4455583
OTU_143958	OTU_2647328	OTU_4300950	OTU_299267
OTU_339132	OTU_173473	OTU_4455583	OTU_4456933
OTU_4465296	OTU_829837	OTU_162843	OTU_4404220
OTU_1145452	OTU_835795	OTU_2647328	OTU_901613
OTU_836308	OTU_1145452	OTU_821119	OTU_1017413
OTU_814252	OTU_302877	OTU_106340	OTU_162843
OTU_2283850	OTU_2706302	OTU_540691	OTU_532835
OTU_329096	OTU_830956	OTU_2291414	OTU_169836
OTU_2810058	OTU_4455583	OTU_4376928	OTU_4315828
OTU_811894	OTU_339132	OTU_835795	OTU_2283850
OTU_812351	OTU_4079463	OTU_173473	OTU_829837
OTU_901613	OTU_532835	OTU_4333020	OTU_4465296
OTU_4309513	OTU_3441895	OTU_901613	OTU_341133
OTU_4300778	OTU_211593	OTU_820346	OTU_3441895
OTU_1052152	OTU_1931738	OTU_237967	OTU_155962
OTU_820346	OTU_253061	OTU_281015	OTU_541223
OTU_817499	OTU_538602	OTU_4315828	OTU_1105685
OTU_4460854	OTU_812351	OTU_532835	OTU_1139892
OTU_106340	OTU_299267	OTU_91443	OTU_4079463
OTU_2647328	OTU_4402787	OTU_4309513	OTU_136946
OTU_837283	OTU_517548	OTU_4376236	OTU_1971819
OTU_814952	OTU_4315828	OTU_3101394	OTU_160336
OTU_811219	OTU_1017413	OTU_1052152	OTU_1562631
OTU_830956	OTU_656889	OTU_113289	OTU_2291414
OTU_815898	OTU_836308	OTU_4438564	OTU_838851
OTU_106316	OTU_4298205	OTU_3441895	OTU_4309513
OTU_1017413	OTU_91443	OTU_1523627	OTU_109949
OTU_4404220	OTU_3709596	OTU_4402787	OTU_8523
OTU_808540	OTU_4309513	OTU_1562631	OTU_1139392
OTU_809861	OTU_130212	OTU_4452489	OTU_1119175
OTU_211593	OTU_809861	OTU_810831	OTU_4433048
OTU_828538	OTU_766903	OTU_326324	OTU_166811
OTU_299267	OTU_288912	OTU_1971819	OTU_352503
OTU_173781	OTU_2291414	OTU_4079463	OTU_812351
OTU_200173	OTU_589489	OTU_341133	OTU_4392229
OTU_73591	OTU_98909	OTU_517548	OTU_4008773
OTU_1931738	OTU_803266	OTU_332958	OTU_2805269
OTU_4452050	OTU_19456	OTU_9128	OTU_1108877
OTU_4402787	OTU_1108706	OTU_2805269	OTU_160064
OTU_4455583	OTU_4404220	OTU_166811	OTU_1111505
OTU_3441895	OTU_4449456	OTU_4333022	OTU_3641998
OTU_2061792	OTU_4343217	OTU_829837	OTU_4443574
OTU_1108877	OTU_4394966	OTU_1119175	OTU_339560
OTU_4315828	OTU_1139798	OTU_4346649	OTU_587812
OTU_3709596	OTU_817499	OTU_230822	OTU_1607981
OTU_810831	OTU_106340	OTU_817499	OTU_192342
OTU_4394966	OTU_341133	OTU_255161	OTU_4474944
OTU_827039	OTU_72449	OTU_738230	OTU_160210
OTU_2706302	OTU_539107	OTU_3641998	OTU_91797
OTU_4079463	OTU_1119175	OTU_4404220	OTU_4416562
OTU_575055	OTU_814952	OTU_136946	OTU_256116
OTU_1105225	OTU_4333020	OTU_538602	OTU_617271
OTU_4479122	OTU_3101394	OTU_1105225	OTU_3441309
OTU_91144	OTU_826298	OTU_104622	OTU_837283
OTU_4316720	OTU_585701	OTU_684491	OTU_1087882
OTU_3101394	OTU_155471	OTU_105218	OTU_4308187
OTU_234551	OTU_4028110	OTU_3709596	OTU_4426333
OTU_3944484	OTU_1607981	OTU_825033	OTU_581249
OTU_167841	OTU_136946	OTU_169030	OTU_4057605
OTU_4333020	OTU_640641	OTU_828538	OTU_72449
OTU_328340	OTU_1141678	OTU_383376	OTU_186010
OTU_1971819	OTU_356523	OTU_1130435	OTU_511565
OTU_823118	OTU_995425	OTU_837283	OTU_160832
OTU_517548	OTU_805022	OTU_14686	OTU_580563
OTU_2291414	OTU_1971819	OTU_4443574	OTU_821080
OTU_825857	OTU_8315	OTU_162751	OTU_766991
OTU_326324	OTU_162843	OTU_4455979	OTU_288207
OTU_539107	OTU_808540	OTU_3441309	OTU_139174
OTU_3641998	OTU_330951	OTU_625714	OTU_106316
OTU_339560	OTU_372473	OTU_4299234	OTU_733869
OTU_132680	OTU_4479122	OTU_160832	OTU_143958
OTU_1562631	OTU_4443574	OTU_372473	OTU_845178
OTU_4405681	OTU_4334053	OTU_19456	OTU_969543
OTU_372473	OTU_1105225	OTU_4479122	OTU_564991
OTU_72449	OTU_1087882	OTU_192342	OTU_252198
OTU_4376234	OTU_575667	OTU_4319691	OTU_271906
OTU_2686724	OTU_143958	OTU_4405681	OTU_3058998
OTU_4443574	OTU_810831	OTU_239345	OTU_103025
OTU_341133	OTU_189314	OTU_4433048	OTU_4302222
OTU_586719	OTU_234551	OTU_160210	OTU_312988
OTU_2304647	OTU_3944484	OTU_311673	OTU_543389
OTU_4316205	OTU_1144619	OTU_4438565	OTU_358042
OTU_4316930	OTU_206938	OTU_564991	OTU_787509
OTU_4337084	OTU_811253	OTU_1087882	OTU_4364813
OTU_824742	OTU_808486	OTU_339560	OTU_547302
OTU_136946	OTU_837283	OTU_787509	OTU_4376235
OTU_828047	OTU_331652	OTU_3030171	OTU_791973
OTU_4330456	OTU_3441309	OTU_1105685	OTU_825857
OTU_4456933	OTU_170798	OTU_791973	OTU_663258
OTU_189314	OTU_669771	OTU_969543	OTU_208665
OTU_170798	OTU_4337084	OTU_4302967	OTU_751725
OTU_121180	OTU_4352745	OTU_825857	OTU_4344960
OTU_926370	OTU_1138056	OTU_4343217	OTU_678813
OTU_828284	OTU_219151	OTU_637049	OTU_276168
OTU_541223	OTU_1129328	OTU_836783	OTU_770475
OTU_234701	OTU_537290	OTU_4423024	OTU_791149
OTU_4445692	OTU_3641998	OTU_4434147	OTU_828538
OTU_113352	OTU_558281	OTU_1115979	OTU_534555
OTU_803266	OTU_192342	OTU_252027	OTU_2061792
OTU_3441309	OTU_1562631	OTU_9252	OTU_553208
OTU_9252	OTU_4452050	OTU_4299928	OTU_331652
OTU_109823	OTU_4433048	OTU_114611	OTU_679278
OTU_1087882	OTU_329096	OTU_4424863	OTU_239345
OTU_537290	OTU_339560	OTU_4425394	OTU_593894
OTU_142469	OTU_166046	OTU_2304647	OTU_533457
OTU_4297918	OTU_126133	OTU_138493	OTU_4414783
OTU_789659	OTU_969543	OTU_4426333	OTU_905537
OTU_831599	OTU_8523	OTU_4434190	OTU_817622
OTU_326605	OTU_121180	OTU_445495	OTU_4376236
OTU_733869	OTU_328340	OTU_448893	OTU_1128343
OTU_19456	OTU_1127760	OTU_564678	OTU_106340
OTU_637049	OTU_286686	OTU_143958	OTU_4378169
OTU_155471	OTU_91144	OTU_313060	OTU_4299928
OTU_331652	OTU_182418	OTU_98909	OTU_141105
OTU_66813	OTU_326324	OTU_4416562	OTU_95608
OTU_166046	OTU_425721	OTU_388763	OTU_4423026
OTU_534555	OTU_9252	OTU_1607981	OTU_237967
OTU_1144619	OTU_825857	OTU_808437	OTU_554163
OTU_228494	OTU_555829	OTU_289261	OTU_4397025
OTU_825681	OTU_228494	OTU_171527	OTU_1941457
OTU_555829	OTU_549232	OTU_833778	OTU_646051
OTU_312988	OTU_136755	OTU_2707395	OTU_4309427
OTU_4433048	OTU_4297918	OTU_1108877	OTU_688324
OTU_1134953	OTU_388763	OTU_4476853	OTU_148004
OTU_3270407	OTU_1118561	OTU_2594460	OTU_163061
OTU_4391363	OTU_811840	OTU_4329246	OTU_538602
OTU_288207	OTU_132680	OTU_372958	OTU_132521
OTU_1607981	OTU_259306	OTU_349769	OTU_91144
OTU_4468024	OTU_242707	OTU_534555	OTU_4413654
OTU_85614	OTU_239345	OTU_561294	OTU_326324
OTU_766903	OTU_4309033	OTU_238820	OTU_71894
OTU_1118561	OTU_4408518	OTU_814805	OTU_1010113
OTU_4416562	OTU_258785	OTU_109823	OTU_671231
OTU_4426333	OTU_275097	OTU_809489	OTU_170417
OTU_575667	OTU_824742	OTU_3058998	OTU_4364205
OTU_91443	OTU_172202	OTU_815898	OTU_4378170
OTU_220970	OTU_236821	OTU_837313	OTU_707353
OTU_251387	OTU_671231	OTU_535097	OTU_815259
OTU_147860	OTU_186836	OTU_4432891	OTU_580295
OTU_835357	OTU_4426333	OTU_4309427	OTU_9252
OTU_3228974	OTU_64653	OTU_331652	OTU_219457
OTU_4364813	OTU_706432	OTU_4367397	OTU_9131
OTU_808486	OTU_192795	OTU_671231	OTU_4405681
OTU_223368	OTU_791406	OTU_256974	OTU_4378166
OTU_239345	OTU_554089	OTU_14592	OTU_140929
OTU_4334052	OTU_439982	OTU_351345	OTU_220349
OTU_558281	OTU_345540	OTU_102693	OTU_799747
OTU_192342	OTU_3228974	OTU_91834	OTU_839556
OTU_4352745	OTU_2132217	OTU_4406763	OTU_84447
OTU_3130888	OTU_109823	OTU_267843	OTU_4473129
OTU_791973	OTU_220970	OTU_661898	OTU_162570
OTU_200856	OTU_4468024	OTU_510057	OTU_837144
OTU_419752	OTU_200856	OTU_926370	OTU_309489
OTU_460975	OTU_460975	OTU_4472200	OTU_827191
OTU_238820	OTU_1128343	OTU_241734	OTU_4308752
OTU_2035204	OTU_288207	OTU_3505031	OTU_224123
OTU_704100	OTU_4345397	OTU_663258	OTU_9061
OTU_267843	OTU_192215	OTU_4297918	OTU_810317
OTU_1121651	OTU_309940	OTU_199647	OTU_66813
OTU_203157	OTU_4336809	OTU_4392229	OTU_20504
OTU_834065	OTU_766991	OTU_4334052	OTU_332244
OTU_162702	OTU_289261	OTU_613294	OTU_822991
OTU_4315361	OTU_2304693	OTU_1139392	OTU_573409
OTU_836783	OTU_789659	OTU_9138	OTU_150675
OTU_969149	OTU_179208	OTU_829851	OTU_836783
OTU_170521	OTU_338946	OTU_60332	OTU_4358019
OTU_351345	OTU_114462	OTU_2529278	OTU_3505031
OTU_4432891	OTU_691423	OTU_734269	OTU_4338897
OTU_969543	OTU_4391363	OTU_525841	OTU_243777
OTU_317556	OTU_546546	OTU_2582263	OTU_4434317
OTU_4249669	OTU_809272	OTU_537290	OTU_822187
OTU_114462	OTU_234701	OTU_4378169	OTU_1106157
OTU_2769196	OTU_744029	OTU_132680	OTU_269901
OTU_133961	OTU_4416562	OTU_236821	OTU_95209
OTU_640071	OTU_4405681	OTU_3622774	OTU_4391174
OTU_4345397	OTU_419752	OTU_344519	OTU_834766
OTU_425721	OTU_4361528	OTU_733869	OTU_751973
OTU_827487	OTU_637049	OTU_4391363	OTU_4327028
OTU_241415	OTU_534555	OTU_4328043	OTU_4334052
OTU_3908639	OTU_238820	OTU_4424508	OTU_220012
OTU_671231	OTU_265496	OTU_4365172	OTU_718250
OTU_289261	OTU_718624	OTU_158163	OTU_4399621
OTU_1111874	OTU_4316205	OTU_63937	OTU_1136249
OTU_247442	OTU_816783	OTU_4378170	OTU_435512
OTU_756819	OTU_4413654	OTU_170521	OTU_225088
OTU_828833	OTU_140838	OTU_4403653	OTU_344519
OTU_140838	OTU_4249669	OTU_9061	OTU_139321
OTU_236811	OTU_1085703	OTU_781407	OTU_4399488
OTU_192215	OTU_4449458	OTU_816783	OTU_1118561
OTU_160778	OTU_241415	OTU_543151	OTU_640641
OTU_148004	OTU_542725	OTU_539107	OTU_171527
OTU_1141678	OTU_312988	OTU_584544	OTU_557138
OTU_2304693	OTU_4432891	OTU_4393208	OTU_46306
OTU_166675	OTU_85614	OTU_460975	OTU_4393208
OTU_4392229	OTU_811894	OTU_942214	OTU_222184
OTU_617271	OTU_547304	OTU_707353	OTU_4359586
OTU_822775	OTU_108340	OTU_4468024	OTU_4469401
OTU_812379	OTU_4304539	OTU_425721	OTU_4412804
OTU_4371191	OTU_170521	OTU_114462	OTU_318451
OTU_258785	OTU_271906	OTU_210269	OTU_349839
OTU_546384	OTU_1111874	OTU_65481	OTU_220844
OTU_564678	OTU_231205	OTU_822187	OTU_219229
OTU_766991	OTU_543942	OTU_835182	OTU_113352
OTU_4309427	OTU_60332	OTU_4318935	OTU_4360511
OTU_822187	OTU_4364813	OTU_2132217	OTU_533787
OTU_835182	OTU_3058998	OTU_1122622	OTU_9041
OTU_625714	OTU_102693	OTU_718624	OTU_161169
OTU_1122622	OTU_4474944	OTU_4328189	OTU_109823
OTU_829133	OTU_317556	OTU_4360511	OTU_1107096
OTU_271906	OTU_704100	OTU_834766	OTU_102693
OTU_764682	OTU_4448334	OTU_241415	OTU_112159
OTU_313060	OTU_3908639	OTU_242707	OTU_98909
OTU_4408518	OTU_812379	OTU_547304	OTU_8849
OTU_4318935	OTU_147860	OTU_808851	OTU_789659
OTU_236821	OTU_702443	OTU_9131	OTU_219088
OTU_830315	OTU_988073	OTU_534898	OTU_690001
OTU_778059	OTU_4318935	OTU_4390410	OTU_3030171
OTU_805854	OTU_1122622	OTU_821080	OTU_132680
OTU_60332	OTU_66813	OTU_4336809	OTU_831401
OTU_8523	OTU_4315361	OTU_4273894	OTU_329249
OTU_640641	OTU_541223	OTU_170798	OTU_4337084
OTU_826178	OTU_592303	OTU_4358019	OTU_521384
OTU_820497	OTU_782289	OTU_3908639	OTU_4331426
OTU_259306	OTU_804705	OTU_812379	OTU_170060
OTU_210269	OTU_4456933	OTU_66813	OTU_862115
OTU_4393208	OTU_1126691	OTU_577128	OTU_4298205
OTU_349839	OTU_294782	OTU_95608	OTU_727218
OTU_549232	OTU_139056	OTU_811894	OTU_326605
OTU_592303	OTU_969149	OTU_13841	OTU_825681
OTU_864786	OTU_313060	OTU_4408518	OTU_219439
OTU_547304	OTU_808437	OTU_4345397	OTU_83705
OTU_4328189	OTU_95209	OTU_259306	OTU_242070
OTU_4327028	OTU_804686	OTU_85614	OTU_1116674
OTU_388763	OTU_4371191	OTU_542725	OTU_4356828
OTU_4448334	OTU_388951	OTU_339108	OTU_544313
OTU_804705	OTU_889025	OTU_95623	OTU_586719
OTU_4451011	OTU_170417	OTU_4371215	OTU_225151
OTU_231205	OTU_525841	OTU_349839	OTU_328340
OTU_691423	OTU_3974550	OTU_3944484	OTU_142469
OTU_2489887	OTU_335418	OTU_3228974	OTU_2766655
OTU_170417	OTU_1805440	OTU_4316205	OTU_821820
OTU_95608	OTU_250135	OTU_691423	OTU_835182
OTU_4381606	OTU_818468	OTU_163061	OTU_4465322
OTU_827653	OTU_813945	OTU_4435194	OTU_163101
OTU_832811	OTU_4334052	OTU_4429834	OTU_109263
OTU_140981	OTU_764682	OTU_4327028	OTU_561294
OTU_702443	OTU_836783	OTU_4364813	OTU_9138
OTU_276168	OTU_835357	OTU_520731	OTU_91834
OTU_344519	OTU_226404	OTU_8849	OTU_3895061
OTU_4336809	OTU_625714	OTU_837144	OTU_170405
OTU_171908	OTU_665978	OTU_4399488	OTU_200021
OTU_140929	OTU_4393208	OTU_231205	OTU_227234
OTU_102693	OTU_2304647	OTU_140929	OTU_351345
OTU_9131	OTU_250586	OTU_819875	OTU_3643491
OTU_241789	OTU_631768	OTU_4328035	OTU_652721
OTU_803402	OTU_938794	OTU_4423026	OTU_4332830
OTU_247695	OTU_210269	OTU_170060	OTU_805854
OTU_170077	OTU_1110954	OTU_192215	OTU_590136
OTU_2132217	OTU_55384	OTU_3908645	OTU_543541
OTU_718624	OTU_1134953	OTU_4323139	OTU_150456
OTU_532994	OTU_512955	OTU_760382	OTU_220149
OTU_288912	OTU_577266	OTU_540876	OTU_225799
OTU_631768	OTU_776711	OTU_244234	OTU_555829
OTU_717070	OTU_4438564	OTU_827191	OTU_4337173
OTU_1127109	OTU_4376233	OTU_4378166	OTU_656889
OTU_4474944	OTU_263193	OTU_338946	OTU_1111456
OTU_162215	OTU_103411	OTU_345540	OTU_575667
OTU_744029	OTU_267843	OTU_825681	OTU_817734
OTU_423025	OTU_1106118	OTU_133961	OTU_24493
OTU_338946	OTU_4312845	OTU_617271	OTU_19456
OTU_226404	OTU_237979	OTU_837068	OTU_836394
OTU_818602	OTU_534965	OTU_4352745	OTU_4320653
OTU_1124808	OTU_140981	OTU_592303	OTU_4453607
OTU_249525	OTU_155859	OTU_610339	OTU_260507
OTU_542725	OTU_3908645	OTU_4475684	OTU_4452050
OTU_161901	OTU_4328189	OTU_690001	OTU_4395852
OTU_4345579	OTU_532994	OTU_808486	OTU_130002
OTU_838159	OTU_339108	OTU_4391174	OTU_825979
OTU_829851	OTU_9131	OTU_744029	OTU_822060
OTU_822060	OTU_161169	OTU_999394	OTU_4404312
OTU_525841	OTU_171908	OTU_4466618	OTU_73782
OTU_808437	OTU_286679	OTU_108340	OTU_66199
OTU_1129328	OTU_162215	OTU_38888	OTU_4424508
OTU_3348562	OTU_564678	OTU_969149	OTU_2594460
OTU_162650	OTU_110404	OTU_4413654	OTU_2534143
OTU_144814	OTU_142469	OTU_4315361	OTU_587601
OTU_339108	OTU_758523	OTU_928829	OTU_189563
OTU_200552	OTU_171527	OTU_4469401	OTU_1146540
OTU_2046416	OTU_4392229	OTU_810317	OTU_4394966
OTU_4335179	OTU_4327028	OTU_2304693	OTU_811894
OTU_566270	OTU_617271	OTU_589489	OTU_2269927
OTU_554089	OTU_351345	OTU_822060	OTU_782289
OTU_4334160	OTU_276168	OTU_228494	OTU_450877
OTU_833507	OTU_4378477	OTU_824742	OTU_218267
OTU_816783	OTU_2046416	OTU_829133	OTU_837068
OTU_95209	OTU_825681	OTU_1110954	OTU_210269
OTU_698795	OTU_200552	OTU_132521	OTU_155221
OTU_331697	OTU_822187	OTU_246002	OTU_219826
OTU_830605	OTU_140929	OTU_541223	OTU_4469223
OTU_268101	OTU_3270407	OTU_799747	OTU_139289
OTU_3908645	OTU_223368	OTU_226404	OTU_320016
OTU_837313	OTU_161677	OTU_4338062	OTU_4448334
OTU_156652	OTU_4367397	OTU_332244	OTU_4349788
OTU_155962	OTU_241789	OTU_1120717	OTU_1107694
OTU_577128	OTU_839235	OTU_162230	OTU_734269
OTU_164789	OTU_256215	OTU_258785	OTU_265715
OTU_446356	OTU_349839	OTU_166046	OTU_223307
OTU_4475684	OTU_640071	OTU_220970	OTU_64506
OTU_8849	OTU_4309427	OTU_1111874	OTU_590825
OTU_4309033	OTU_738230	OTU_95209	OTU_780261
OTU_212859	OTU_164789	OTU_234701	OTU_766903
OTU_23694	OTU_160832	OTU_20504	OTU_9014
OTU_345540	OTU_352503	OTU_1107891	OTU_4364203
OTU_589489	OTU_150675	OTU_646051	OTU_821119
OTU_1115336	OTU_512485	OTU_640071	OTU_818468
OTU_4413654	OTU_818602	OTU_4331426	OTU_811253
OTU_1105816	OTU_95608	OTU_243015	OTU_1111409
OTU_835586	OTU_4335179	OTU_9041	OTU_8433
OTU_242480	OTU_322927	OTU_718250	OTU_849314
OTU_828124	OTU_4358019	OTU_814952	OTU_234551
OTU_63937	OTU_405425	OTU_558281	OTU_4408518
OTU_4450795	OTU_362172	OTU_109535	OTU_835357
OTU_829702	OTU_813934	OTU_741393	OTU_338946
OTU_573409	OTU_829133	OTU_151865	OTU_210138
OTU_9041	OTU_690001	OTU_249748	OTU_4426851
OTU_674696	OTU_333802	OTU_4394992	OTU_577128
OTU_64653	OTU_3130888	OTU_137845	OTU_55384
OTU_1134377	OTU_341800	OTU_236657	OTU_258785
OTU_243229	OTU_511035	OTU_808309	OTU_1124456
OTU_580563	OTU_679278	OTU_148004	OTU_446356
OTU_4360511	OTU_646051	OTU_512587	OTU_4347962
OTU_352503	OTU_4360511	OTU_4316720	OTU_104313
OTU_814805	OTU_344519	OTU_328603	OTU_877752
OTU_237979	OTU_8849	OTU_839556	OTU_3944484
OTU_172125	OTU_4334049	OTU_4397025	OTU_1139467
OTU_153173	OTU_4378353	OTU_9134	OTU_114462
OTU_275097	OTU_769746	OTU_241578	OTU_4370747
OTU_161169	OTU_2660003	OTU_577261	OTU_4321784
OTU_163061	OTU_155962	OTU_805854	OTU_532994
OTU_4376918	OTU_4454529	OTU_823690	OTU_554089
OTU_4483895	OTU_803402	OTU_1115562	OTU_303714
OTU_851937	OTU_131115	OTU_312988	OTU_129218
OTU_132521	OTU_224212	OTU_171908	OTU_4376934
OTU_1111505	OTU_741393	OTU_631768	OTU_4028110
OTU_808309	OTU_4438565	OTU_818602	OTU_817254
OTU_837068	OTU_63937	OTU_200021	OTU_528421
OTU_1127531	OTU_4390410	OTU_4395984	OTU_4351077
OTU_86519	OTU_837313	OTU_811492	OTU_160432
OTU_579499	OTU_674696	OTU_549232	OTU_4377842
OTU_834926	OTU_834766	OTU_121180	OTU_1071450
OTU_243185	OTU_163061	OTU_702443	OTU_38945
OTU_2148356	OTU_852375	OTU_1142524	OTU_578786
OTU_737912	OTU_4315084	OTU_4318693	OTU_1110571
OTU_164822	OTU_833876	OTU_545577	OTU_203264
OTU_4367397	OTU_219826	OTU_589597	OTU_577266
OTU_690001	OTU_332244	OTU_4374389	OTU_810831
OTU_3974550	OTU_586719	OTU_140772	OTU_814805
OTU_1127760	OTU_141105	OTU_256116	OTU_4391363
OTU_811414	OTU_4376235	OTU_4371191	OTU_199647
OTU_4416113	OTU_140837	OTU_632346	OTU_776711
OTU_838147	OTU_153173	OTU_4406538	OTU_246002
OTU_834766	OTU_441019	OTU_543958	OTU_342525
OTU_821820	OTU_4330456	OTU_9014	OTU_811492
OTU_256116	OTU_251387	OTU_1121728	OTU_517436
OTU_593894	OTU_737912	OTU_1129773	OTU_549232
OTU_286679	OTU_822060	OTU_1106118	OTU_1111874
OTU_139056	OTU_573409	OTU_1111505	OTU_827497
OTU_833935	OTU_835182	OTU_9918	OTU_614695
OTU_4309216	OTU_267416	OTU_804705	OTU_103719
OTU_229619	OTU_23694	OTU_63696	OTU_540876
OTU_4299696	OTU_652721	OTU_1110402	OTU_818369
OTU_741393	OTU_167120	OTU_580563	OTU_278138
OTU_140837	OTU_613414	OTU_100027	OTU_147859
OTU_55384	OTU_805854	OTU_276168	OTU_4309216
OTU_330951	OTU_821119	OTU_328340	OTU_556190
OTU_441019	OTU_561543	OTU_640641	OTU_4351855
OTU_332244	OTU_1134377	OTU_161169	OTU_263193
OTU_150675	OTU_236811	OTU_737912	OTU_4318935
OTU_1105685	OTU_809102	OTU_1111409	OTU_444831
OTU_834845	OTU_331697	OTU_326605	OTU_4427030
OTU_1126421	OTU_4341099	OTU_182418	OTU_311673
OTU_349841	OTU_133961	OTU_540578	OTU_246087
OTU_646051	OTU_200250	OTU_139056	OTU_4475684
OTU_4364205	OTU_4376928	OTU_4028110	OTU_573184
OTU_833408	OTU_148004	OTU_581249	OTU_837313
OTU_1111409	OTU_9041	OTU_613071	OTU_333373
OTU_141105	OTU_147472	OTU_4335432	OTU_2304693
OTU_161101	OTU_258367	OTU_764682	OTU_4345397
OTU_100142	OTU_1115979	OTU_150675	OTU_1805440
OTU_147859	OTU_4299928	OTU_587103	OTU_9134
OTU_356523	OTU_4416113	OTU_446356	OTU_241578
OTU_1139892	OTU_1139892	OTU_854050	OTU_1110079
OTU_146567	OTU_4451011	OTU_138009	OTU_60580
OTU_168069	OTU_20504	OTU_533457	OTU_4315675
OTU_20504	OTU_791973	OTU_4376929	OTU_109728
OTU_162570	OTU_256116	OTU_279144	OTU_328043
OTU_586483	OTU_1105685	OTU_4456886	OTU_4396367
OTU_706432	OTU_566270	OTU_928406	OTU_388763
OTU_282250	OTU_820497	OTU_4394926	OTU_4390410
OTU_4449456	OTU_173781	OTU_4408129	OTU_4328035
OTU_587103	OTU_791149	OTU_4337404	OTU_808540
OTU_162230	OTU_188369	OTU_1136249	OTU_4468024
OTU_244234	OTU_2594460	OTU_308095	OTU_134668
OTU_139321	OTU_4465322	OTU_4421858	OTU_251387
OTU_4378477	OTU_209511	OTU_141105	OTU_261144
OTU_534965	OTU_147859	OTU_4365165	OTU_200250
OTU_160832	OTU_703635	OTU_652721	OTU_4299328
OTU_1138056	OTU_587103	OTU_1114701	OTU_102780
OTU_652721	OTU_1105816	OTU_444831	OTU_809272
OTU_4312845	OTU_163101	OTU_4344753	OTU_4395327
OTU_358042	OTU_835964	OTU_4092584	OTU_541859
OTU_4324368	OTU_546384	OTU_578257	OTU_148456
OTU_8315	OTU_4482374	OTU_716131	OTU_103376
OTU_995425	OTU_2639475	OTU_163101	OTU_540578
OTU_556190	OTU_100142	OTU_4249669	OTU_825033
OTU_837804	OTU_4460179	OTU_835357	OTU_769746
OTU_24493	OTU_242480	OTU_441019	OTU_182418
OTU_833778	OTU_783638	OTU_242480	OTU_4393743
OTU_905537	OTU_113289	OTU_140758	OTU_4376928
OTU_280706	OTU_4404312	OTU_4438284	OTU_512587
OTU_811840	OTU_577128	OTU_4484460	OTU_138840
OTU_286686	OTU_4328035	OTU_722182	OTU_625714
OTU_832784	OTU_4430475	OTU_4465322	OTU_809861
OTU_783638	OTU_4324368	OTU_4337173	OTU_2295957
OTU_532569	OTU_122049	OTU_783638	OTU_575480
OTU_1117187	OTU_722408	OTU_249311	OTU_537713
OTU_836546	OTU_103376	OTU_4067704	OTU_164443
OTU_256215	OTU_212859	OTU_535159	OTU_9025
OTU_1085703	OTU_248172	OTU_279374	OTU_4353801
OTU_4465322	OTU_548754	OTU_129218	OTU_824742
OTU_734269	OTU_101152	OTU_164443	OTU_4409659
OTU_2707395	OTU_24493	OTU_167120	OTU_250296
OTU_349769	OTU_109728	OTU_288070	OTU_231205
OTU_98909	OTU_512587	OTU_4365717	OTU_353821
OTU_4328035	OTU_780083	OTU_1136950	OTU_829133
OTU_147472	OTU_811414	OTU_588637	OTU_39706
OTU_209511	OTU_300729	OTU_780555	OTU_813945
OTU_213794	OTU_132521	OTU_1071450	OTU_1135348
OTU_4334053	OTU_4395984	OTU_278138	OTU_1121004
OTU_4397025	OTU_814805	OTU_331697	OTU_4470206
OTU_171527	OTU_349769	OTU_556190	OTU_1931738
OTU_845178	OTU_819875	OTU_4364203	OTU_319533
OTU_4454529	OTU_811492	OTU_311279	OTU_815898
OTU_4304539	OTU_4381606	OTU_1962478	OTU_1118259
OTU_1115979	OTU_3633321	OTU_857268	OTU_86519
OTU_4361528	OTU_143362	OTU_183571	OTU_4451011
OTU_814442	OTU_2489887	OTU_587601	OTU_10085
OTU_4391174	OTU_4376234	OTU_333373	OTU_219804
OTU_1118259	OTU_4482598	OTU_156652	OTU_4365172
OTU_248961	OTU_446356	OTU_4460024	OTU_848816
OTU_836291	OTU_821820	OTU_101788	OTU_4434147
OTU_162796	OTU_4333022	OTU_1118561	OTU_2654263
OTU_534898	OTU_162230	OTU_665978	OTU_1041394
OTU_776657	OTU_837068	OTU_830315	OTU_4312845
OTU_122049	OTU_280706	OTU_457044	OTU_833778
OTU_1109454	OTU_4334055	OTU_831401	OTU_341460
OTU_219151	OTU_822775	OTU_3544894	OTU_224745
OTU_3505031	OTU_4430680	OTU_4458775	OTU_513808
OTU_167120	OTU_4393743	OTU_309489	OTU_816702
OTU_1110955	OTU_580563	OTU_703635	OTU_814952
OTU_4419276	OTU_346476	OTU_1137939	OTU_166046
OTU_192795	OTU_73559	OTU_84709	OTU_220970
OTU_561165	OTU_584176	OTU_60580	OTU_4313145
OTU_136755	OTU_4389529	OTU_4359731	OTU_259306
OTU_206938	OTU_381296	OTU_352503	OTU_592303
OTU_4349788	OTU_339439	OTU_4394966	OTU_460975
OTU_533457	OTU_530416	OTU_656889	OTU_242480
OTU_540876	OTU_556190	OTU_303714	OTU_3691753
OTU_819875	OTU_2686724	OTU_147860	OTU_236821
OTU_109263	OTU_156652	OTU_318451	OTU_4368600
OTU_828524	OTU_4397025	OTU_4409659	OTU_808851
OTU_250586	OTU_587812	OTU_4376934	OTU_540691
OTU_4358019	OTU_2707395	OTU_1139467	OTU_107493
OTU_156459	OTU_4395852	OTU_2489887	OTU_238820
OTU_167760	OTU_942214	OTU_827497	OTU_4302967
OTU_200021	OTU_593894	OTU_614695	OTU_4323482
OTU_738230	OTU_776657	OTU_4395852	OTU_1980945
OTU_678813	OTU_4425634	OTU_4416113	OTU_2707395
OTU_163101	OTU_86519	OTU_4451011	OTU_928829
OTU_4480950	OTU_3109779	OTU_3130888	OTU_681779
OTU_564991	OTU_3513556	OTU_268101	OTU_942214
OTU_829240	OTU_1896184	OTU_4090933	OTU_1144619
OTU_172202	OTU_305129	OTU_4451087	OTU_237364
OTU_167950	OTU_173543	OTU_1041394	OTU_4302982
OTU_669771	OTU_4302967	OTU_200552	OTU_189314
OTU_1041394	OTU_4419276	OTU_140901	OTU_20321
OTU_4438564	OTU_833778	OTU_4305901	OTU_4249669
OTU_1106157	OTU_845178	OTU_3643491	OTU_69355
OTU_1126691	OTU_827191	OTU_1111456	OTU_558281
OTU_587618	OTU_4480950	OTU_4412804	OTU_160220
OTU_791406	OTU_586483	OTU_71894	OTU_537290
OTU_172717	OTU_873972	OTU_69355	OTU_836450
OTU_248583	OTU_700971	OTU_38945	OTU_425721
OTU_4368600	OTU_1109454	OTU_9191	OTU_4316205
OTU_130002	OTU_578231	OTU_170405	OTU_345540
OTU_269901	OTU_4309216	OTU_508943	OTU_242707
OTU_811492	OTU_4333705	OTU_825979	OTU_2132217
OTU_4303370	OTU_806487	OTU_1124456	OTU_217482
OTU_611068	OTU_828047	OTU_816156	OTU_52810
OTU_839556	OTU_91834	OTU_60329	OTU_133961
OTU_827943	OTU_829851	OTU_290510	OTU_4299419
OTU_665978	OTU_113352	OTU_100650	OTU_188369
OTU_2594460	OTU_1111409	OTU_73782	OTU_4472200
OTU_587601	OTU_4475684	OTU_4321784	OTU_113289
OTU_140901	OTU_534898	OTU_322033	OTU_4420474
OTU_512587	OTU_574102	OTU_822559	OTU_738230
OTU_3643491	OTU_303714	OTU_824402	OTU_4371220
OTU_1111456	OTU_4445692	OTU_4422388	OTU_961783
OTU_171217	OTU_922584	OTU_153879	OTU_313060
OTU_9025	OTU_827039	OTU_4299328	OTU_4313148
OTU_1110417	OTU_830315	OTU_639627	OTU_189438
OTU_179208	OTU_4349788	OTU_828623	OTU_4426980
OTU_9191	OTU_100027	OTU_363383	OTU_140981
OTU_791149	OTU_632346	OTU_4439606	OTU_337487
OTU_581249	OTU_150456	OTU_803266	OTU_702443
OTU_346476	OTU_543958	OTU_55384	OTU_694780
OTU_4430475	OTU_4453607	OTU_23694	OTU_4380426
OTU_103376	OTU_358042	OTU_803402	OTU_589489
OTU_837574	OTU_905537	OTU_796142	OTU_4383961
OTU_4443276	OTU_2326547	OTU_300729	OTU_140758
OTU_4395852	OTU_161101	OTU_251387	OTU_339108
OTU_942214	OTU_319533	OTU_580295	OTU_60332
OTU_101788	OTU_789777	OTU_4354311	OTU_383376
OTU_328603	OTU_1009894	OTU_1123021	OTU_4458758
OTU_707353	OTU_4416445	OTU_4300962	OTU_9918
OTU_548989	OTU_4421336	OTU_4424871	OTU_4453786
OTU_319533	OTU_840291	OTU_4383959	OTU_312742
OTU_305982	OTU_134668	OTU_1078373	OTU_631620
OTU_564290	OTU_2769196	OTU_563359	OTU_988542
OTU_454228	OTU_9138	OTU_3908648	OTU_4366904
OTU_309940	OTU_4430681	OTU_128159	OTU_560886
OTU_813805	OTU_4364203	OTU_1080629	OTU_4323393
OTU_290186	OTU_581249	OTU_4376263	OTU_803266
OTU_848267	OTU_383376	OTU_221361	OTU_539107
OTU_4299328	OTU_265715	OTU_103411	OTU_144452
OTU_809272	OTU_2582263	OTU_4332830	OTU_88337
OTU_246002	OTU_73782	OTU_334666	OTU_101407
OTU_4438565	OTU_928776	OTU_1128398	OTU_4372132
OTU_219457	OTU_1931739	OTU_537871	OTU_192215
OTU_1931739	OTU_816702	OTU_189118	OTU_557211
OTU_816702	OTU_153733	OTU_122049	OTU_156652
OTU_512485	OTU_9025	OTU_173543	OTU_4336809
OTU_439982	OTU_461764	OTU_229619	OTU_4422388
OTU_186836	OTU_1118259	OTU_1119039	OTU_830315
OTU_2769212	OTU_1127531	OTU_770475	OTU_4482598
OTU_4439030	OTU_91962	OTU_581021	OTU_90686
OTU_703635	OTU_9191	OTU_815259	OTU_4374639
OTU_668514	OTU_250296	OTU_238944	OTU_4466616
OTU_535159	OTU_221361	OTU_271921	OTU_105218
OTU_632346	OTU_1121651	OTU_4454140	OTU_140966
OTU_4390410	OTU_827487	OTU_572660	OTU_2304647
OTU_4356828	OTU_360440	OTU_557526	OTU_160907
OTU_258367	OTU_633624	OTU_2611121	OTU_865469
OTU_303714	OTU_73591	OTU_566717	OTU_4364083
OTU_839597	OTU_4434147	OTU_4378332	OTU_546144
OTU_4372132	OTU_823950	OTU_1105459	OTU_4453758
OTU_126133	OTU_102194	OTU_187390	OTU_8994
OTU_825362	OTU_635216	OTU_543541	OTU_1120434
OTU_100027	OTU_828524	OTU_4454531	OTU_4478918
OTU_219229	OTU_255893	OTU_152859	OTU_2475174
OTU_521384	OTU_8966	OTU_548694	OTU_1080629
OTU_73782	OTU_1110417	OTU_162215	OTU_821562
OTU_140931	OTU_4391174	OTU_554089	OTU_170798
OTU_333802	OTU_321584	OTU_1110417	OTU_223368
OTU_831300	OTU_4345579	OTU_4433076	OTU_441019
OTU_267416	OTU_268101	OTU_160778	OTU_511613
OTU_358670	OTU_270355	OTU_520638	OTU_9191
OTU_294782	OTU_589597	OTU_751973	OTU_744029
OTU_221361	OTU_311673	OTU_349981	OTU_4309472
OTU_162823	OTU_4434190	OTU_1105816	OTU_542725
OTU_302877	OTU_38888	OTU_271906	OTU_718624
OTU_589597	OTU_244234	OTU_147334	OTU_999394
OTU_928829	OTU_60325	OTU_319533	OTU_4327501
OTU_219088	OTU_585817	OTU_816702	OTU_528952
OTU_220349	OTU_831599	OTU_253061	OTU_95623
OTU_2582263	OTU_808309	OTU_1134377	OTU_68763
OTU_220012	OTU_511565	OTU_91962	OTU_4302708
OTU_561543	OTU_219457	OTU_91144	OTU_3350931
OTU_3728119	OTU_162570	OTU_511613	OTU_1105459
OTU_569335	OTU_1111456	OTU_4350788	OTU_4476853
OTU_300729	OTU_548989	OTU_817734	OTU_142888
OTU_4454295	OTU_8162	OTU_4430681	OTU_60329
OTU_4383961	OTU_4303370	OTU_829702	OTU_968675
OTU_1106118	OTU_564991	OTU_668514	OTU_554218
OTU_109728	OTU_814442	OTU_4449013	OTU_4406538
OTU_776711	OTU_282250	OTU_238208	OTU_4377104
OTU_587812	OTU_717070	OTU_2931208	OTU_4371219
OTU_265715	OTU_864786	OTU_643678	OTU_4375080
OTU_849314	OTU_4301065	OTU_553208	OTU_4309323
OTU_928776	OTU_828284	OTU_2236726	OTU_1645783
OTU_4469401	OTU_827497	OTU_103395	OTU_4439606
OTU_4412902	OTU_533457	OTU_1108750	OTU_106711
OTU_4449458	OTU_1111505	OTU_152595	OTU_4340065
OTU_520249	OTU_3643491	OTU_155361	OTU_202772
OTU_9138	OTU_823916	OTU_1980945	OTU_122049
OTU_817209	OTU_707353	OTU_572750	OTU_4378165
OTU_10085	OTU_159711	OTU_160432	OTU_4433076
OTU_3691753	OTU_171217	OTU_4453607	OTU_1136276
OTU_4364203	OTU_305982	OTU_4465319	OTU_85614
OTU_311673	OTU_587618	OTU_1116348	OTU_665978
OTU_4476853	OTU_1123222	OTU_463204	OTU_691423
OTU_688324	OTU_813805	OTU_575480	OTU_812379
OTU_528421	OTU_515265	OTU_1110285	OTU_4417377
OTU_220844	OTU_3348562	OTU_9025	OTU_824402
OTU_160432	OTU_827653	OTU_4353801	OTU_547304
OTU_225088	OTU_247442	OTU_1109454	OTU_1122622
OTU_837144	OTU_2035204	OTU_223368	OTU_268101
OTU_73559	OTU_203157	OTU_4372132	OTU_4358021
OTU_466445	OTU_160778	OTU_86519	OTU_812682
OTU_4378166	OTU_544313	OTU_817209	OTU_287032
OTU_1142684	OTU_831401	OTU_333782	OTU_4295656
OTU_540793	OTU_372958	OTU_218836	OTU_3057707
OTU_406361	OTU_4443276	OTU_3664774	OTU_4466618
OTU_544313	OTU_543541	OTU_575425	OTU_237247
OTU_199099	OTU_130002	OTU_4442419	OTU_4432891
OTU_831401	OTU_225088	OTU_4469217	OTU_279231
OTU_4376928	OTU_225799	OTU_4331876	OTU_620458
OTU_4359586	OTU_107552	OTU_1128867	OTU_289261
OTU_4395984	OTU_837144	OTU_4466616	OTU_141244
OTU_2326547	OTU_1142684	OTU_237247	OTU_161381
OTU_4454257	OTU_960682	OTU_1051517	OTU_639627
OTU_1139392	OTU_342876	OTU_349130	OTU_4438564
OTU_559204	OTU_815715	OTU_1125984	OTU_38888
OTU_250296	OTU_162650	OTU_265715	OTU_295031
OTU_827497	OTU_144814	OTU_766791	OTU_349769
OTU_710275	OTU_229619	OTU_155962	OTU_3592276
OTU_219826	OTU_142419	OTU_3531225	OTU_8162
OTU_182418	OTU_448893	OTU_8525	OTU_1142684
OTU_4404312	OTU_4423024	OTU_4309323	OTU_113783
OTU_150456	OTU_246002	OTU_109263	OTU_228494
OTU_1116674	OTU_4364083	OTU_4370747	OTU_9245
OTU_260507	OTU_8433	OTU_148456	OTU_4437436
OTU_107552	OTU_220149	OTU_2295957	OTU_4407222
OTU_827191	OTU_189118	OTU_101407	OTU_139056
OTU_722408	OTU_4469401	OTU_160220	OTU_4303114
OTU_4299928	OTU_896545	OTU_813805	OTU_3228974
OTU_820315	OTU_65400	OTU_4482362	OTU_3462224
OTU_91834	OTU_834063	OTU_4349788	OTU_508943
OTU_130212	OTU_4442358	OTU_358178	OTU_226404
OTU_199647	OTU_3728119	OTU_656443	OTU_4453271
OTU_258724	OTU_140921	OTU_709996	OTU_2579228
OTU_4302967	OTU_4437436	OTU_1126775	OTU_231442
OTU_1128398	OTU_4376934	OTU_919466	OTU_817115
OTU_100650	OTU_4372132	OTU_782283	OTU_575116
OTU_543541	OTU_526430	OTU_4474485	OTU_70339
OTU_218267	OTU_839556	OTU_849160	OTU_563273
OTU_66199	OTU_170077	OTU_593219	OTU_4376926
OTU_4422794	OTU_554705	OTU_224123	OTU_141082
OTU_4406967	OTU_4411700	OTU_258724	OTU_808031
OTU_102194	OTU_199647	OTU_1813872	OTU_525841
OTU_140774	OTU_60580	OTU_4375080	OTU_1128398
OTU_65400	OTU_105218	OTU_8523	OTU_1813872
OTU_526534	OTU_4472200	OTU_4323393	OTU_952534
OTU_4407222	OTU_928829	OTU_555829	OTU_1109251
OTU_91962	OTU_557138	OTU_2061792	OTU_140959
OTU_213522	OTU_1116674	OTU_146524	OTU_4306157
OTU_134668	OTU_4370747	OTU_134668	OTU_220953
OTU_173543	OTU_4406967	OTU_84701	OTU_280459
OTU_769746	OTU_466445	OTU_4308752	OTU_560075
OTU_802787	OTU_10196	OTU_3908638	OTU_101788
OTU_827224	OTU_4378166	OTU_168031	OTU_200856
OTU_4393743	OTU_140931	OTU_10085	OTU_140837
OTU_639627	OTU_3453734	OTU_349841	OTU_317556
OTU_220149	OTU_1139392	OTU_516292	OTU_100142
OTU_4418210	OTU_4407222	OTU_344654	OTU_4352745
OTU_1109429	OTU_454228	OTU_1126869	OTU_1105944
OTU_235024	OTU_1139467	OTU_206803	OTU_4350025
OTU_322927	OTU_511613	OTU_99964	OTU_3130888
OTU_1139467	OTU_151646	OTU_17976	OTU_520249
OTU_554346	OTU_835586	OTU_4356131	OTU_969149
OTU_1124456	OTU_561294	OTU_256215	OTU_245598
OTU_614695	OTU_243185	OTU_590136	OTU_241415
OTU_1128343	OTU_200021	OTU_4325036	OTU_3908639
OTU_1133769	OTU_4376230	OTU_887641	OTU_170521
OTU_224123	OTU_444831	OTU_4458758	OTU_1112793
OTU_225151	OTU_4299328	OTU_144048	OTU_4328189
OTU_4365165	OTU_4375080	OTU_587812	OTU_816783
OTU_8162	OTU_109263	OTU_2529285	OTU_4319691
OTU_789777	OTU_4422794	OTU_4395327	OTU_4299234
OTU_636446	OTU_1110178	OTU_130002	OTU_4419982
OTU_542496	OTU_1896186	OTU_219457	OTU_928406
OTU_10211	OTU_156459	OTU_4377104	OTU_1120717
OTU_4334055	OTU_10002	OTU_760529	OTU_9017
OTU_248172	OTU_1136249	OTU_1106157	OTU_141146
OTU_161179	OTU_833408	OTU_4306157	OTU_816610
OTU_129218	OTU_579499	OTU_905537	OTU_155361
OTU_10390	OTU_778059	OTU_4364205	OTU_2582263
OTU_4414344	OTU_4315673	OTU_387390	OTU_8525
OTU_4478842	OTU_3908638	OTU_103376	OTU_808437
OTU_368293	OTU_686972	OTU_267416	OTU_140838
OTU_558081	OTU_825979	OTU_554163	OTU_2468881
OTU_812151	OTU_3888577	OTU_554346	OTU_1110285
OTU_364163	OTU_4375000	OTU_802787	OTU_808486
OTU_444831	OTU_250517	OTU_4453271	OTU_8114
OTU_4449013	OTU_3664774	OTU_2113291	OTU_119545
OTU_4327501	OTU_60346	OTU_155221	OTU_1110417
OTU_60580	OTU_812682	OTU_569518	OTU_256834
OTU_9918	OTU_734269	OTU_582369	OTU_1835918
OTU_4406538	OTU_2949144	OTU_4443276	OTU_146524
OTU_4458775	OTU_4406538	OTU_4435983	OTU_1548009
OTU_112159	OTU_227234	OTU_820796	OTU_279910
OTU_517436	OTU_4351077	OTU_222184	OTU_282250
OTU_4337404	OTU_160432	OTU_4417158	OTU_845243
OTU_877752	OTU_4364205	OTU_4464303	OTU_171961
OTU_225799	OTU_231832	OTU_4396367	OTU_322033
OTU_4370747	OTU_158140	OTU_114572	OTU_4128270
OTU_823916	OTU_129218	OTU_166863	OTU_737912
OTU_1110763	OTU_4343531	OTU_341460	OTU_84701
OTU_4343005	OTU_564290	OTU_4313148	OTU_349841
OTU_36441	OTU_960463	OTU_218267	OTU_561762
OTU_664955	OTU_988314	OTU_4378795	OTU_255161
OTU_1134675	OTU_832784	OTU_1120153	OTU_643678
OTU_217410	OTU_343089	OTU_776980	OTU_4458917
OTU_676211	OTU_347685	OTU_4418165	OTU_4452444
OTU_1136276	OTU_242603	OTU_4426980	OTU_225370
OTU_1726426	OTU_243229	OTU_4366904	OTU_372473
OTU_103411	OTU_84701	OTU_114510	OTU_4333022
OTU_241578	OTU_834065	OTU_4340065	OTU_4389037
OTU_203364	OTU_10085	OTU_2426688	OTU_271238
OTU_818468	OTU_3691753	OTU_189314	OTU_202466
OTU_4299234	OTU_349841	OTU_809861	OTU_110621
OTU_751725	OTU_257195	OTU_8162	OTU_140901
OTU_8433	OTU_219804	OTU_202772	OTU_63937
OTU_46306	OTU_1041394	OTU_100142	OTU_646549
OTU_242070	OTU_222184	OTU_4480950	OTU_590124
OTU_247460	OTU_4359586	OTU_144452	OTU_147334
OTU_4378170	OTU_952534	OTU_789659	OTU_4465319
OTU_4399488	OTU_247460	OTU_454228	OTU_9710
OTU_635216	OTU_4378170	OTU_354004	OTU_833174
OTU_194508	OTU_194508	OTU_836450	OTU_28841
OTU_153733	OTU_526534	OTU_520249	OTU_160563
OTU_233981	OTU_358670	OTU_247615	OTU_776657
OTU_4425634	OTU_836450	OTU_4351855	OTU_526534
OTU_748483	OTU_3698582	OTU_410307	OTU_557974
OTU_163421	OTU_833935	OTU_1805440	OTU_4303370
OTU_227662	OTU_4128270	OTU_435512	OTU_814442
OTU_4353093	OTU_249525	OTU_4375000	OTU_123510
OTU_568033	OTU_166675	OTU_518002	OTU_4392233
OTU_825979	OTU_4449013	OTU_1123414	OTU_1134675
OTU_9134	OTU_2931208	OTU_60346	OTU_225569
OTU_143326	OTU_540691	OTU_1135958	OTU_4296080
OTU_4418266	OTU_4403653	OTU_574989	OTU_796142
OTU_571767	OTU_4420474	OTU_99718	OTU_631768
OTU_518002	OTU_4476853	OTU_1147236	OTU_138914
OTU_811253	OTU_4396367	OTU_1146784	OTU_822559
OTU_4425394	OTU_535159	OTU_1127227	OTU_202610
OTU_1135348	OTU_220012	OTU_816302	OTU_176426
OTU_533787	OTU_112159	OTU_4389633	OTU_270355
OTU_38888	OTU_4365165	OTU_302965	OTU_4352233
OTU_4453607	OTU_328603	OTU_299817	OTU_1135136
OTU_721199	OTU_4400016	OTU_275875	OTU_103728
OTU_569459	OTU_140870	OTU_137810	OTU_4455979
OTU_350331	OTU_1110763	OTU_1507389	OTU_169538
OTU_799747	OTU_835771	OTU_4425571	OTU_744371
OTU_1009894	OTU_140823	OTU_2654263	OTU_174219
OTU_3232397	OTU_140774	OTU_9665	OTU_203364
OTU_874999	OTU_233981	OTU_4404312	OTU_133533
OTU_585394	OTU_777031	OTU_64506	OTU_4396362
OTU_9245	OTU_636446	OTU_231787	OTU_1128225
OTU_4437436	OTU_10211	OTU_1108886	OTU_109756
OTU_809102	OTU_720489	OTU_3267277	OTU_144547
OTU_225569	OTU_312531	OTU_9036	OTU_4253984
OTU_845243	OTU_971526	OTU_4359586	OTU_258724
OTU_10365	OTU_831300	OTU_4364083	OTU_372958
OTU_511613	OTU_362505	OTU_269901	OTU_448893
OTU_836450	OTU_963344	OTU_844663	OTU_4434190
OTU_4376233	OTU_170409	OTU_849314	OTU_9246
OTU_512955	OTU_521318	OTU_4457268	OTU_179713
OTU_335418	OTU_552376	OTU_1111294	OTU_109122
OTU_543942	OTU_520249	OTU_4324368	OTU_780555
OTU_830290	OTU_1136276	OTU_113783	OTU_536390
OTU_809456	OTU_4309472	OTU_241789	OTU_4448012
OTU_4332830	OTU_3441900	OTU_674696	OTU_4438565
OTU_219804	OTU_834926	OTU_4448334	OTU_970796
OTU_144048	OTU_4334160	OTU_537713	OTU_2949144
OTU_64506	OTU_832811	OTU_305982	OTU_4475523
OTU_450877	OTU_168572	OTU_250586	OTU_244234
OTU_4377104	OTU_756819	OTU_4350025	OTU_1120153
OTU_681779	OTU_817209	OTU_353821	OTU_2317377
OTU_557138	OTU_1512104	OTU_107652	OTU_124798
OTU_537871	OTU_534204	OTU_4358021	OTU_1107917
OTU_4439606	OTU_829702	OTU_549293	OTU_4403651
OTU_4400016	OTU_4482362	OTU_538000	OTU_188486
OTU_527397	OTU_4461030	OTU_174219	OTU_1771876
OTU_574102	OTU_4299234	OTU_4343213	OTU_60573
OTU_4475144	OTU_1120717	OTU_238051	OTU_107552
OTU_2457426	OTU_4329246	OTU_2182957	OTU_419752
OTU_93777	OTU_639627	OTU_583531	OTU_153173
OTU_168415	OTU_587601	OTU_3406555	OTU_1126011
OTU_835964	OTU_4458775	OTU_3913171	OTU_241789
OTU_272189	OTU_220349	OTU_694558	OTU_305982
OTU_4376934	OTU_83705	OTU_688267	OTU_147860
OTU_368849	OTU_341460	OTU_4420474	OTU_4374146
OTU_405425	OTU_4305901	OTU_295053	OTU_4389271
OTU_4454068	OTU_521384	OTU_4473176	OTU_825607
OTU_4309472	OTU_242070	OTU_2119418	OTU_267416
OTU_9787	OTU_4439606	OTU_4322521	OTU_538750
OTU_812549	OTU_4337404	OTU_865469	OTU_142511
OTU_4430681	OTU_66199	OTU_450877	OTU_3043954
OTU_211586	OTU_663258	OTU_220844	OTU_217410
OTU_792863	OTU_1126111	OTU_952534	OTU_156459
OTU_835278	OTU_721199	OTU_2924870	OTU_354004
OTU_2931208	OTU_202772	OTU_219088	OTU_283485
OTU_1110954	OTU_4423026	OTU_681779	OTU_4376263
OTU_4302708	OTU_464480	OTU_806686	OTU_167120
OTU_3057707	OTU_255774	OTU_8994	OTU_830290
OTU_808031	OTU_9245	OTU_172586	OTU_410307
OTU_222184	OTU_540793	OTU_546332	OTU_4363066
OTU_1980945	OTU_839597	OTU_220149	OTU_686972
OTU_511565	OTU_829240	OTU_782953	OTU_891034
OTU_227234	OTU_4303114	OTU_667570	OTU_1048112
OTU_4309323	OTU_561165	OTU_317556	OTU_326600
OTU_8994	OTU_213794	OTU_1142684	OTU_4295763
OTU_4426980	OTU_837804	OTU_575667	OTU_661898
OTU_4366904	OTU_554346	OTU_337487	OTU_4371222
OTU_140870	OTU_1124808	OTU_65400	OTU_4403653
OTU_583590	OTU_830605	OTU_234551	OTU_188632
OTU_896545	OTU_838159	OTU_4403542	OTU_4337172
OTU_140823	OTU_2077519	OTU_3728119	OTU_144048
OTU_159711	OTU_833659	OTU_821562	OTU_338200
OTU_834063	OTU_168031	OTU_1105944	OTU_1569337
OTU_140920	OTU_4383961	OTU_256834	OTU_816090
OTU_778478	OTU_109535	OTU_1118259	OTU_231908
OTU_1137076	OTU_162702	OTU_4303114	OTU_247507
OTU_4406968	OTU_3159130	OTU_557211	OTU_350896
OTU_1136249	OTU_9134	OTU_810947	OTU_844663
OTU_345362	OTU_668514	OTU_261144	OTU_549837
OTU_131115	OTU_4466618	OTU_3250064	OTU_128159
OTU_362172	OTU_4425394	OTU_270355	OTU_4337404
OTU_4313261	OTU_528421	OTU_4302222	OTU_657845
OTU_10175	OTU_4395327	OTU_4470188	OTU_328603
OTU_168031	OTU_541859	OTU_129813	OTU_255657
OTU_513078	OTU_152859	OTU_809691	OTU_2046416
OTU_4482362	OTU_573184	OTU_514033	OTU_209511
OTU_553208	OTU_46306	OTU_224949	OTU_4480950
OTU_590136	OTU_218267	OTU_4482561	OTU_636446
OTU_559954	OTU_3592276	OTU_541211	OTU_250586
OTU_780555	OTU_320016	OTU_659555	OTU_803402
OTU_108340	OTU_4340065	OTU_136835	OTU_922761
OTU_83705	OTU_583590	OTU_4431901	OTU_756496
OTU_4394926	OTU_569459	OTU_858785	OTU_4350788
OTU_4320653	OTU_542496	OTU_146723	OTU_247615
OTU_189563	OTU_239924	OTU_4371222	OTU_818602
OTU_279374	OTU_161179	OTU_632835	OTU_1119039
OTU_320016	OTU_4454257	OTU_4391262	OTU_333782
OTU_1126111	OTU_687792	OTU_806238	OTU_839175
OTU_10196	OTU_611068	OTU_4419276	OTU_4375000
OTU_3184132	OTU_225569	OTU_620458	OTU_160778
OTU_4423026	OTU_1791578	OTU_290774	OTU_752584
OTU_971526	OTU_352164	OTU_813217	OTU_795272
OTU_9014	OTU_838147	OTU_225151	OTU_140863
OTU_576068	OTU_112308	OTU_2949144	OTU_4328043
OTU_91557	OTU_4453271	OTU_227234	OTU_809489
OTU_873972	OTU_1124456	OTU_246575	OTU_2931208
OTU_73464	OTU_176426	OTU_289709	OTU_133396
OTU_38945	OTU_580295	OTU_220953	OTU_105173
OTU_584176	OTU_241578	OTU_846104	OTU_142419
OTU_780083	OTU_4332830	OTU_2084364	OTU_576714
OTU_759061	OTU_751973	OTU_4474944	OTU_721132
OTU_4296080	OTU_553208	OTU_4470206	OTU_4409249
OTU_4474203	OTU_4466616	OTU_3592276	OTU_311522
OTU_826230	OTU_4424863	OTU_593894	OTU_1507389
OTU_224212	OTU_887641	OTU_614182	OTU_4350763
OTU_831590	OTU_445495	OTU_160563	OTU_4424863
OTU_3908638	OTU_4458758	OTU_1126011	OTU_4339214
OTU_265496	OTU_928406	OTU_532994	OTU_827026
OTU_4417377	OTU_241734	OTU_4303370	OTU_241734
OTU_4363066	OTU_751725	OTU_825607	OTU_4425394
OTU_839175	OTU_820796	OTU_91557	OTU_165929
OTU_528952	OTU_552922	OTU_142511	OTU_3769781
OTU_553648	OTU_1128398	OTU_587618	OTU_338140
OTU_808851	OTU_577261	OTU_8114	OTU_577261
OTU_821119	OTU_1106157	OTU_119545	OTU_548944
OTU_813945	OTU_139289	OTU_123510	OTU_140880
OTU_60329	OTU_4307082	OTU_217410	OTU_4359731
OTU_4395327	OTU_1041758	OTU_845243	OTU_637049
OTU_8525	OTU_4378169	OTU_3462224	OTU_406145
OTU_147334	OTU_975991	OTU_832223	OTU_4325003
OTU_128159	OTU_9061	OTU_138914	OTU_4302975
OTU_4470206	OTU_379908	OTU_243185	OTU_4395984
OTU_4378169	OTU_350331	OTU_144814	OTU_537871
OTU_202772	OTU_160563	OTU_864786	OTU_246575
OTU_10001	OTU_527397	OTU_4383961	OTU_152859
OTU_255893	OTU_688934	OTU_202610	OTU_1145751
OTU_4374146	OTU_1108701	OTU_588216	OTU_993258
OTU_8966	OTU_4418210	OTU_4427030	OTU_543958
OTU_140967	OTU_4343005	OTU_142419	OTU_4387627
OTU_700971	OTU_36441	OTU_287032	OTU_1126506
OTU_4389529	OTU_4442777	OTU_1140833	OTU_782953
OTU_410048	OTU_9014	OTU_261558	OTU_4423357
OTU_4392233	OTU_91557	OTU_14505	OTU_1116348
OTU_4460179	OTU_311867	OTU_693231	OTU_669183
OTU_233487	OTU_579115	OTU_4343210	OTU_284090
OTU_4227110	OTU_819636	OTU_304957	OTU_4365165
OTU_822899	OTU_1134675	OTU_1132675	OTU_819999
OTU_342096	OTU_217410	OTU_1134316	OTU_4474787
OTU_84701	OTU_699789	OTU_1135379	OTU_3439
OTU_347439	OTU_559204	OTU_820668	OTU_164789
OTU_3664774	OTU_167950	OTU_137827	OTU_1931739
OTU_4472200	OTU_248961	OTU_3350931	OTU_4324368
OTU_577266	OTU_4421341	OTU_3781237	OTU_65400
OTU_1105459	OTU_2148356	OTU_3151924	OTU_920105
OTU_338756	OTU_270659	OTU_808031	OTU_4386920
OTU_166863	OTU_2462226	OTU_751725	OTU_834063
OTU_4313148	OTU_802787	OTU_338140	OTU_971526
OTU_780261	OTU_9819	OTU_249556	OTU_1134377
OTU_1078373	OTU_828833	OTU_89393	OTU_239924
OTU_4465319	OTU_4406193	OTU_141244	OTU_161179
OTU_560886	OTU_4368600	OTU_4455895	OTU_91557
OTU_1041758	OTU_808851	OTU_3799784	OTU_143131
OTU_663258	OTU_95623	OTU_1108679	OTU_1127531
OTU_1101413	OTU_2654263	OTU_148620	OTU_4331714
OTU_835771	OTU_4419982	OTU_678813	OTU_91962
OTU_140829	OTU_9918	OTU_968675	OTU_10365
OTU_1110178	OTU_1135348	OTU_165489	OTU_331697
OTU_231832	OTU_865469	OTU_350896	OTU_3964538
OTU_542078	OTU_450877	OTU_138826	OTU_140875
OTU_4389271	OTU_225151	OTU_4307082	OTU_837804
OTU_4437190	OTU_220844	OTU_404788	OTU_243185
OTU_4409659	OTU_269901	OTU_2749126	OTU_243229
OTU_381296	OTU_4306157	OTU_4455386	OTU_168031
OTU_37948	OTU_4408129	OTU_107552	OTU_792863
OTU_548754	OTU_780261	OTU_419752	OTU_9250
OTU_171961	OTU_219229	OTU_920105	OTU_217928
OTU_613414	OTU_128159	OTU_2468881	OTU_248583
OTU_561294	OTU_4470206	OTU_526534	OTU_535097
OTU_176468	OTU_260507	OTU_4378165	OTU_114611
OTU_110404	OTU_139321	OTU_1127531	OTU_1962478
OTU_4422388	OTU_830696	OTU_4454068	OTU_827224
OTU_9250	OTU_202760	OTU_820315	OTU_14686
OTU_4365172	OTU_1101413	OTU_548055	OTU_104622
OTU_751973	OTU_140854	OTU_686972	OTU_4346649
OTU_231442	OTU_326069	OTU_219804	OTU_618010
OTU_632835	OTU_718250	OTU_252198	OTU_452541
OTU_3151924	OTU_3184132	OTU_217482	OTU_79806
OTU_237247	OTU_799747	OTU_148003	OTU_1110402
OTU_188632	OTU_1109429	OTU_4456062	OTU_349981
OTU_1132384	OTU_140860	OTU_1144356	OTU_887641
OTU_448893	OTU_845243	OTU_266540	OTU_3846492
OTU_4420474	OTU_171961	OTU_592849	OTU_637546
OTU_350896	OTU_4454068	OTU_1719246	OTU_763588
OTU_246575	OTU_827943	OTU_2513890	OTU_614465
OTU_356864	OTU_170405	OTU_336164	OTU_4464303
OTU_4376235	OTU_4345912	OTU_4296988	OTU_244161
OTU_4378795	OTU_4235445	OTU_253290	OTU_813617
OTU_830696	OTU_995900	OTU_336852	OTU_834829
OTU_591923	OTU_164822	OTU_14637	OTU_4304201
OTU_9061	OTU_4273894	OTU_4301668	OTU_164430
OTU_160563	OTU_161901	OTU_14392	OTU_114379
OTU_158140	OTU_423025	OTU_4250206	OTU_3136118
OTU_4442358	OTU_828124	OTU_4414783	OTU_124341
OTU_4416445	OTU_4417377	OTU_164915	OTU_1104936
OTU_8906	OTU_151390	OTU_563273	OTU_189118
OTU_819387	OTU_815259	OTU_4376926	OTU_1103501
OTU_836362	OTU_614695	OTU_1109247	OTU_195179
OTU_160220	OTU_528952	OTU_246087	OTU_4430475
OTU_4303114	OTU_155221	OTU_514015	OTU_285927
OTU_876714	OTU_4319691	OTU_1022184	OTU_3184132
OTU_2016098	OTU_1507389	OTU_3171486	OTU_258367
OTU_3633321	OTU_240810	OTU_1141188	OTU_226424
OTU_4354160	OTU_590136	OTU_4380863	OTU_225284
OTU_3462224	OTU_224123	OTU_522749	OTU_162215
OTU_143462	OTU_510057	OTU_275708	OTU_231832
OTU_1680561	OTU_543389	OTU_220349	OTU_4383958
OTU_768553	OTU_155361	OTU_4399988	OTU_4403542
OTU_4341099	OTU_100650	OTU_961783	OTU_828524
OTU_4128270	OTU_1980945	OTU_4351077	OTU_586483
OTU_1649772	OTU_64506	OTU_220012	OTU_2707396
OTU_4453271	OTU_844663	OTU_845178	OTU_3728119
OTU_580295	OTU_4313148	OTU_150456	OTU_279948
OTU_4482598	OTU_147334	OTU_225088	OTU_140967
OTU_377895	OTU_280459	OTU_4417200	OTU_73464
OTU_366451	OTU_189563	OTU_521384	OTU_263552
OTU_148003	OTU_818369	OTU_3136118	OTU_454228
OTU_825989	OTU_2475174	OTU_4024559	OTU_79171
OTU_140786	OTU_591923	OTU_4392183	OTU_822899
OTU_105218	OTU_9846	OTU_255657	OTU_318906
OTU_782289	OTU_4399488	OTU_606063	OTU_300729
OTU_241734	OTU_4368597	OTU_534965	OTU_213522
OTU_9994	OTU_140829	OTU_766903	OTU_988073
OTU_4423024	OTU_3232397	OTU_1010113	OTU_4344967
OTU_4359731	OTU_874999	OTU_88337	OTU_831590
OTU_4325003	OTU_748483	OTU_814442	OTU_4313261
OTU_836394	OTU_2457426	OTU_922761	OTU_703635
OTU_152859	OTU_4374146	OTU_559204	OTU_2489887
OTU_818369	OTU_4353801	OTU_45848	OTU_263013
OTU_224745	OTU_4409659	OTU_245598	OTU_4430681
OTU_202760	OTU_1055734	OTU_769746	OTU_543864
OTU_975991	OTU_256834	OTU_839235	OTU_827039
OTU_718250	OTU_410048	OTU_4380426	OTU_151390
OTU_707770	OTU_79171	OTU_2462226	OTU_1114701
OTU_794948	OTU_3462224	OTU_656517	OTU_3908645
OTU_1108701	OTU_339934	OTU_359629	OTU_1137939
OTU_777031	OTU_245598	OTU_9250	OTU_4376929
OTU_219248	OTU_820315	OTU_874750	OTU_151324
OTU_4456892	OTU_167760	OTU_4361178	OTU_823133
OTU_1896186	OTU_4439030	OTU_367808	OTU_80133
OTU_4337173	OTU_4425441	OTU_3482979	OTU_4439032
OTU_255774	OTU_168069	OTU_168183	OTU_2589305
OTU_960682	OTU_140758	OTU_4384166	OTU_4422411
OTU_538750	OTU_4327501	OTU_350043	OTU_3555655
OTU_140912	OTU_4365172	OTU_4356421	OTU_4425763
OTU_233401	OTU_4427030	OTU_138850	OTU_146723
OTU_60325	OTU_4302222	OTU_4297589	OTU_3151924
OTU_461764	OTU_1133769	OTU_46318	OTU_1132384
OTU_387053	OTU_4371222	OTU_9912	OTU_9033
OTU_1122077	OTU_246087	OTU_606419	OTU_249556
OTU_4393367	OTU_60329	OTU_4319637	OTU_171373
OTU_10002	OTU_140901	OTU_4388820	OTU_4412058
OTU_786708	OTU_3544894	OTU_1076126	OTU_338756
OTU_339439	OTU_1813872	OTU_4475364	OTU_3544894
OTU_530416	OTU_968675	OTU_546825	OTU_3267277
OTU_143362	OTU_219088	OTU_143365	OTU_275708
OTU_305129	OTU_537871	OTU_2429421	OTU_750018
OTU_779164	OTU_8525	OTU_102729	OTU_4399988
OTU_4334049	OTU_4426980	OTU_106691	OTU_819875
OTU_161677	OTU_279374	OTU_540946	OTU_557549
OTU_155859	OTU_1116348	OTU_238116	OTU_224274
OTU_938794	OTU_562023	OTU_851630	OTU_691392
OTU_289441	OTU_226424	OTU_99331	OTU_816992
OTU_250135	OTU_140920	OTU_4295763	OTU_533246
OTU_4375000	OTU_2468881	OTU_243777	OTU_617835
OTU_270355	OTU_557974	OTU_240810	OTU_4343834
OTU_140758	OTU_4389271	OTU_227761	OTU_4454529
OTU_85371	OTU_585394	OTU_821820	OTU_239362
OTU_276135	OTU_73464	OTU_663718	OTU_140823
OTU_103728	OTU_235024	OTU_225795	OTU_527397
OTU_538000	OTU_93777	OTU_766991	OTU_688934
OTU_4414783	OTU_274754	OTU_1135348	OTU_233981
OTU_164915	OTU_8114	OTU_338756	OTU_144307
OTU_887641	OTU_1030307	OTU_4469420	OTU_10211
OTU_9246	OTU_513114	OTU_1075551	OTU_140931
OTU_4329246	OTU_4392233	OTU_807118	OTU_4356926
OTU_4389037	OTU_227662	OTU_164430	OTU_1135220
OTU_620458	OTU_143131	OTU_549837	OTU_121180
OTU_223307	OTU_4296080	OTU_1145751	OTU_140860
OTU_141244	OTU_3505031	OTU_4424737	OTU_834767
OTU_161381	OTU_140875	OTU_617835	OTU_358670
OTU_4455895	OTU_124309	OTU_4452613	OTU_23694
OTU_816090	OTU_836291	OTU_988542	OTU_4382169
OTU_1813872	OTU_817734	OTU_297771	OTU_93777
OTU_968675	OTU_4433274	OTU_560886	OTU_272189
OTU_134671	OTU_834845	OTU_4343834	OTU_1078027
OTU_266148	OTU_4376918	OTU_168254	OTU_4406968
OTU_139289	OTU_4483895	OTU_60573	OTU_4217232
OTU_4408129	OTU_1097359	OTU_819999	OTU_305129
OTU_541859	OTU_4352233	OTU_4474787	OTU_87839
OTU_341460	OTU_4358021	OTU_2046416	OTU_669175
OTU_573184	OTU_1112793	OTU_239362	OTU_1105883
OTU_590124	OTU_744371	OTU_776657	OTU_173543
OTU_549837	OTU_538000	OTU_10211	OTU_746562
OTU_220953	OTU_4302708	OTU_828524	OTU_827487
OTU_4305901	OTU_1116669	OTU_4356926	OTU_9787
OTU_988542	OTU_133533	OTU_557974	OTU_783638
OTU_106711	OTU_661898	OTU_9245	OTU_839235
OTU_138840	OTU_543151	OTU_410048	OTU_229619
OTU_4478918	OTU_4425571	OTU_4392233	OTU_817209
OTU_237364	OTU_1105459	OTU_10002	OTU_532722
OTU_679616	OTU_258724	OTU_1791578	OTU_91296
OTU_9846	OTU_533787	OTU_2072645	OTU_541517
OTU_379908	OTU_140959	OTU_166235	OTU_611597
OTU_140854	OTU_4377104	OTU_929476	OTU_827726
OTU_688934	OTU_961783	OTU_4439030	OTU_103411
OTU_2468881	OTU_782953	OTU_561327	OTU_581021
OTU_720489	OTU_1120434	OTU_83070	OTU_4318649
OTU_239924	OTU_138840	OTU_168069	OTU_668514
OTU_367809	OTU_4356828	OTU_3159130	OTU_366451
OTU_557974	OTU_4323393	OTU_9249	OTU_4369489
OTU_2058382	OTU_679616	OTU_4452665	OTU_3908642
OTU_251914	OTU_84384	OTU_366451	OTU_61102
OTU_140921	OTU_110186	OTU_553648	OTU_3664774
OTU_1123222	OTU_4441573	OTU_4338897	OTU_613294
OTU_819636	OTU_4475144	OTU_3057707	OTU_874750
OTU_256834	OTU_322094	OTU_276934	OTU_1130435
OTU_123510	OTU_538750	OTU_4420059	OTU_786099
OTU_1791578	OTU_834767	OTU_1105502	OTU_149317
OTU_4421336	OTU_140967	OTU_4414985	OTU_4364741
OTU_4430682	OTU_834626	OTU_551850	OTU_2345806
OTU_45848	OTU_10390	OTU_2937841	OTU_891804
OTU_4335474	OTU_4414344	OTU_561398	OTU_4372111
OTU_3109779	OTU_168614	OTU_168194	OTU_4299417
OTU_3513556	OTU_147872	OTU_138389	OTU_951205
OTU_170405	OTU_272189	OTU_4349444	OTU_3664772
OTU_166235	OTU_123510	OTU_4397076	OTU_3212827
OTU_929476	OTU_160220	OTU_313253	OTU_722182
OTU_4482374	OTU_368849	OTU_540755	OTU_4455861
OTU_245598	OTU_522240	OTU_109247	OTU_3950299
OTU_341800	OTU_891054	OTU_152690	OTU_2529278
OTU_824402	OTU_45848	OTU_73951	OTU_543151
OTU_656517	OTU_368293	OTU_4449851	OTU_4329246
OTU_109535	OTU_4412902	OTU_4305211	OTU_295053
OTU_588216	OTU_10365	OTU_4336960	OTU_4423024
OTU_561762	OTU_569335	OTU_332556	OTU_561839
OTU_155221	OTU_213522	OTU_288207	OTU_89393
OTU_763313	OTU_811179	OTU_113352	OTU_2119418
OTU_4383599	OTU_774465	OTU_203264	OTU_37061
OTU_4434147	OTU_353821	OTU_4419982	OTU_4337664
OTU_1507389	OTU_4299696	OTU_159911	OTU_4337171
OTU_263449	OTU_1115336	OTU_9033	OTU_542044
OTU_4425571	OTU_1126421	OTU_3829957	OTU_99056
OTU_179713	OTU_359629	OTU_4389037	OTU_4300962
OTU_219439	OTU_770475	OTU_831789	OTU_535159
OTU_202466	OTU_4422388	OTU_511908	OTU_319900
OTU_4396367	OTU_4318649	OTU_4397471	OTU_4358093
OTU_590825	OTU_588216	OTU_134671	OTU_216433
OTU_727218	OTU_217928	OTU_2651538	OTU_363383
OTU_4399988	OTU_518002	OTU_254662	OTU_4454531
OTU_4371219	OTU_231442	OTU_140959	OTU_225487
OTU_104313	OTU_217482	OTU_4322538	OTU_4379318
OTU_3908648	OTU_4449979	OTU_590124	OTU_273239
OTU_1120153	OTU_2534140	OTU_656881	OTU_151057
OTU_4323393	OTU_3057707	OTU_4430561	OTU_567944
OTU_562023	OTU_3350931	OTU_356864	OTU_552812
OTU_4355474	OTU_520731	OTU_544420	OTU_813457
OTU_326069	OTU_295053	OTU_358042	OTU_4452613
OTU_84384	OTU_144048	OTU_1120434	OTU_812095
OTU_4321784	OTU_231787	OTU_1594232	OTU_4318989
OTU_464480	OTU_727218	OTU_106711	OTU_276867
OTU_312531	OTU_4380863	OTU_1104638	OTU_1126111
OTU_140860	OTU_970796	OTU_139321	OTU_4406967
OTU_4343531	OTU_231908	OTU_140837	OTU_2680998
OTU_4353801	OTU_760529	OTU_20321	OTU_4336055
OTU_362505	OTU_363383	OTU_225284	OTU_789777
OTU_3453734	OTU_189438	OTU_4399621	OTU_1108701
OTU_4067355	OTU_1645783	OTU_239924	OTU_3240573
OTU_8114	OTU_224745	OTU_45775	OTU_158140
OTU_342876	OTU_877752	OTU_4389271	OTU_4343005
OTU_321584	OTU_36812	OTU_538750	OTU_36441
OTU_1663575	OTU_788593	OTU_263552	OTU_1129328
OTU_840291	OTU_4355474	OTU_540793	OTU_83123
OTU_806832	OTU_219248	OTU_819636	OTU_2457426
OTU_578231	OTU_4456892	OTU_819387	OTU_45775
OTU_1896184	OTU_3240573	OTU_756496	OTU_564290
OTU_87839	OTU_173204	OTU_368849	OTU_4454257
OTU_852375	OTU_10001	OTU_4296080	OTU_687792
OTU_686972	OTU_576068	OTU_694780	OTU_540402
OTU_202610	OTU_279948	OTU_4345579	OTU_123987
OTU_1517154	OTU_2058382	OTU_283485	OTU_541977
OTU_828474	OTU_778478	OTU_831590	OTU_1111696
OTU_9249	OTU_38945	OTU_176468	OTU_804705
OTU_4120405	OTU_263552	OTU_1649772	OTU_368849
OTU_815259	OTU_163421	OTU_3443818	OTU_45848
OTU_1112793	OTU_168415	OTU_263013	OTU_342096
OTU_643678	OTU_664955	OTU_151390	OTU_368293
OTU_1133201	OTU_819387	OTU_91296	OTU_2072645
OTU_3781237	OTU_4406968	OTU_752584	OTU_832223
OTU_200250	OTU_4385553	OTU_406361	OTU_810947
OTU_383376	OTU_687940	OTU_90686	OTU_224212
OTU_2654263	OTU_4454295	OTU_1105712	OTU_187398
OTU_4333022	OTU_676211	OTU_1107694	OTU_167760
OTU_1120717	OTU_2769212	OTU_231442	OTU_144814
OTU_4434190	OTU_166235	OTU_4302708	OTU_1146761
OTU_295053	OTU_929476	OTU_32285	OTU_512826
OTU_342525	OTU_635303	OTU_216497	OTU_119010
OTU_577261	OTU_4393057	OTU_1134994	OTU_561327
OTU_3799784	OTU_830290	OTU_1141940	OTU_3443818
OTU_4448012	OTU_146567	OTU_534570	OTU_921945
OTU_961783	OTU_556212	OTU_836304	OTU_3908638
OTU_164430	OTU_202610	OTU_4402519	OTU_834845
OTU_4426851	OTU_833507	OTU_576007	OTU_587103
OTU_4375080	OTU_826178	OTU_4471631	OTU_112308
OTU_563359	OTU_561762	OTU_168313	OTU_1684080
OTU_1126506	OTU_752584	OTU_563559	OTU_4382017
OTU_3136118	OTU_833731	OTU_641490	OTU_4452665
OTU_1120434	OTU_32285	OTU_117907	OTU_350105
OTU_1116348	OTU_287032	OTU_4363413	OTU_4482362
OTU_4340065	OTU_346056	OTU_547704	OTU_1142524
OTU_36812	OTU_284672	OTU_2454364	OTU_549293
OTU_4368597	OTU_243777	OTU_4366003	OTU_2113291
OTU_226424	OTU_311522	OTU_354839	OTU_518002
OTU_4386920	OTU_4376926	OTU_156055	OTU_4406763
OTU_834767	OTU_808031	OTU_680608	OTU_3443340
OTU_2874058	OTU_236142	OTU_1114383	OTU_32285
OTU_687792	OTU_3171486	OTU_4407979	OTU_141607
OTU_1105944	OTU_223307	OTU_133533	OTU_280369
OTU_838558	OTU_161381	OTU_669356	OTU_139282
OTU_332557	OTU_4300962	OTU_1550603	OTU_348903
OTU_283485	OTU_678813	OTU_279231	OTU_779927
OTU_4433076	OTU_406145	OTU_141082	OTU_1029559
OTU_2072645	OTU_4371220	OTU_141146	OTU_1939847
OTU_2205008	OTU_4424871	OTU_27032	OTU_1136256
OTU_1105883	OTU_517436	OTU_4412555	OTU_1106960
OTU_4351855	OTU_1145751	OTU_142888	OTU_313351
OTU_46931	OTU_104313	OTU_1106278	OTU_4378846
OTU_2660003	OTU_4309323	OTU_561839	OTU_106991
OTU_511035	OTU_8994	OTU_140966	OTU_821190
OTU_91901	OTU_1078373	OTU_536390	OTU_576533
OTU_4401450	OTU_4465319	OTU_223307	OTU_269930
OTU_541517	OTU_1120153	OTU_37061	OTU_109450
OTU_889025	OTU_4418165	OTU_4371220	OTU_79936
OTU_133396	OTU_833174	OTU_682945	OTU_1126459
OTU_60346	OTU_617835	OTU_1111895	OTU_4319630
OTU_95623	OTU_101788	OTU_4325003	OTU_227761
OTU_174219	OTU_988542	OTU_266148	OTU_263449
OTU_812682	OTU_4366904	OTU_319900	OTU_243015
OTU_287032	OTU_387390	OTU_631620	OTU_2116285
OTU_4474160	OTU_4302982	OTU_1113297	OTU_544177
OTU_4295763	OTU_175477	OTU_8433	OTU_510057
OTU_4250206	OTU_248521	OTU_166890	OTU_808309
OTU_4466618	OTU_1054977	OTU_4455894	OTU_324331
OTU_4455861	OTU_1071450	OTU_4456933	OTU_4441046
OTU_4466616	OTU_707770	OTU_280459	OTU_108340
OTU_4371222	OTU_794948	OTU_149588	OTU_632346
OTU_4253984	OTU_239572	OTU_581782	OTU_2651538
OTU_563273	OTU_4386920	OTU_2475174	OTU_813675
OTU_4458758	OTU_542078	OTU_66199	OTU_8619
OTU_928406	OTU_1135220	OTU_225799	OTU_552449
OTU_862115	OTU_83123	OTU_188486	OTU_536001
OTU_208665	OTU_990864	OTU_1103501	OTU_197286
OTU_543389	OTU_140912	OTU_169182	OTU_1075551
OTU_4464303	OTU_4437190	OTU_4454529	OTU_4394926
OTU_2924870	OTU_4067355	OTU_1146540	OTU_555870
OTU_4364083	OTU_1105944	OTU_3439	OTU_108909
OTU_295031	OTU_222043	OTU_4386920	OTU_4408129
OTU_1075551	OTU_119545	OTU_636446	OTU_930834
OTU_4306157	OTU_246864	OTU_3240573	OTU_356864
OTU_363383	OTU_1790396	OTU_171217	OTU_912967
OTU_4454531	OTU_3061119	OTU_2457426	OTU_846104
OTU_4377842	OTU_4478842	OTU_4374146	OTU_876540
OTU_846104	OTU_4227110	OTU_255774	OTU_806686
OTU_993258	OTU_822899	OTU_93777	OTU_219900
OTU_543958	OTU_342096	OTU_1078027	OTU_4418165
OTU_9710	OTU_345362	OTU_227662	OTU_279374
OTU_284090	OTU_283485	OTU_282250	OTU_524724
OTU_463204	OTU_2072645	OTU_267884	OTU_1916970
OTU_175477	OTU_831590	OTU_156459	OTU_4435982
OTU_248521	OTU_4320919	OTU_786708	OTU_36812
OTU_788593	OTU_4363066	OTU_4227110	OTU_27646
OTU_586746	OTU_524433	OTU_342096	OTU_4400016
OTU_74192	OTU_162796	OTU_3964538	OTU_9846
OTU_140803	OTU_656517	OTU_676211	OTU_140829
OTU_239572	OTU_172125	OTU_835586	OTU_540269
OTU_309143	OTU_308433	OTU_578058	OTU_924547
OTU_3240573	OTU_8965	OTU_774465	OTU_239572
OTU_4442777	OTU_879361	OTU_2352826	OTU_219248
OTU_796969	OTU_515257	OTU_243229	OTU_561543
OTU_83123	OTU_311837	OTU_249525	OTU_2295958
OTU_313689	OTU_3781237	OTU_4353093	OTU_4303373
OTU_963344	OTU_4350763	OTU_830605	OTU_262708
OTU_1139932	OTU_203264	OTU_364163	OTU_1131058
OTU_222043	OTU_3622774	OTU_838159	OTU_4456891
OTU_960463	OTU_540876	OTU_4417377	OTU_1047956
OTU_988314	OTU_961009	OTU_4363066	OTU_367809
OTU_143131	OTU_688324	OTU_347439	OTU_1064003
OTU_79171	OTU_295031	OTU_792863	OTU_329096
OTU_526430	OTU_631620	OTU_1517154	OTU_585394
OTU_239195	OTU_1121004	OTU_3908642	OTU_4437190
OTU_545268	OTU_836394	OTU_566243	OTU_65383
OTU_815715	OTU_4371219	OTU_4326177	OTU_179300
OTU_552376	OTU_4454531	OTU_337459	OTU_1055734
OTU_515265	OTU_4426851	OTU_4461030	OTU_836362
OTU_585817	OTU_4377842	OTU_571767	OTU_267884
OTU_140875	OTU_4453758	OTU_228556	OTU_234701
OTU_4333705	OTU_220953	OTU_627765	OTU_160873
OTU_1111882	OTU_563359	OTU_4382827	OTU_2016098
OTU_3714917	OTU_2084364	OTU_4374639	OTU_786708
OTU_817734	OTU_2317377	OTU_2012617	OTU_559204
OTU_786396	OTU_560886	OTU_286880	OTU_4227110
OTU_2462226	OTU_669183	OTU_247009	OTU_182912
OTU_359629	OTU_513808	OTU_100100	OTU_20333
OTU_999394	OTU_4331183	OTU_152419	OTU_1000161
OTU_176426	OTU_4331426	OTU_239470	OTU_833935
OTU_731346	OTU_586746	OTU_4449011	OTU_248961
OTU_4352233	OTU_40554	OTU_820963	OTU_237976
OTU_4452665	OTU_140803	OTU_540404	OTU_1130903
OTU_4358021	OTU_4321784	OTU_758174	OTU_559562
OTU_142419	OTU_2295958	OTU_4359869	OTU_3015659
OTU_2654261	OTU_930283	OTU_14374	OTU_221361
OTU_3569088	OTU_141367	OTU_2553200	OTU_2352826
OTU_4424863	OTU_367809	OTU_156357	OTU_290849
OTU_113289	OTU_150989	OTU_105434	OTU_176468
OTU_4419982	OTU_837781	OTU_4314198	OTU_3441900
OTU_4339214	OTU_233401	OTU_289634	OTU_834926
OTU_372958	OTU_251914	OTU_2140546	OTU_440184
OTU_510057	OTU_1137076	OTU_4423422	OTU_180060
OTU_159003	OTU_759061	OTU_542410	OTU_4353093
OTU_3622774	OTU_638942	OTU_818254	OTU_4334160
OTU_820796	OTU_387053	OTU_287559	OTU_786396
OTU_225795	OTU_267884	OTU_238738	OTU_46931
OTU_155361	OTU_876714	OTU_4425763	OTU_548055
OTU_338140	OTU_786708	OTU_4315675	OTU_513078
OTU_171373	OTU_4433076	OTU_812155	OTU_141564
OTU_290774	OTU_318906	OTU_4253984	OTU_4333216
OTU_231787	OTU_669175	OTU_188632	OTU_4326177
OTU_614465	OTU_578058	OTU_4339214	OTU_278130
OTU_324331	OTU_4344967	OTU_169360	OTU_457044
OTU_9036	OTU_138914	OTU_4370291	OTU_276135
OTU_952534	OTU_187398	OTU_342525	OTU_4438284
OTU_275708	OTU_176468	OTU_568727	OTU_4344753
OTU_544824	OTU_1649772	OTU_4342915	OTU_854050
OTU_631620	OTU_4313261	OTU_4386030	OTU_151865
OTU_1121004	OTU_162823	OTU_544851	OTU_610339
OTU_760529	OTU_180060	OTU_161381	OTU_1123414
OTU_807118	OTU_837574	OTU_202466	OTU_781407
OTU_844663	OTU_4353093	OTU_688324	OTU_256974
OTU_4453758	OTU_364163	OTU_970796	OTU_3662847
OTU_544420	OTU_839175	OTU_813675	OTU_148003
OTU_124341	OTU_1117187	OTU_231908	OTU_516292
OTU_4452613	OTU_792863	OTU_4317730	OTU_280661
OTU_513808	OTU_9250	OTU_1109251	OTU_539941
OTU_4343834	OTU_103728	OTU_197286	OTU_532888
OTU_2426688	OTU_4382827	OTU_546144	OTU_254397
OTU_255657	OTU_337212	OTU_83705	OTU_138291
OTU_4331183	OTU_629404	OTU_139289	OTU_1103557
OTU_110186	OTU_835346	OTU_557138	OTU_226299
OTU_575480	OTU_4295763	OTU_292289	OTU_988157
OTU_144307	OTU_669356	OTU_780261	OTU_251001
OTU_2295958	OTU_4250206	OTU_109731	OTU_76490
OTU_558970	OTU_632835	OTU_666757	OTU_581763
OTU_191235	OTU_3151924	OTU_240135	OTU_38159
OTU_279948	OTU_4253984	OTU_541119	OTU_308629
OTU_837781	OTU_1550603	OTU_9710	OTU_160653
OTU_221209	OTU_243015	OTU_833174	OTU_2862781
OTU_4382169	OTU_822991	OTU_3078643	OTU_4350498
OTU_263552	OTU_760382	OTU_9868	OTU_914789
OTU_119545	OTU_563273	OTU_2251904	OTU_426566
OTU_170409	OTU_141082	OTU_100497	OTU_2181341
OTU_725048	OTU_4337172	OTU_224745	OTU_4350270
OTU_557211	OTU_1022184	OTU_564431	OTU_4358875
OTU_4378164	OTU_4389037	OTU_1126111	OTU_814065
OTU_578058	OTU_140966	OTU_285927	OTU_73722
OTU_4344967	OTU_3895061	OTU_2680998	OTU_4378770
OTU_508943	OTU_290774	OTU_102194	OTU_238563
OTU_4361518	OTU_110621	OTU_3184132	OTU_235125
OTU_103025	OTU_546144	OTU_194508	OTU_808046
OTU_806487	OTU_4394926	OTU_527397	OTU_817300
OTU_261144	OTU_849314	OTU_688934	OTU_25337
OTU_633252	OTU_3908648	OTU_226424	OTU_38733
OTU_2639475	OTU_114510	OTU_231832	OTU_1121340
OTU_4210142	OTU_255657	OTU_4383958	OTU_875734
OTU_611597	OTU_754778	OTU_2707396	OTU_325888
OTU_770475	OTU_261110	OTU_1064003	OTU_794581
OTU_3908642	OTU_168759	OTU_2058382	OTU_812155
OTU_4483911	OTU_74192	OTU_358670	OTU_816156
OTU_627765	OTU_144307	OTU_3043954	OTU_838674
OTU_744371	OTU_814504	OTU_4452050	OTU_242843
OTU_618010	OTU_2115593	OTU_4067355	OTU_27032
OTU_4312029	OTU_104391	OTU_687792	OTU_4412555
OTU_83055	OTU_821562	OTU_222043	OTU_590132
OTU_4311208	OTU_832634	OTU_540402	OTU_4417158
OTU_133533	OTU_4405397	OTU_839597	OTU_4473176
OTU_3350931	OTU_267559	OTU_1548009	OTU_4392747
OTU_1110402	OTU_540578	OTU_279910	OTU_251507
OTU_669356	OTU_1078027	OTU_387053	OTU_152527
OTU_349981	OTU_836362	OTU_4406968	OTU_100027
OTU_2529278	OTU_2016098	OTU_876714	OTU_4461938
OTU_4376926	OTU_4430682	OTU_4430682	OTU_194461
OTU_141146	OTU_1663575	OTU_1663575	OTU_9036
OTU_892778	OTU_4419665	OTU_345362	OTU_814112
OTU_4305439	OTU_4217232	OTU_552376	OTU_226949
OTU_246087	OTU_9787	OTU_579499	OTU_187488
OTU_536390	OTU_4380426	OTU_237976	OTU_715447
OTU_3895061	OTU_824402	OTU_250296	OTU_4433019
OTU_865469	OTU_172717	OTU_2769196	OTU_4327205
OTU_3544894	OTU_1110955	OTU_187398	OTU_470879
OTU_1109251	OTU_836546	OTU_4309472	OTU_624661
OTU_546144	OTU_9249	OTU_4376234	OTU_611988
OTU_247507	OTU_4452665	OTU_4433274	OTU_355736
OTU_4351077	OTU_366451	OTU_833876	OTU_1028594
OTU_138826	OTU_337459	OTU_10175	OTU_544420
OTU_292289	OTU_1105712	OTU_826298	OTU_999046
OTU_876540	OTU_643678	OTU_832811	OTU_563359
OTU_114379	OTU_203364	OTU_828124	OTU_3908648
OTU_548694	OTU_148003	OTU_532722	OTU_151023
OTU_776980	OTU_525418	OTU_112308	OTU_534898
OTU_189438	OTU_514506	OTU_839175	OTU_830688
OTU_3592276	OTU_1132406	OTU_1126421	OTU_128429
OTU_188486	OTU_171048	OTU_9819	OTU_4378351
OTU_754778	OTU_840374	OTU_4401450	OTU_158267
OTU_261110	OTU_4334140	OTU_4210142	OTU_284014
OTU_1054977	OTU_775089	OTU_891034	OTU_140946
OTU_333373	OTU_1890229	OTU_635304	OTU_45496
OTU_113783	OTU_4414783	OTU_350105	OTU_4471819
OTU_228974	OTU_237247	OTU_4318649	OTU_140870
OTU_1135220	OTU_279231	OTU_241822	OTU_1101413
OTU_4441573	OTU_169360	OTU_1135136	OTU_562023
OTU_834626	OTU_2534143	OTU_561762	OTU_140854
OTU_101407	OTU_208665	OTU_795272	OTU_569459
OTU_274754	OTU_142888	OTU_1888072	OTU_140803
OTU_394796	OTU_9033	OTU_1112793	OTU_836096
OTU_179300	OTU_4417158	OTU_744371	OTU_542496
OTU_311867	OTU_249556	OTU_4452444	OTU_585701
OTU_579115	OTU_620458	OTU_203364	OTU_86032
OTU_1055734	OTU_831789	OTU_4302300	OTU_141367
OTU_267884	OTU_4359731	OTU_615449	OTU_4356978
OTU_4350025	OTU_2119418	OTU_339020	OTU_275097
OTU_521318	OTU_202466	OTU_3011885	OTU_796969
OTU_182912	OTU_3267277	OTU_270598	OTU_10001
OTU_541255	OTU_2924870	OTU_1620065	OTU_4441573
OTU_202829	OTU_275708	OTU_685571	OTU_103166
OTU_318906	OTU_828623	OTU_816512	OTU_313689
OTU_151646	OTU_4475523	OTU_4466454	OTU_576068
OTU_774465	OTU_4383959	OTU_564081	OTU_150989
OTU_2352826	OTU_3531225	OTU_1121038	OTU_140921
OTU_560629	OTU_4322538	OTU_301472	OTU_2281837
OTU_440184	OTU_289709	OTU_313454	OTU_4401857
OTU_360440	OTU_548694	OTU_112434	OTU_728119
OTU_410307	OTU_106711	OTU_4366242	OTU_1142922
OTU_222706	OTU_237364	OTU_299851	OTU_349228
OTU_544402	OTU_463204	OTU_340614	OTU_886205
OTU_922584	OTU_188486	OTU_828146	OTU_249895
OTU_543864	OTU_1111294	OTU_1129680	OTU_4381606
OTU_1684080	OTU_1139569	OTU_1951826	OTU_759061
OTU_151390	OTU_4336055	OTU_4307897	OTU_819387
OTU_3159130	OTU_575480	OTU_210559	OTU_239195
OTU_752584	OTU_3439964	OTU_448985	OTU_4430682
OTU_566243	OTU_309143	OTU_73347	OTU_827943
OTU_4374639	OTU_558970	OTU_4386267	OTU_3467750
OTU_4302222	OTU_796969	OTU_28540	OTU_143462
OTU_4320406	OTU_313689	OTU_149265	OTU_4378164
OTU_587444	OTU_556184	OTU_4463224	OTU_827653
OTU_426919	OTU_4337470	OTU_4362057	OTU_170077
OTU_4306505	OTU_586757	OTU_4389289	OTU_864786
OTU_1109623	OTU_191235	OTU_272947	OTU_554346
OTU_253428	OTU_144452	OTU_238996	OTU_203157
OTU_3555655	OTU_4382169	OTU_253695	OTU_83070
OTU_243777	OTU_8906	OTU_573157	OTU_4315084
OTU_812155	OTU_37948	OTU_332471	OTU_364163
OTU_203264	OTU_510870	OTU_153131	OTU_4297918
OTU_552544	OTU_229009	OTU_153009	OTU_805022
OTU_2116285	OTU_2297611	OTU_1134331	OTU_832811
OTU_74559	OTU_4306121	OTU_643311	OTU_347439
OTU_142888	OTU_233487	OTU_566839	OTU_9819
OTU_165929	OTU_9027	OTU_4350763	OTU_162702
OTU_4337172	OTU_87839	OTU_838674	OTU_414568
OTU_1022184	OTU_1105883	OTU_242843	OTU_2401831
OTU_140966	OTU_2352826	OTU_263449	OTU_4421902
OTU_89393	OTU_290849	OTU_552544	OTU_3250064
OTU_548944	OTU_170774	OTU_200891	OTU_116756
OTU_110621	OTU_566976	OTU_827026	OTU_107652
OTU_4371220	OTU_1146761	OTU_3846492	OTU_1145551
OTU_3267277	OTU_4378322	OTU_3070686	OTU_1131622
OTU_2651538	OTU_261144	OTU_251737	OTU_377895
OTU_254662	OTU_558081	OTU_573409	OTU_1888072
OTU_806686	OTU_10175	OTU_4337172	OTU_4378167
OTU_4387627	OTU_347439	OTU_559954	OTU_218836
OTU_533246	OTU_333782	OTU_637546	OTU_4483911
OTU_560075	OTU_543864	OTU_590132	OTU_238208
OTU_812095	OTU_4382017	OTU_552922	OTU_520638
OTU_1104936	OTU_350105	OTU_548944	OTU_238944
OTU_667570	OTU_406361	OTU_4380886	OTU_553648
OTU_614182	OTU_553648	OTU_614465	OTU_1105712
OTU_4403651	OTU_248583	OTU_251507	OTU_311279
OTU_1103501	OTU_228556	OTU_125125	OTU_288070
OTU_4331426	OTU_133396	OTU_533688	OTU_4365717
OTU_168759	OTU_261920	OTU_152527	OTU_249311
OTU_801276	OTU_328708	OTU_528421	OTU_138009
OTU_233255	OTU_146723	OTU_816090	OTU_4318693
OTU_40554	OTU_2529278	OTU_544824	OTU_545577
OTU_4336055	OTU_816156	OTU_523618	OTU_823690
OTU_141367	OTU_164915	OTU_1121004	OTU_1115562
OTU_4356978	OTU_188632	OTU_444962	OTU_4338062
OTU_173204	OTU_4339214	OTU_1108656	OTU_4323139
OTU_322094	OTU_140955	OTU_164304	OTU_13841
OTU_821562	OTU_561839	OTU_112159	OTU_14592
OTU_145002	OTU_526024	OTU_219229	OTU_334666
OTU_556184	OTU_780555	OTU_3789156	OTU_624220
OTU_2445338	OTU_548944	OTU_301184	OTU_304550
OTU_550333	OTU_244161	OTU_571322	OTU_3721067
OTU_4331184	OTU_4302975	OTU_1139929	OTU_4441050
OTU_677819	OTU_114572	OTU_124341	OTU_554261
OTU_65383	OTU_522749	OTU_346431	OTU_4474083
OTU_922761	OTU_319900	OTU_348680	OTU_266046
OTU_1078027	OTU_1109251	OTU_4403651	OTU_574920
OTU_146524	OTU_108909	OTU_195179	OTU_108729
OTU_699789	OTU_350896	OTU_4430475	OTU_1135798
OTU_510870	OTU_138826	OTU_9846	OTU_620189
OTU_166692	OTU_246575	OTU_153173	OTU_821975
OTU_160873	OTU_590124	OTU_540269	OTU_580196
OTU_352164	OTU_846104	OTU_924547	OTU_367949
OTU_303883	OTU_806686	OTU_280706	OTU_1120278
OTU_3467750	OTU_9710	OTU_144307	OTU_4315885
OTU_3698582	OTU_546332	OTU_834063	OTU_459233
OTU_669175	OTU_4457268	OTU_4303373	OTU_427495
OTU_343089	OTU_4392183	OTU_158140	OTU_4402734
OTU_347685	OTU_2426688	OTU_4343005	OTU_1128607
OTU_3441900	OTU_4403651	OTU_1129328	OTU_467626
OTU_104142	OTU_195179	OTU_1135220	OTU_144283
OTU_342711	OTU_1771876	OTU_140912	OTU_30146
OTU_3473398	OTU_3692710	OTU_279948	OTU_130250
OTU_4301065	OTU_801276	OTU_140967	OTU_4478764
OTU_633624	OTU_233255	OTU_837781	OTU_3664781
OTU_353821	OTU_4391687	OTU_1134953	OTU_901786
OTU_112308	OTU_836096	OTU_4454257	OTU_542842
OTU_4369489	OTU_2295957	OTU_1126691	OTU_329540
OTU_241822	OTU_333373	OTU_362505	OTU_159977
OTU_4326177	OTU_113783	OTU_251914	OTU_4208274
OTU_90686	OTU_4303373	OTU_4382169	OTU_587570
OTU_1105712	OTU_578401	OTU_123987	OTU_4415548
OTU_1962478	OTU_563079	OTU_1142922	OTU_544980
OTU_4338897	OTU_2016095	OTU_349228	OTU_1133140
OTU_839212	OTU_431766	OTU_886205	OTU_145059
OTU_4408227	OTU_19398	OTU_272189	OTU_363125
OTU_1723981	OTU_4356978	OTU_510870	OTU_4466640
OTU_548293	OTU_142511	OTU_822899	OTU_2530338
OTU_400315	OTU_2874058	OTU_368293	OTU_837177
OTU_103400	OTU_65383	OTU_10365	OTU_4322607
OTU_205417	OTU_394796	OTU_171961	OTU_808294
OTU_336397	OTU_179300	OTU_1000161	OTU_328826
OTU_810240	OTU_159766	OTU_303883	OTU_355163
OTU_4425763	OTU_540402	OTU_9027	OTU_2986479
OTU_4315675	OTU_922761	OTU_3467750	OTU_349445
OTU_4350763	OTU_249895	OTU_746562	OTU_3401140
OTU_279231	OTU_1122077	OTU_827487	OTU_88891
OTU_2534143	OTU_4393367	OTU_566976	OTU_1108144
OTU_251737	OTU_332557	OTU_4361518	OTU_24838
OTU_140880	OTU_4354160	OTU_3714917	OTU_1144930
OTU_37061	OTU_806832	OTU_921945	OTU_200891
OTU_4300962	OTU_303883	OTU_4334160	OTU_4454839
OTU_4397471	OTU_143462	OTU_388951	OTU_74559
OTU_970796	OTU_4474203	OTU_4483895	OTU_159003
OTU_2949144	OTU_826230	OTU_3888577	OTU_514015
OTU_197286	OTU_4351855	OTU_414568	OTU_4370291
OTU_555870	OTU_103025	OTU_2401831	OTU_140955
OTU_4383959	OTU_812549	OTU_4421902	OTU_4443429
OTU_1145751	OTU_812151	OTU_731346	OTU_831789
OTU_225487	OTU_822559	OTU_4120405	OTU_4380886
OTU_4379318	OTU_1517154	OTU_4352233	OTU_4380863
OTU_280459	OTU_398017	OTU_4344722	OTU_522749
OTU_2749126	OTU_635304	OTU_172125	OTU_4424871
OTU_833174	OTU_827726	OTU_4376230	OTU_134671
OTU_151057	OTU_4344722	OTU_39706	OTU_301149
OTU_782953	OTU_3908642	OTU_3867172	OTU_3825935
OTU_100497	OTU_566243	OTU_4455652	OTU_224670
OTU_657845	OTU_4326177	OTU_4368600	OTU_4458775
OTU_4423357	OTU_1888072	OTU_833731	OTU_1109362
OTU_1104638	OTU_4378167	OTU_280369	OTU_807118
OTU_124798	OTU_851937	OTU_91829	OTU_138826
OTU_1107917	OTU_827224	OTU_4388402	OTU_1082059
OTU_2475174	OTU_874750	OTU_772116	OTU_4392530
OTU_114510	OTU_4338897	OTU_578974	OTU_2082160
OTU_4302982	OTU_1137939	OTU_808769	OTU_45178
OTU_4455386	OTU_4376929	OTU_579924	OTU_109731
OTU_168254	OTU_618010	OTU_355275	OTU_4378795
OTU_3692710	OTU_808051	OTU_570623	OTU_4305901
OTU_1139569	OTU_309695	OTU_46080	OTU_9939
OTU_4390075	OTU_256089	OTU_619224	OTU_2426688
OTU_562618	OTU_329731	OTU_157716	OTU_327271
OTU_2295957	OTU_141825	OTU_161579	OTU_98237
OTU_930283	OTU_3732168	OTU_235447	OTU_886648
OTU_4303373	OTU_283320	OTU_140271	OTU_4417201
OTU_820375	OTU_4301917	OTU_274794	OTU_4430639
OTU_940035	OTU_3539658	OTU_744023	OTU_334459
OTU_813564	OTU_302312	OTU_294326	OTU_334288
OTU_140787	OTU_4425763	OTU_575979	OTU_316000
OTU_990864	OTU_722182	OTU_1889748
OTU_164443	OTU_4315675	OTU_510857
OTU_150989	OTU_9246	OTU_1710148
OTU_4377242	OTU_179713	OTU_833513
OTU_4175062	OTU_165929	OTU_4439440
OTU_4481606	OTU_225795	OTU_77535
OTU_557690	OTU_637546	OTU_927604
OTU_168614	OTU_590132	OTU_367528
OTU_147872	OTU_342525	OTU_155997
OTU_540402	OTU_568727	OTU_224643
OTU_1030307	OTU_1125984	OTU_4342039
OTU_513114	OTU_112070	OTU_4421322
OTU_3061119	OTU_140880	OTU_220297
OTU_354004	OTU_219439	OTU_69993
OTU_9027	OTU_141244	OTU_1694811
OTU_4217232	OTU_3799784	OTU_728069
OTU_4408874	OTU_4448012	OTU_4322251
OTU_1084045	OTU_4464303	OTU_217358
OTU_33043	OTU_1108886	OTU_140826
OTU_982266	OTU_572750	OTU_370601
OTU_559562	OTU_715447	OTU_4456889
OTU_3015659	OTU_4399988	OTU_4454839
OTU_247615	OTU_4320653	OTU_1132384
OTU_138914	OTU_4304201	OTU_2534143
OTU_187398	OTU_164430	OTU_338200
OTU_242603	OTU_930834	OTU_171373
OTU_512826	OTU_4455894	OTU_511565
OTU_119010	OTU_549837	OTU_63144
OTU_554705	OTU_2749126	OTU_4331769
OTU_4433274	OTU_151023	OTU_533787
OTU_1119039	OTU_3136118	OTU_4371219
OTU_3888577	OTU_552812	OTU_4304201
OTU_9819	OTU_348680	OTU_3774020
OTU_274365	OTU_813457	OTU_114379
OTU_141564	OTU_581782	OTU_4387627
OTU_414568	OTU_667570	OTU_4354477
OTU_235663	OTU_1103501	OTU_697578
OTU_635304	OTU_268501	OTU_3058999
OTU_827726	OTU_4344998	OTU_166908
OTU_101152	OTU_4309708	OTU_4419811
OTU_4318649	OTU_4111715	OTU_96731
OTU_337459	OTU_1146259	OTU_4433833
OTU_217928	OTU_353576	OTU_2752360
OTU_61102	OTU_4390075	OTU_4479405
OTU_228556	OTU_562618	OTU_1529190
OTU_1107694	OTU_141206	OTU_1645783
OTU_4452444	OTU_30929	OTU_812095
OTU_32285	OTU_1013089	OTU_2317377
OTU_2033299	OTU_228974	OTU_237364
OTU_315994	OTU_4351284	OTU_345951
OTU_261043	OTU_103166	OTU_239588
OTU_4407939	OTU_570916	OTU_304641
OTU_821473	OTU_560465	OTU_9870
OTU_1054141	OTU_349314	OTU_4342964
OTU_163331	OTU_4398600	OTU_774740
OTU_141607	OTU_825607	OTU_4424103
OTU_661898	OTU_677819	OTU_36812
OTU_311522	OTU_221209	OTU_27646
OTU_240810	OTU_234148	OTU_4400016
OTU_188369	OTU_1139932	OTU_200856
OTU_547302	OTU_4378165	OTU_835771
OTU_200891	OTU_838558	OTU_84384
OTU_827026	OTU_160873	OTU_4336055
OTU_3846492	OTU_239195	OTU_140981
OTU_338200	OTU_182912	OTU_1110178
OTU_4473176	OTU_20333	OTU_4456892
OTU_974121	OTU_3367928	OTU_86032
OTU_550960	OTU_3015665	OTU_367809
OTU_4443429	OTU_3414589	OTU_161179
OTU_831789	OTU_4335474	OTU_313689
OTU_3171486	OTU_3467750	OTU_556184
OTU_4461938	OTU_1680561	OTU_191235
OTU_766791	OTU_768553	OTU_233401
OTU_813675	OTU_322033	OTU_834626
OTU_814112	OTU_4477719	OTU_274754
OTU_226949	OTU_779164	OTU_394796
OTU_2981825	OTU_4361518	OTU_168415
OTU_319900	OTU_3714917	OTU_236811
OTU_231908	OTU_512826	OTU_811840
OTU_828623	OTU_119010	OTU_4437436
OTU_4475523	OTU_568033	OTU_1134675
OTU_4304201	OTU_513078	OTU_143131
OTU_4424737	OTU_435512	OTU_3061119
OTU_4418165	OTU_4401450	OTU_4331714
OTU_172586	OTU_541517	OTU_2016098
OTU_346431	OTU_4210142	OTU_332557
OTU_567944	OTU_611597	OTU_833408
OTU_189118	OTU_4369489	OTU_806832
OTU_387390	OTU_241822	OTU_4217232
OTU_1111294	OTU_90686	OTU_162650
OTU_606063	OTU_61102	OTU_1130903
OTU_830688	OTU_549293	OTU_224212
OTU_564431	OTU_571767	OTU_4477719
OTU_268501	OTU_252198	OTU_170077
OTU_4344998	OTU_627765	OTU_837804
OTU_4309708	OTU_3555655	OTU_834926
OTU_4111715	OTU_1106577	OTU_4313261
OTU_1146259	OTU_3461892	OTU_560629
OTU_353576	OTU_1657293	OTU_263193
OTU_4391687	OTU_1124584	OTU_442743
OTU_4469706	OTU_46026	OTU_828047
OTU_484751	OTU_143021	OTU_166675
OTU_1113616	OTU_4464024	OTU_4376918
OTU_610462	OTU_661946	OTU_162796
OTU_1114747	OTU_3276011	OTU_274365
OTU_1071450	OTU_813271	OTU_235663
OTU_836096	OTU_1030540	OTU_398017
OTU_3439964	OTU_3530625	OTU_4364835
OTU_814504	OTU_324976	OTU_537085
OTU_2115593	OTU_1144442	OTU_4406193
OTU_104391	OTU_316061	OTU_1131622
OTU_1134379	OTU_4390359	OTU_4378167
OTU_4388096	OTU_1110402	OTU_199099
OTU_4356098	OTU_4408752	OTU_103728
OTU_4351284	OTU_349981	OTU_133396
OTU_966092	OTU_812155	OTU_1107096
OTU_103166	OTU_227761	OTU_337212
OTU_28452	OTU_588637	OTU_812682
OTU_710827	OTU_3070686	OTU_219826
OTU_570916	OTU_141146	OTU_745859
OTU_3016239	OTU_4412555	OTU_2874742
OTU_2281837	OTU_4460024	OTU_18640
OTU_4401857	OTU_187390	OTU_2841300
[truncated: 510 more rows]
