# Supplementary material for: Marine biofilms constitute a bank of hidden microbial diversity and functional potential
Source: Nat Commun. 2019 Jan 31;10:517. doi: 10.1038/s41467-019-08463-z (PMC6355793; doi:10.1038/s41467-019-08463-z)
Supplement: Supplementary file 15 — Supplementary Data 12 [file 41467_2019_8463_MOESM15_ESM.xlsx]

## Sheet: Sheet1
Supplementary Data 12 The number of biofilm-specific COGs generated by comparative metagenomic analysis of laboratory-cultured biofilm and free-living microbes.
B-Enrich-1	B-Enrich-2	COGs
16	14	Predicted metal-dependent hydrolase COG3687
10	6	Uncharacterized proteins involved in stress response homologs of TerZ COG2310
8	7	Uncharacterized conserved protein COG5444
7	7	Cytotoxic translational repressor of toxin-antitoxin stability system COG2026
6	6	Bacteriophage capsid protein COG5511
4	7	Signal transduction histidine kinase COG5000
5	6	Carbon dioxide concentrating mechanism carboxysome shell protein COG4577
4	6	Propanediol dehydratase large subunit COG4909
4	5	Uncharacterized protein conserved in bacteria COG4922
4	5	Predicted glycosylase COG2152
3	6	Predicted membrane protein COG1297
3	5	Adenylate cyclase class 2 (thermophilic) COG1437
4	4	Uncharacterized protein putative amidase COG1402
3	5	Polysulphide reductase COG5557
4	4	Uncharacterized protein conserved in bacteria COG2899
5	3	Phosphoenolpyruvate carboxykinase (GTP) COG1274
4	3	Uncharacterized conserved protein COG5435
4	3	Uncharacterized protein conserved in bacteria COG3412
4	2	Uncharacterized protein conserved in bacteria COG3657
3	3	Uncharacterized conserved protein COG0759
3	3	Ethanolamine utilization protein COG3192
4	2	Nicotinamide mononucleotide adenylyltransferase COG1056
2	4	Predicted nucleotidyltransferase COG3541
4	2	Poly(3-hydroxybutyrate) depolymerase COG3509
4	2	Lyzozyme M1 (1 4-beta-N-acetylmuramidase) COG3757
3	3	Ni Fe-hydrogenase I cytochrome b subunit COG1969
3	3	Uncharacterized small protein COG2879
2	4	ATP ADP translocase COG3202
3	3	Gentisate 1 2-dioxygenase COG3435
4	2	Predicted membrane protein COG3752
3	3	Fe2+ transport system protein A COG1918
2	3	Predicted GTPases (dynamin-related) COG0699
2	3	Beta-lactamase class D COG2602
2	3	Secreted endonuclease COG4741
2	3	Fumarylacetoacetate (FAA) hydrolase family protein COG3970
2	3	Ethanolamine utilization protein COG4816
2	3	Transcriptional antiterminator COG3933
3	2	Predicted membrane protein COG4760
2	3	Ribosomal protein S15P S13E COG0184
3	2	Ethanolamine utilization protein COG4819
3	2	Predicted 3'-5' exonuclease related to the exonuclease domain of PolB COG3298
2	3	FOG: FHA domain COG1716
3	2	Multisubunit Na+ H+ antiporter MnhE subunit COG1863
3	2	Pectate lyase COG3866
4	1	Predicted Zn-dependent peptidases insulinase-like COG1026
2	3	Uncharacterized protein conserved in bacteria putative virulence factor COG4458
3	2	Uncharacterized protein conserved in bacteria COG4731
2	2	Uncharacterized conserved protein COG5556
2	2	Carbon storage regulator (could also regulate swarming and quorum sensing) COG1551
2	2	Type IV secretory pathway protease TraF COG4959
2	2	Carboxypeptidase C (cathepsin A) COG2939
2	2	Ethanolamine utilization protein COG4810
1	3	LPS biosynthesis protein COG3475
2	2	Prephenate dehydratase COG0077
2	2	Uncharacterized conserved protein COG5642
2	2	Ethanolamine utilization cobalamin adenosyltransferase COG4812
2	2	Microcystin-dependent protein COG4675
2	2	Oxyanion-translocating ATPase COG0003
3	1	Uncharacterized conserved protein COG3603
3	1	DNA RNA endonuclease G NUC1 COG1864
2	2	Uncharacterized conserved protein COG3268
2	2	Uncharacterized protein involved in formation of periplasmic nitrate reductase COG3062
1	3	Transposase COG5421
2	2	Adenine-specific DNA methylase containing a Zn-ribbon COG1743
2	1	Uncharacterized protein conserved in bacteria COG3421
2	1	Uncharacterized protein conserved in bacteria COG3002
1	2	Uncharacterized protein conserved in bacteria COG5331
1	2	Predicted dithiol-disulfide isomerase involved in polyketide biosynthesis COG2761
2	1	Phosphotransferase system fructose-specific IIC component COG1299
1	2	Uncharacterized protein conserved in bacteria COG4863
2	1	Ethanolamine utilization protein COG4917
1	2	Mu-like prophage DNA circulation protein COG4228
1	2	Benzoyl-CoA reductase 2-hydroxyglutaryl-CoA dehydratase subunit BcrC BadD HgdB COG1775
2	1	Lysyl-tRNA synthetase (class I) COG1384
2	1	Predicted transcriptional regulator containing an HTH domain and an uncharacterized domain shared with the mammalian protein Schlafen COG2865
2	1	3-dehydroquinate dehydratase COG0710
1	2	Plasmid replication initiator protein COG5534
1	2	Uncharacterized protein conserved in bacteria COG3812
1	2	Predicted transcriptional regulator COG3311
1	2	Propanediol utilization protein COG4869
1	2	Predicted ATPase COG3910
1	2	Predicted transcriptional regulators containing the CopG Arc MetJ DNA-binding domain and a metal-binding domain COG0864
1	2	Uncharacterized protein conserved in bacteria COG5410
2	1	Fe-S cluster protector protein COG2924
2	1	Uncharacterized protein involved in stress response COG4110
2	1	Uncharacterized protein conserved in bacteria COG3074
2	1	Ethanolamine utilization protein possible chaperonin COG4820
1	2	Protein involved in propanediol utilization and related proteins (includes coumermycin biosynthetic protein) possible kinase COG4542
2	1	Uncharacterized protein conserved in bacteria COG3219
1	2	Aminoglycoside phosphotransferase COG3231
2	1	Restriction endonuclease COG1715
2	1	Beta-propeller domains of methanol dehydrogenase type COG1512
1	2	Molybdopterin-binding protein COG3585
2	1	Autotransporter adhesin COG5295
1	2	Predicted membrane protein COG3174
1	1	Aminoglycoside N3'-acetyltransferase COG2746
1	1	Uncharacterized protein predicted to be involved in DNA repair COG3649
1	1	Carbonic anhydrase COG3338
1	1	Uncharacterized conserved protein COG5419
1	1	Uncharacterized conserved protein COG4279
1	1	Uncharacterized conserved protein COG1912
1	1	Predicted membrane protein COG3776
1	1	Predicted endonuclease distantly related to archaeal Holliday junction resolvase and Mrr-like restriction enzymes COG1787
1	1	Aldehyde:ferredoxin oxidoreductase COG2414
1	1	Transcription elongation factor COG5164
1	1	Predicted integral membrane protein COG5473
1	1	Uncharacterized protein conserved in bacteria COG3296
1	1	Type IV secretory pathway VirD2 components (relaxase) COG3843
1	1	Hydrogenase 4 membrane component (E) COG4237
1	1	Transposase and inactivated derivatives COG3677
1	1	Uncharacterized protein conserved in bacteria COG3811
1	1	Mu-like prophage protein gp46 COG4381
1	1	Autotransporter protein or domain integral membrane beta-barrel involved in protein secretion COG5571
1	1	Uncharacterized protein conserved in bacteria COG4332
1	1	Predicted membrane protein COG3428
1	1	Ribosomal protein S21 COG0828
1	1	Methylaspartate ammonia-lyase COG3799
1	1	Uncharacterized protein conserved in bacteria COG4337
1	1	Uncharacterized conserved protein COG3595
1	1	Protein involved in meta-pathway of phenol degradation COG4313
1	1	Uncharacterized protein conserved in bacteria COG2954
1	1	Uncharacterized conserved protein COG4127
1	1	Uncharacterized conserved protein COG1795
1	1	Mu-like prophage FluMu protein gp41 COG4518
1	1	Predicted membrane protein COG4984
1	1	Urea transporter COG4413
1	1	Predicted membrane protein COG3671
1	1	Uncharacterized protein conserved in bacteria COG3753
1	1	Acetoacetate decarboxylase COG4689
1	1	Predicted membrane protein COG3431
1	1	ATP-utilizing enzymes of the PP-loop superfamily COG1606
1	1	O-Glycosyl hydrolase COG5520
1	1	Predicted transcriptional regulator with C-terminal CBS domains COG3620
1	1	Uncharacterized protein conserved in bacteria COG3813
1	1	Uncharacterized conserved protein COG5569
1	1	Uncharacterized protein containing double-stranded beta helix domain COG4297
1	1	DNA methylase COG4646
1	1	Holliday junction resolvase COG4570
1	1	Uncharacterized conserved protein COG1786
1	1	Uncharacterized protein conserved in bacteria COG3826
1	1	Uncharacterized protein conserved in bacteria COG4737
1	1	Uncharacterized protein conserved in bacteria COG4380
1	1	Predicted ring-cleavage extradiol dioxygenase COG2514
