# Supplementary material for: Marine biofilms constitute a bank of hidden microbial diversity and functional potential
Source: Nat Commun. 2019 Jan 31;10:517. doi: 10.1038/s41467-019-08463-z (PMC6355793; doi:10.1038/s41467-019-08463-z)
Supplement: Supplementary file 16 — Supplementary Data 13 [file 41467_2019_8463_MOESM16_ESM.xlsx]

## Sheet: Sheet1
Supplementary Data 13 Information of the 479 genomes recovered from the biofilm metagenomes.
Bin	Phylum	Completeness (%)	Potential contamination (%)
BG-001	Alphaproteobacteria	29.31	0
BG-003	Cyanobacteria	87.74	2.24
BG-005	Bacteroidetes	55.17	0
BG-006	Bacteroidetes	75.15	2.93
BG-008	Planctomycetes	76.34	3.23
BG-009	Actinobacteria	66.67	2.14
BG-010	Bacteroidetes	61.64	0.18
BG-011	Alphaproteobacteria	98.05	0.69
BG-014	Bacteroidetes	38.84	0.17
BG-015	Alphaproteobacteria	99.26	1.02
BG-018	Alphaproteobacteria	10.47	0
BG-020	Alphaproteobacteria	31.25	0.57
BG-022	Gammaproteobacteria	43.1	0
BG-024	Gammaproteobacteria	37.93	3.45
BG-025	Gammaproteobacteria	23.49	1.85
BG-034	Cyanobacteria	93.15	3.56
BG-036	Alphaproteobacteria	31.34	0
BG-039	Gammaproteobacteria	69.34	2.16
BG-040	Cyanobacteria	10.34	0
BG-042	Alphaproteobacteria	75.26	1.06
BG-043	Alphaproteobacteria	20.69	0
BG-045	Cyanobacteria	48.7	0.9
BG-047	Alphaproteobacteria	99.29	2.23
BG-048	Gammaproteobacteria	28.74	1.48
BG-049	Bacteroidetes	32.76	0
BG-051	Bacteroidetes	13.72	0
BG-059	Alphaproteobacteria	23.35	0
BG-062	Bacteroidetes	97.92	1.98
BG-065	Bacteroidetes	91.32	1.91
BG-067	Bacteroidetes	20.69	0
BG-068	Bacteroidetes	13.93	0
BG-070	Gammaproteobacteria	10.34	0
BG-073	Gammaproteobacteria	88.93	3.55
BG-075	Bacteroidetes	61.09	0
BG-080	Cyanobacteria	11.21	0
BG-081	Cyanobacteria	15.52	0
BG-083	Alphaproteobacteria	51.56	3.48
BG-085	Bacteroidetes	48.28	0
BG-087	Cyanobacteria	29.31	0
BG-091	Alphaproteobacteria	50.52	2.24
BG-097	Gammaproteobacteria	80.56	3.38
BG-098	Cyanobacteria	26.49	0
BG-099	Bacteroidetes	61.64	0
BG-100	Planctomycetes	17.54	0
BG-104	Bacteroidetes	11.21	0
BG-106	Bacteroidetes	85.13	0.63
BG-109	Alphaproteobacteria	20.53	0
BG-111	Bacteroidetes	88.25	0
BG-113	Alphaproteobacteria	98.76	1.2
BG-114	Alphaproteobacteria	96.43	0.44
BG-115	Cyanobacteria	92.98	0.95
BG-119	Alphaproteobacteria	78.33	4.42
BG-122	Bacteroidetes	24.61	0
BG-125	Planctomycetes	27.19	0
BG-128	Gammaproteobacteria	30.56	0
BG-130	Alphaproteobacteria	90.02	1.63
BG-131	Cyanobacteria	48.24	1.04
BG-132	Bacteroidetes	29.31	0
BG-138	Alphaproteobacteria	87.24	4.36
BG-145	Gammaproteobacteria	80.6	1.94
BG-146	Gammaproteobacteria	44.83	0
BG-149	Cyanobacteria	48.28	1.72
BG-151	Gammaproteobacteria	23.28	0
BG-152	Alphaproteobacteria	36.99	0
BG-154	Gammaproteobacteria	93.14	2.78
BG-155	Gammaproteobacteria	99.25	4.65
BG-156	Gammaproteobacteria	95.94	0.93
BG-157	Gammaproteobacteria	94.55	1.86
BG-158	Gammaproteobacteria	17.41	0
BG-159	Gammaproteobacteria	47.05	0
BG-160	Gammaproteobacteria	96.75	4.23
BG-162	Gammaproteobacteria	27.73	1.63
BG-163	Gammaproteobacteria	24.56	0
BG-164	Gammaproteobacteria	45.69	0
BG-165	Bacteroidetes	52.97	0
BG-166	Gammaproteobacteria	80.33	2.64
BG-167	Alphaproteobacteria	12.07	0
BG-168	Alphaproteobacteria	19.31	1.72
BG-169	Gammaproteobacteria	36.59	0.61
BG-170	Gammaproteobacteria	57.93	0
BG-173	Lentisphaerae	80.35	3.75
BG-176	Gammaproteobacteria	27.59	0
BG-177	Actinobacteria	41.38	1.72
BG-178	Actinobacteria	18.97	0
BG-180	Verrucomicrobia	15.09	0
BG-181	Bacteroidetes	12.48	0
BG-182	Verrucomicrobia	56.73	0.04
BG-183	Verrucomicrobia	12.6	0
BG-184	Bacteroidetes	11.44	0
BG-185	Bacteroidetes	55.87	0.75
BG-186	Gammaproteobacteria	59.86	4.09
BG-188	Verrucomicrobia	99.86	0
BG-189	Bacteroidetes	11.6	0
BG-190	Bacteroidetes	12.6	0
BG-191	Alphaproteobacteria	25.86	0
BG-192	Bacteroidetes	46.9	0.4
BG-194	Alphaproteobacteria	21.32	0
BG-195	Gammaproteobacteria	13.95	0
BG-197	Candidatus Melainabacteria	71.53	0.66
BG-198	Gammaproteobacteria	13.79	0
BG-199	Alphaproteobacteria	27.59	3.45
BG-200	Bacteroidetes	55.9	0.51
BG-201	Cyanobacteria	69.65	0.66
BG-202	Planctomycetes	29.74	0
BG-203	Lentisphaerae	18.97	0
BG-204	Oligoflexia	80.16	0
BG-205	Gammaproteobacteria	12.7	0
BG-206	Bacteroidetes	25.86	0
BG-207	Verrucomicrobia	60.1	3.76
BG-210	Gammaproteobacteria	36.71	0
BG-212	Gammaproteobacteria	31.03	0
BG-214	Gammaproteobacteria	91.52	0.76
BG-216	Gammaproteobacteria	96.46	0
BG-219	Oligoflexia	58.46	4.55
BG-220	Gammaproteobacteria	13.17	0
BG-223	Gammaproteobacteria	21.12	0.42
BG-224	Gammaproteobacteria	22.41	0
BG-225	Gammaproteobacteria	10.34	0
BG-227	Oligoflexia	33.62	0
BG-228	Betaproteobacteria	30.01	3.79
BG-229	Alphaproteobacteria	37.14	0
BG-230	Candidatus Saccharibacteria	61.21	0
BG-231	Alphaproteobacteria	33.68	2.8
BG-232	Acidobacteria	46.78	3.42
BG-233	Actinobacteria	20.69	1.72
BG-234	Bacteroidetes	36.21	1.72
BG-235	Acidobacteria	92.47	2.05
BG-236	Bacteroidetes	20.69	0
BG-237	Gammaproteobacteria	18.97	0
BG-238	Candidatus Melainabacteria	59.1	0.17
BG-239	Cyanobacteria	13.07	0.22
BG-240	Bacteroidetes	13.44	0
BG-241	Bacteroidetes	16.67	0
BG-243	Bacteroidetes	12.07	0
BG-244	Gammaproteobacteria	20.69	3.45
BG-245	Gammaproteobacteria	32.76	1.72
BG-246	Bacteroidetes	29.31	0
BG-247	Alphaproteobacteria	40.52	1.72
BG-248	Alphaproteobacteria	22.41	0
BG-249	Cyanobacteria	96.22	1.33
BG-250	Alphaproteobacteria	65.52	0
BG-251	Verrucomicrobia	66.17	2
BG-252	Bacteroidetes	17.24	1.72
BG-254	Cyanobacteria	34.96	1.22
BG-255	Gammaproteobacteria	14.66	0
BG-256	Alphaproteobacteria	10.34	3.45
BG-257	Bacteroidetes	28.7	0.01
BG-258	Gammaproteobacteria	80.59	0
BG-259	Gammaproteobacteria	13.79	0
BG-260	Candidatus Dadabacteria	17.54	0
BG-261	Deltaproteobacteria	17.54	0
BG-263	Cyanobacteria	20.69	0
BG-265	Alphaproteobacteria	49.48	0
BG-266	Alphaproteobacteria	37.29	0
BG-269	Bacteroidetes	37.46	1.72
BG-270	Alphaproteobacteria	26.31	0.4
BG-271	Verrucomicrobia	24.14	0
BG-272	Verrucomicrobia	15.14	2.03
BG-273	Gammaproteobacteria	20.69	0
BG-274	Gammaproteobacteria	37.93	0
BG-275	Gammaproteobacteria	47.41	3.45
BG-276	Verrucomicrobia	66.81	0
BG-277	Planctomycetes	39.29	0
BG-278	Alphaproteobacteria	18.28	4.02
BG-279	Oligoflexia	84.1	0.89
BG-280	Verrucomicrobia	27.53	0
BG-282	Gammaproteobacteria	23.53	0.23
BG-283	Acidobacteria	42.33	0.85
BG-284	Planctomycetes	63.08	0
BG-286	Gammaproteobacteria	87.49	2.1
BG-287	Alphaproteobacteria	23.7	1.72
BG-288	Planctomycetes	12.28	0
BG-289	Planctomycetes	20.69	1.72
BG-290	Alphaproteobacteria	18.1	0
BG-291	Acidobacteria	42.26	0
BG-292	Planctomycetes	48.6	0
BG-293	Verrucomicrobia	53.72	2.7
BG-294	Planctomycetes	10.53	0
BG-296	Bacteroidetes	25.86	1.72
BG-298	Bacteroidetes	13.71	0
BG-299	Cyanobacteria	30.83	0
BG-300	Planctomycetes	38.33	4.44
BG-301	Cyanobacteria	10.34	1.72
BG-304	Alphaproteobacteria	22.41	1.72
BG-305	Alphaproteobacteria	56.8	0.65
BG-306	Alphaproteobacteria	32.76	0
BG-307	Bacteroidetes	10.34	0
BG-309	Verrucomicrobia	35.55	0
BG-310	Rhodothermaeota	93.42	1.37
BG-311	Cyanobacteria	84.01	4.35
BG-312	Alphaproteobacteria	20.69	0
BG-313	Planctomycetes	23.3	1.35
BG-314	Bacteroidetes	19.12	1.72
BG-316	Gammaproteobacteria	16.38	3.45
BG-318	Gammaproteobacteria	96.06	0.82
BG-319	Gammaproteobacteria	42.24	0
BG-320	Alphaproteobacteria	94.04	0.3
BG-321	Planctomycetes	14.29	0
BG-322	Actinobacteria	30.34	0
BG-323	Cyanobacteria	18.39	0
BG-324	Actinobacteria	20.51	0
BG-325	Gammaproteobacteria	33.55	0.04
BG-326	Planctomycetes	23.39	0
BG-327	Actinobacteria	10.26	0
BG-328	Planctomycetes	14.29	0
BG-329	Cyanobacteria	12.26	0
BG-333	Betaproteobacteria	69.31	0
BG-334	Planctomycetes	20.22	0
BG-336	Gammaproteobacteria	10.34	0
BG-337	Alphaproteobacteria	11.57	0
BG-338	Gammaproteobacteria	17.24	1.72
BG-339	Bacteroidetes	32.81	0.77
BG-341	Bacteroidetes	52.76	2.59
BG-342	Alphaproteobacteria	75.82	2.68
BG-343	Alphaproteobacteria	25.86	0
BG-346	Alphaproteobacteria	33.86	0
BG-347	Gammaproteobacteria	46.55	0
BG-348	Bacteroidetes	57.31	0.71
BG-349	Gammaproteobacteria	17.24	0
BG-350	Alphaproteobacteria	15.52	1.72
BG-352	Alphaproteobacteria	27.59	3.45
BG-353	Bacteroidetes	10.02	0
BG-354	Gammaproteobacteria	17.24	0
BG-356	Gammaproteobacteria	32.76	0
BG-357	Bacteroidetes	43.65	0.17
BG-358	Gammaproteobacteria	17.24	0
BG-363	Gammaproteobacteria	41.28	0.92
BG-365	Alphaproteobacteria	18.1	3.45
BG-366	Gammaproteobacteria	23.86	0.11
BG-367	Bacteroidetes	47.72	1.75
BG-368	Bacteroidetes	31.03	3.45
BG-369	Alphaproteobacteria	31.03	0
BG-370	Bacteroidetes	59.56	0.34
BG-371	Alphaproteobacteria	20.69	0
BG-372	Gammaproteobacteria	42.24	3.45
BG-373	Gammaproteobacteria	15.52	0
BG-374	Gammaproteobacteria	15.52	0
BG-375	Bacteroidetes	46.55	0
BG-376	Bacteroidetes	66.39	4.11
BG-377	Bacteroidetes	50.24	0.86
BG-378	Bacteroidetes	26.63	0
BG-380	Alphaproteobacteria	24.14	3.45
BG-382	Bacteroidetes	34.79	2.74
BG-383	Bacteroidetes	13.79	0
BG-386	Gammaproteobacteria	25.86	1.72
BG-387	Bacteroidetes	50	4.39
BG-388	Bacteroidetes	61.92	0.01
BG-389	Gammaproteobacteria	63.72	1.01
BG-390	Bacteroidetes	45.93	1.75
BG-391	Gammaproteobacteria	17.24	0
BG-392	Alphaproteobacteria	31.03	1.72
BG-393	Bacteroidetes	27.41	0
BG-394	Gammaproteobacteria	32.76	0
BG-395	Gammaproteobacteria	31.94	1.18
BG-396	Gammaproteobacteria	15.52	0
BG-397	Bacteroidetes	62.88	1.31
BG-399	Gammaproteobacteria	32.92	0
BG-400	Verrucomicrobia	17.57	0
BG-401	Cyanobacteria	47.09	0.33
BG-402	Candidatus Dependentiae	66.27	0
BG-403	Bacteroidetes	19.33	0
BG-404	Bacteroidetes	50.88	0.88
BG-405	Alphaproteobacteria	17.24	0
BG-406	Gammaproteobacteria	15.52	1.72
BG-407	Gammaproteobacteria	42.63	1.72
BG-411	Gammaproteobacteria	80.34	1.58
BG-412	Gammaproteobacteria	78.81	0.37
BG-413	Gammaproteobacteria	61.59	1.58
BG-414	Gammaproteobacteria	83.09	1.24
BG-416	Oligoflexia	52.8	0.42
BG-418	Alphaproteobacteria	29.31	0
BG-419	Alphaproteobacteria	40.11	0
BG-420	Gammaproteobacteria	16.38	0
BG-421	Bacteroidetes	64.21	0.73
BG-423	Gammaproteobacteria	12.07	0
BG-424	Gammaproteobacteria	55.57	0
BG-426	Gammaproteobacteria	17.79	1.26
BG-427	Gammaproteobacteria	89.01	3.56
BG-428	Gammaproteobacteria	74.27	4.15
BG-429	Gammaproteobacteria	86.85	1.3
BG-431	Deltaproteobacteria	78.43	1.68
BG-432	Oligoflexia	65.33	0.89
BG-434	Alphaproteobacteria	67.24	2.59
BG-435	Bacteroidetes	98.86	0
BG-436	Alphaproteobacteria	29.31	0
BG-437	Alphaproteobacteria	98.51	0
BG-438	Bacteroidetes	35.96	0.88
BG-439	Gammaproteobacteria	22.41	0
BG-440	Bacteroidetes	99.24	0.38
BG-441	Gammaproteobacteria	25.86	0
BG-442	Alphaproteobacteria	18.97	0
BG-443	Bacteroidetes	37.59	0
BG-444	Alphaproteobacteria	34.66	1.72
BG-448	Bacteroidetes	15.03	0
BG-451	Bacteroidetes	27.12	1.64
BG-452	Gammaproteobacteria	24.14	0
BG-453	Bacteroidetes	30.7	0
BG-454	Gammaproteobacteria	94.37	0.47
BG-456	Alphaproteobacteria	29.79	0
BG-457	Planctomycetes	16.67	0
BG-460	Planctomycetes	83.87	1.08
BG-461	Alphaproteobacteria	32.76	0
BG-465	Alphaproteobacteria	59.03	0
BG-467	Gammaproteobacteria	25.86	0
BG-470	Verrucomicrobia	48.9	0
BG-471	Verrucomicrobia	31.36	0
BG-472	Gammaproteobacteria	10.34	0
BG-473	Gammaproteobacteria	81.93	4.58
BG-474	Verrucomicrobia	24.14	0
BG-477	Alphaproteobacteria	49.54	0
BG-478	Gammaproteobacteria	29.31	0
BG-479	Gammaproteobacteria	57.93	0
BG-480	Gammaproteobacteria	57.93	0
BG-481	Planctomycetes	13.56	0
BG-482	Gammaproteobacteria	13.79	0
BG-483	Gammaproteobacteria	45.96	0.2
BG-484	Bacteroidetes	68.26	1.66
BG-485	Bacteroidetes	40.15	0
BG-488	Alphaproteobacteria	13.79	0
BG-489	Alphaproteobacteria	18.18	1.72
BG-490	Gammaproteobacteria	10.34	0
BG-491	Alphaproteobacteria	19.83	0
BG-492	Bacteroidetes	60.62	3.59
BG-494	Alphaproteobacteria	19.54	0
BG-496	Bacteroidetes	13.41	0
BG-499	Gammaproteobacteria	17.24	0
BG-500	Alphaproteobacteria	36.91	1.87
BG-502	Alphaproteobacteria	51.45	0.09
BG-504	Gammaproteobacteria	30.17	0
BG-505	Bacteroidetes	10.34	0
BG-506	Bacteroidetes	44.83	2.59
BG-507	Alphaproteobacteria	37.07	0
BG-509	Alphaproteobacteria	19.28	0
BG-510	Gammaproteobacteria	12.57	0
BG-512	Gammaproteobacteria	93.68	0.57
BG-513	Bacteroidetes	75.23	1.33
BG-515	Alphaproteobacteria	98.54	1.1
BG-516	Planctomycetes	96.4	2.35
BG-517	Alphaproteobacteria	11.21	0
BG-518	Planctomycetes	97.22	0
BG-519	Alphaproteobacteria	10.34	0
BG-521	Alphaproteobacteria	99.48	0.51
BG-524	Bacteroidetes	62.96	0.44
BG-527	Alphaproteobacteria	36.21	0
BG-529	Alphaproteobacteria	58.93	0
BG-532	Alphaproteobacteria	71.55	0.57
BG-534	Acidobacteria	92.31	0.85
BG-535	Gammaproteobacteria	12.07	0
BG-536	Gammaproteobacteria	16.17	0
BG-537	Alphaproteobacteria	12.54	0
BG-541	Alphaproteobacteria	95.84	1.35
BG-543	Gammaproteobacteria	44.47	0.51
BG-545	Alphaproteobacteria	34.48	0
BG-546	Gammaproteobacteria	41.59	0
BG-550	Gammaproteobacteria	86.76	1.54
BG-551	Gammaproteobacteria	98.05	0.58
BG-554	Alphaproteobacteria	96.03	0.09
BG-555	Alphaproteobacteria	93.03	1.52
BG-557	Alphaproteobacteria	93.05	0.87
BG-558	Alphaproteobacteria	18.97	0
BG-559	Deltaproteobacteria	78.38	0.27
BG-560	Alphaproteobacteria	98.79	0.1
BG-561	Alphaproteobacteria	73.25	0
BG-562	Acidobacteria	65	1.72
BG-563	Alphaproteobacteria	43.37	1.35
BG-564	Cyanobacteria	17.24	1.72
BG-565	Deltaproteobacteria	10.5	0
BG-566	Bacteroidetes	42.24	0
BG-567	Cyanobacteria	24.14	1.72
BG-568	Alphaproteobacteria	95.66	1.36
BG-569	Cyanobacteria	51.72	0
BG-570	Planctomycetes	23.51	0
BG-571	Alphaproteobacteria	0.13
BG-572	Alphaproteobacteria	79.38	3.55
BG-573	Gammaproteobacteria	34.11	0
BG-574	Cyanobacteria	36.21	0
BG-575	Cyanobacteria	46.74	0
BG-576	Gammaproteobacteria	53.61	0
BG-577	Gammaproteobacteria	98.71	1.15
BG-578	Gammaproteobacteria	43.97	2.59
BG-579	Gammaproteobacteria	12.07	0
BG-580	Alphaproteobacteria	88.7	3.52
BG-581	Alphaproteobacteria	81.76	0.5
BG-582	Bacteroidetes	76.69	0.67
BG-583	Alphaproteobacteria	78.96	4.62
BG-584	Gammaproteobacteria	54.31	0
BG-585	Gammaproteobacteria	80.64	0.34
BG-586	Gammaproteobacteria	39.01	1.93
BG-587	Bacteroidetes	34.25	1.72
BG-588	Actinobacteria	14.66	0
BG-590	Bacteroidetes	97.35	0.39
BG-592	Alphaproteobacteria	83.96	0.91
BG-594	Bacteroidetes	11.13	0
BG-595	Bacteroidetes	75.43	1.5
BG-596	Gammaproteobacteria	15.52	0
BG-597	Bacteroidetes	85.88	1.5
BG-599	Verrucomicrobia	24.03	0
BG-600	Betaproteobacteria	43.65	1.72
BG-601	Cyanobacteria	75.33	2.58
BG-602	Gammaproteobacteria	33.62	3.45
BG-603	Gammaproteobacteria	27.95	0
BG-604	Alphaproteobacteria	17.24	0
BG-605	Gammaproteobacteria	31.65	0
BG-606	Alphaproteobacteria	99.36	2.7
BG-607	Gammaproteobacteria	12.07	0
BG-608	Gammaproteobacteria	23.28	0
BG-609	Cyanobacteria	14.66	0
BG-610	Gammaproteobacteria	46.55	0
BG-612	Gammaproteobacteria	46.55	0
BG-613	Gammaproteobacteria	17.24	0
BG-614	Gammaproteobacteria	45.33	0
BG-615	Gammaproteobacteria	85.28	0.36
BG-616	Gammaproteobacteria	44.34	1.07
BG-617	Gammaproteobacteria	41.38	1.72
BG-618	Gammaproteobacteria	74.61	0.86
BG-620	Gammaproteobacteria	90.67	0.16
BG-621	Gammaproteobacteria	41.49	1.72
BG-622	Gammaproteobacteria	83.95	1.98
BG-623	Bacteroidetes	24.14	0
BG-624	Verrucomicrobia	43.1	0
BG-625	Actinobacteria	50.83	0.06
BG-626	Alphaproteobacteria	46.55	0
BG-627	Alphaproteobacteria	36.21	1.72
BG-628	Alphaproteobacteria	12.64	0
BG-629	Verrucomicrobia	54.31	0
BG-630	Gammaproteobacteria	27.59	0
BG-631	Bacteroidetes	26.02	0
BG-632	Bacteroidetes	30.54	0
BG-633	Alphaproteobacteria	30.02	0
BG-634	Bacteroidetes	50.61	4.1
BG-637	Alphaproteobacteria	90.77	1.19
BG-638	Candidatus Gracilibacteria	12.5	0
BG-639	Bacteroidetes	17.4	0
BG-640	Alphaproteobacteria	16.38	3.45
BG-642	Alphaproteobacteria	37.93	0
BG-644	Alphaproteobacteria	18.1	0
BG-646	Bacteroidetes	20.69	0
BG-649	Deinococcus-Thermus	13.48	0
BG-650	Gammaproteobacteria	78.93	2.97
BG-651	Bacteroidetes	97.97	0
BG-652	Cyanobacteria	34	0.27
BG-653	Cyanobacteria	13.79	1.72
BG-654	Epsilonproteobacteria	67.51	0.95
BG-656	Cyanobacteria	72.21	0.89
BG-657	Bacteroidetes	38.04	0
BG-658	Alphaproteobacteria	18.97	0
BG-659	Cyanobacteria	92.56	0.56
BG-660	Gammaproteobacteria	93.78	1.72
BG-661	Gammaproteobacteria	54.94	0.76
BG-662	Firmicutes	57.16	0
BG-663	Alphaproteobacteria	18.97	0
BG-664	Gammaproteobacteria	88.56	0.67
BG-665	Gammaproteobacteria	19.3	0
BG-666	Gammaproteobacteria	98.94	0.18
BG-667	Alphaproteobacteria	28.21	0
BG-668	Alphaproteobacteria	13.79	0
BG-669	Gammaproteobacteria	82.76	1.72
BG-670	Alphaproteobacteria	27.11	0
BG-671	Firmicutes	75.86	2.59
BG-672	Gammaproteobacteria	46.55	0.86
BG-674	Gammaproteobacteria	17.24	0
BG-676	Gammaproteobacteria	31.03	0
BG-678	Bacteroidetes	37.26	1.07
BG-679	Bacteroidetes	20.62	1.75
BG-682	Bacteroidetes	32.98	0
BG-685	Cyanobacteria	10.34	0
BG-686	Bacteroidetes	78.93	0.66
BG-687	Bacteroidetes	17.98	1.13
BG-689	Bacteroidetes	47.01	0.85
BG-691	Parcubacteria	31.4	0
BG-694	Alphaproteobacteria	75.57	0.55
BG-695	Alphaproteobacteria	64.26	3.45
BG-696	Euryarchaeota	14.64	0.93
BG-699	Bacteroidetes	96.13	0.3
BG-700	Bacteroidetes	95.3	0.99
BG-702	Gammaproteobacteria	66.95	0
BG-703	Euryarchaeota	17.46	0
BG-704	Candidatus Kaiserbacteria	69.53	1.12
BG-706	Actinobacteria	40.7	0
