# Supplementary material for: Marine biofilms constitute a bank of hidden microbial diversity and functional potential
Source: Nat Commun. 2019 Jan 31;10:517. doi: 10.1038/s41467-019-08463-z (PMC6355793; doi:10.1038/s41467-019-08463-z)
Supplement: Supplementary file 17 — Supplementary Data 14 [file 41467_2019_8463_MOESM17_ESM.xlsx]

## Sheet: Sheet1
Supplementary Data 14 Biosynthetic gene clusters identified from genomes.
BG-001_0	1	11997	Hserlactone
BG-001_28	1	11035	Hserlactone
BG-003_118	20887	41705	Terpene
BG-003_12	16314	25710	Bacteriocin
BG-003_121	1	10103	Terpene
BG-003_137	1	11577	Terpene
BG-003_146	1	21812	Nrps
BG-003_161	1	20179	Cyanobactin
BG-003_164	1	20484	Cyanobactin
BG-003_176	5210	37478	Thiopeptide-Bacteriocin
BG-003_200	14397	63742	T1pks-Nrps
BG-003_214	1	11632	Nrps
BG-003_218	13532	28376	Terpene
BG-003_223	1	41401	T1pks-Nrps
BG-003_248	1	14918	Cyanobactin
BG-003_260	1	21725	Nrps
BG-003_266	12696	22656	Bacteriocin
BG-003_289	1391	19949	Terpene
BG-003_318	36921	49248	Bacteriocin
BG-003_366	5481	17793	Bacteriocin
BG-003_52	7878	19991	Terpene
BG-003_59	1	10295	Bacteriocin
BG-003_75	1326	13608	Bacteriocin
BG-003_87	1	13928	Nrps
BG-003_94	1	24728	T1pks-Nrps
BG-005_41	1	16837	Lantipeptide
BG-006_148	1	20974	Arylpolyene
BG-006_173	8631	31210	Other
BG-006_23	1	12626	Terpene
BG-008_123	2189	53399	T1pks
BG-008_141	1	16834	T3pks
BG-008_85	48967	59713	Bacteriocin
BG-009_159	1	24427	Other
BG-009_72	13125	34171	Terpene
BG-009_83	1	12968	Other
BG-011_25	48993	69607	Hserlactone
BG-011_41	271691	294046	Lassopeptide
BG-011_54	4944	25984	Terpene
BG-011_9	1	29896	Nrps
BG-014_10	11391	22512	Terpene
BG-014_40	1	11448	Terpene
BG-015_24	2587	23075	Terpene
BG-015_27	71577	94054	Lassopeptide
BG-015_4	39483	50340	Bacteriocin
BG-020_139	1	8372	Bacteriocin
BG-024_63	1	8748	Bacteriocin
BG-024_73	11069	31072	Terpene
BG-034_137	1	17466	Nrps
BG-034_141	16167	36883	Terpene
BG-034_147	1	17615	Resorcinol
BG-034_17	1	32010	Transatpks-T1pks-Nrps
BG-034_174	1	12803	Terpene
BG-034_197	14136	47738	Bacteriocin-Terpene
BG-034_204	1	34175	T1pks-Cyanobactin-Nrps
BG-034_206	1	19476	Bacteriocin-Cyanobactin
BG-034_212	1	13257	T1pks-Nrps
BG-034_30	1	34519	Nrps
BG-034_42	3767	14571	Bacteriocin
BG-034_57	22610	34892	Bacteriocin
BG-034_66	1	14970	T1pks-Ectoine-Nrps
BG-034_83	1	22866	Other
BG-036_49	202	10819	Terpene
BG-039_63	1	15901	Lantipeptide
BG-039_85	1	10604	Other
BG-039_89	1	19228	Other
BG-042_0	1	22811	Nrps
BG-042_113	1	8482	Bacteriocin
BG-042_119	1358	22086	Hserlactone
BG-042_128	2360	21007	Terpene
BG-042_35	18562	39197	Hserlactone
BG-043_0	1	10016	Hserlactone
BG-045_13	1	14585	T1pks
BG-045_130	1	10528	Resorcinol
BG-045_162	1	10825	Nrps
BG-045_181	1	23631	Nrps
BG-045_189	3823	24167	Microviridin
BG-045_212	1	24309	T1pks-Nrps
BG-045_218	5071	15280	Bacteriocin
BG-045_235	1	12713	T1pks-Otherks
BG-045_49	2756	16598	Bacteriocin-Lantipeptide
BG-045_52	1	21558	Nrps
BG-045_93	1	16571	Lassopeptide
BG-045_99	1	11256	T1pks
BG-047_1	61844	136819	Thiopeptide-Nrps
BG-047_1	189036	237333	Thiopeptide-Nrps
BG-047_1	348620	372993	Thiopeptide-Nrps
BG-047_1	481358	492221	Thiopeptide-Nrps
BG-047_1	602330	627813	Thiopeptide-Nrps
BG-049_22	1	11095	T3pks
BG-062_20	96470	117612	Terpene
BG-062_34	50118	91212	T3pks
BG-062_43	98516	119355	Terpene
BG-065_11	3235	39853	T3pks
BG-065_29	36153	63324	Bacteriocin
BG-065_32	14530	29370	Terpene
BG-065_9	38947	49306	Bacteriocin
BG-067_46	1	10397	T3pks
BG-073_0	51746	62600	Bacteriocin
BG-073_13	47713	89653	Other
BG-073_8	258451	279395	Terpene
BG-081_47	1	9524	Siderophore
BG-081_61	1	14344	T1pks
BG-081_73	1	29620	T1pks-Nrps
BG-081_78	1	25837	Nrps
BG-081_81	1	12070	Terpene
BG-083_132	1	10109	Hserlactone
BG-083_35	1	15097	Hserlactone
BG-083_90	2551	19693	Terpene
BG-085_101	1	11433	Nrps
BG-085_11	1	22920	Other
BG-085_143	1	24319	Nrps
BG-085_145	1	10057	Nrps
BG-085_150	1	12803	Nrps
BG-085_172	1	12685	Nrps
BG-085_173	1	13732	Linaridin
BG-085_182	1	18444	Nrps
BG-085_33	1	11835	Nrps
BG-085_61	1	15780	Terpene
BG-085_65	1	10193	Nrps
BG-085_90	1	16767	T1pks-Nrps
BG-085_99	1	14818	Nrps
BG-087_39	1	11331	T1pks
BG-087_54	1	11376	Other
BG-087_75	1	24606	T1pks
BG-087_89	1	12766	Nrps
BG-091_108	1	10611	Bacteriocin
BG-097_162	1	24350	Lantipeptide
BG-097_163	1	20323	Arylpolyene
BG-097_5	6672	17466	Bacteriocin
BG-097_81	4430	41066	Other
BG-098_27	1	15989	Terpene
BG-106_1	17541	42793	T3pks
BG-106_112	10449	33121	Other
BG-106_122	1	26915	Arylpolyene
BG-106_24	1	12595	Resorcinol
BG-106_38	1	10681	Terpene
BG-106_66	1	20098	Lantipeptide
BG-106_72	11563	32402	Terpene
BG-111_184	1	12005	Terpene
BG-111_19	15036	36256	Terpene
BG-111_24	8855	49970	T3pks
BG-113_19	186443	207078	Hserlactone
BG-113_22	1	39746	T1pks
BG-113_26	1806	42894	T3pks
BG-113_26	142816	163871	T3pks
BG-113_41	20855	42768	Terpene
BG-113_50	1960	23799	Terpene
BG-113_51	19641	40465	Terpene
BG-114_33	255387	276430	Terpene
BG-114_33	315385	356563	Terpene
BG-115_58	30236	71339	Arylpolyene
BG-115_6	1	16217	Terpene
BG-115_72	10571	15981	Bacteriocin
BG-119_111	21017	31874	Bacteriocin
BG-119_158	5910	25435	Hserlactone
BG-119_160	330	20920	Hserlactone
BG-119_175	11245	26408	Terpene
BG-119_28	1	41134	Arylpolyene
BG-119_86	1	21777	T1pks
BG-122_16	1	16299	Arylpolyene
BG-125_7	1104	23833	T1pks
BG-125_76	1	10845	Other
BG-131_146	8012	16477	Bacteriocin
BG-131_147	1	10715	Indole
BG-131_155	1	14477	T1pks
BG-131_174	1	12857	Nrps
BG-131_182	1	16392	Other
BG-131_227	1	16772	T1pks-Nrps
BG-131_239	1	11129	T1pks
BG-131_249	3176	16372	Lantipeptide
BG-131_260	1	26030	T1pks-Otherks
BG-131_263	1	14758	T1pks-Nrps
BG-131_264	1	16416	T1pks
BG-131_266	1	15019	Nrps
BG-131_56	1	10381	Otherks
BG-131_72	1	14137	Nrps
BG-131_79	1	10275	T1pks
BG-131_80	1	17305	Nrps
BG-131_88	1390	15563	Cyanobactin
BG-132_10	1	24905	Transatpks
BG-132_102	1	10940	Nrps
BG-132_104	1	13537	Nrps
BG-132_107	1	13073	T1pks
BG-132_15	1	11410	Nrps
BG-132_18	1	22012	Transatpks
BG-132_4	1	19862	Nrps
BG-132_51	1	90806	T1pks-Nrps
BG-132_53	1	14838	Nrps
BG-132_57	1	15763	T1pks
BG-132_6	4868	13884	Bacteriocin
BG-132_60	1	11153	Nrps
BG-132_64	1	10520	Terpene
BG-132_69	1	10936	Bacteriocin
BG-132_70	1	15054	Nrps
BG-132_8	1	25617	Nrps
BG-132_88	1	27891	Nrps
BG-132_95	1	16239	Nrps
BG-132_99	1	22755	Transatpks
BG-138_103	1	13758	Hserlactone
BG-138_47	27269	42150	Hserlactone
BG-138_56	1	30701	T1pks
BG-138_60	22464	32850	Ectoine
BG-138_71	1	6782	Bacteriocin
BG-138_75	1	13961	Terpene
BG-145_11	22752	70844	Arylpolyene
BG-145_2	308	11126	Bacteriocin
BG-145_26	1	10572	Bacteriocin
BG-145_7	36650	49489	Terpene
BG-146_64	32769	54534	Terpene
BG-146_66	1	24438	Arylpolyene
BG-149_100	1	18787	Terpene
BG-149_101	1	11068	T1pks
BG-149_55	1	13885	Transatpks
BG-149_90	363	12289	Terpene
BG-149_95	1	11204	T1pks
BG-154_10	1	13291	Arylpolyene
BG-154_18	1	9882	Siderophore
BG-154_22	121287	132123	Bacteriocin
BG-154_47	40286	96107	Pufa-Otherks
BG-155_25	184889	211577	Arylpolyene
BG-155_32	62703	73116	Ectoine
BG-155_36	32742	76339	Arylpolyene
BG-155_39	1	7687	Bacteriocin
BG-155_43	61107	79547	Siderophore
BG-156_14	18837	70920	Nrps
BG-156_21	51669	71998	Thiopeptide
BG-156_22	344841	368414	Terpene
BG-156_36	24526	93299	Hserlactone-Arylpolyene
BG-156_8	16137	76919	Acyl_amino_acids
BG-157_12	119914	138341	Siderophore
BG-157_26	22655	33578	Bacteriocin
BG-157_27	175771	186163	Ectoine
BG-158_22	1479	12315	Bacteriocin
BG-159_18	65648	108644	Other
BG-159_30	60284	70676	Ectoine
BG-159_54	1	9012	Bacteriocin
BG-159_72	1	14351	Hserlactone
BG-159_86	71870	167737	Arylpolyene-Nrps
BG-160_16	1	13536	Nrps
BG-160_20	3999	54842	Nrps
BG-160_21	1	18809	Hserlactone
BG-160_22	39549	86501	Nrps
BG-160_27	221344	244923	Terpene
BG-160_35	63365	97246	Nrps
BG-160_36	1	19228	Hserlactone
BG-160_39	63112	79833	Thiopeptide
BG-160_45	12033	37097	Nrps
BG-160_5	1	42399	T1pks
BG-160_5	58762	109471	T1pks
BG-162_13	5177	11255	Ectoine
BG-162_41	1	41918	Nrps
BG-163_0	1	15502	Pufa
BG-163_51	1	24522	Arylpolyene
BG-164_106	1	30093	Arylpolyene
BG-164_59	9610	19996	Ectoine
BG-166_21	20170	31027	Bacteriocin
BG-168_14	1	12557	T1pks
BG-168_20	1	20431	T1pks
BG-168_36	1	10321	Other
BG-170_42	16158	40309	Lassopeptide
BG-173_42	16086	37891	Terpene
BG-173_55	26066	67151	Resorcinol
BG-177_124	1	20382	Other
BG-178_30	1	17119	Nrps
BG-180_21	1	11811	Other
BG-180_38	1	10250	Nrps
BG-180_44	1	11792	Nrps
BG-185_105	1631	13140	Bacteriocin
BG-185_170	2454	15719	Terpene
BG-186_53	859	11656	Bacteriocin
BG-188_22	12079	32900	Terpene
BG-188_32	46844	67812	Terpene
BG-189_13	1	13310	Linaridin
BG-192_30	1	11058	Terpene
BG-197_53	2464	13366	Bacteriocin
BG-197_6	1	11561	Siderophore
BG-199_76	1	21610	Resorcinol
BG-200_119	6706	19468	Terpene
BG-201_100	5470	31160	Nrps
BG-201_138	1	10042	Nrps
BG-201_154	1	25321	Nrps
BG-201_191	1	14606	Nrps
BG-201_2	17828	24354	Bacteriocin
BG-201_212	9801	30730	Terpene
BG-201_218	1	23981	Cyanobactin
BG-201_23	1	16613	Nrps
BG-201_231	42949	49090	Bacteriocin
BG-201_259	1	19842	Other
BG-201_273	1	7391	Bacteriocin
BG-201_305	1	12450	Other
BG-201_77	1	10167	Terpene
BG-202_107	1	11787	Nrps
BG-202_126	9213	29474	Terpene
BG-202_93	1	19871	Other
BG203-1	5325	16188	Bacteriocin
BG203-13	49913	73840	Lassopeptide
BG203-51	26109	60652	Resorcinol
BG-204_41	1	28418	Arylpolyene
BG-204_8	1	11274	Terpene
BG-204_80	1	18231	Arylpolyene
BG-207_43	1	19955	Transatpks
BG-207_63	1	11065	Phosphonate
BG-207_65	1	32908	Transatpks
BG-210_3	168744	223144	Acyl_amino_acids
BG-210_40	98443	118499	Thiopeptide
BG-214_16	22791	33654	Bacteriocin
BG-214_28	36007	46399	Ectoine
BG-214_5	65609	108605	Other
BG-214_5	414926	510794	Other
BG-214_9	145324	165905	Hserlactone
BG-216_14	232758	287116	Nrps
BG-216_15	41942	85538	Arylpolyene
BG-216_2	310152	321000	Bacteriocin
BG-216_9	224958	245581	Hserlactone
BG-220_0	1	11493	Other
BG-220_23	4803	16440	Bacteriocin
BG-220_3	1602	12414	Bacteriocin
BG-220_43	1	28362	Otherks
BG-223_26	1	10004	Phosphonate
BG-223_36	9430	16263	Bacteriocin
BG-223_56	1	6605	Bacteriocin
BG-224_67	1	5999	Bacteriocin
BG-225_24	1	21908	Other
BG-227_92	1	12765	Lassopeptide
BG-228_5	1569	14515	Bacteriocin
BG-229_39	1	10476	Hserlactone
BG-231_52	1	11000	Hserlactone
BG-231_65	1	12616	Hserlactone
BG-232_133	1	12713	Terpene
BG-232_177	1	14634	T3pks
BG-232_185	1	15057	Terpene
BG-232_217	1	10786	Arylpolyene
BG-233_132	1	20423	Nrps
BG-234_81	1	14596	Terpene
BG-235_11	8416	20365	Bacteriocin
BG-235_20	7360	29870	Lantipeptide
BG-235_20	290787	325800	Lantipeptide
BG-235_23	1	67449	T1pks-Nrps
BG-235_23	237696	258700	T1pks-Nrps
BG-235_24	1046545	1143377	T1pks-Nrps
BG-235_29	26327	49107	Lantipeptide
BG-235_31	35226	89693	T1pks
BG-235_36	125206	135442	Bacteriocin
BG-235_39	23260	49024	Nrps
BG-235_42	34216	56148	Cyanobactin
BG-235_48	32555	134230	T1pks-Nrps
BG-235_55	67253	77804	Butyrolactone
BG-235_59	1	12043	Lassopeptide
BG-235_60	25519	80524	Nrps
BG-235_61	1	53320	Nrps
BG-235_63	1	82109	Lantipeptide-Nrps
BG-235_71	1	30630	Nrps
BG-235_72	266190	322345	T1pks-Nrps
BG-235_74	82398	128973	Bacteriocin-Resorcinol
BG-235_77	6762	29986	Lantipeptide
BG-235_79	13369	35414	Terpene
BG-235_80	56312	99959	Other
BG-235_80	107689	170896	Other
BG-235_81	1	45588	Nrps
BG-235_82	37506	122090	Lantipeptide-Lassopeptide
BG-235_83	136190	177446	Ladderane
BG-235_87	1	25185	Nrps
BG-235_93	1	12634	Lantipeptide
BG-236_14	1	10100	Terpene
BG-237_29	3334	10855	Bacteriocin
BG-238_10	3363	11983	Bacteriocin
BG-239_16	1	5712	Bacteriocin
BG-239_45	1	15656	Terpene
BG-239_55	1	10707	T3pks
BG-239_80	26448	38397	Terpene
BG-241_25	1	14477	Arylpolyene
BG-241_31	1	12020	Terpene
BG-245_4	1	16011	Phosphonate
BG-245_51	1884	12777	Bacteriocin
BG-247_185	1	10518	Hserlactone
BG-247_56	1	10732	Other
BG-248_70	1	16061	Other
BG-248_98	2814	13698	Bacteriocin
BG-249_105	1	21512	Lassopeptide
BG-249_117	1	24259	T1pks-Otherks
BG-249_118	62886	82320	Lassopeptide
BG-249_131	1	35715	Nrps
BG-249_141	1	29226	Nrps
BG-249_38	1	34931	Nrps
BG-249_41	1	14215	Nrps
BG-249_62	84725	104979	Microviridin
BG-250_17	12396	23268	Bacteriocin
BG-251_48	14050	34886	Terpene
BG-252_71	9416	15084	Bacteriocin
BG-254_105	1	15833	T1pks
BG-254_126	1	12725	Other
BG-254_148	1	11335	Other
BG-254_38	7485	21033	Terpene
BG-254_44	1	15707	Other
BG-256_130	1	11391	Other
BG-256_35	1	10158	Hserlactone
BG-256_61	1	12198	T1pks
BG-256_8	1	11127	Terpene
BG-258_49	1	19453	Other
BG-258_65	1851	22025	Lassopeptide
BG-263_37	1	10273	Terpene
BG-263_49	2512	12674	Bacteriocin
BG-263_52	1	7934	Bacteriocin
BG-263_81	1	13202	Otherks
BG-266_58	1	10773	Terpene
BG-269_11	1	10425	Terpene
BG-269_33	6629	12027	Bacteriocin
BG-270_39	1	14715	T1pks
BG-270_47	1917	13750	Hserlactone
BG-271_8	1	12006	Nrps
BG-273_31	1	18331	Other
BG-273_6	1	15847	Arylpolyene
BG-275_116	571	10292	Ectoine
BG-275_156	1813	12652	Bacteriocin
BG-275_52	7770	13163	Ectoine
BG-277_100	1	12099	Terpene
BG-277_113	1	32210	T1pks
BG-277_174	1	10810	Other
BG-277_26	1	14064	T1pks
BG-278_14	1	13459	Hserlactone
BG-278_32	1	11105	Hserlactone
BG-278_34	1	8945	Bacteriocin
BG-279_113	1	22955	Otherks
BG-279_19	1	38010	T1pks-Nrps
BG-279_29	1	12977	Otherks
BG-279_70	5357	16220	Bacteriocin
BG-279_92	1	19177	T1pks-Nrps
BG-282_10	1	14210	Other
BG-283_0	1	13881	Lantipeptide
BG-283_104	1	34450	T1pks-Nrps
BG-283_112	1	18814	Nrps
BG-283_119	1	10685	Nrps
BG-283_120	1	10283	Nrps
BG-283_130	1	11504	Nrps
BG-283_149	1	11575	T1pks-Nrps
BG-283_15	1	12442	Nrps
BG-283_152	1	15136	T3pks
BG-283_17	1	11982	T1pks-Nrps
BG-283_186	1	10184	Nrps
BG-283_2	1	16200	Nrps
BG-283_26	1	11139	Nrps
BG-283_30	1	15128	Nrps
BG-283_50	1	32608	T1pks-Nrps
BG-283_71	1	13353	Nrps
BG-284_145	1	15188	Other
BG-284_155	1	16138	Hserlactone
BG-284_30	1	21354	Nrps
BG-284_39	37687	61991	Nrps
BG-284_48	1	15982	Terpene
BG-286_11	20070	30927	Bacteriocin
BG-287_147	1	12765	Other
BG-287_24	3945	17211	Nucleoside
BG-287_56	1	25960	T1pks
BG-288_26	1	13954	Other
BG-291_100	1	19481	T1pks
BG-291_101	1	15439	Other
BG-291_126	1	14406	Nrps
BG-291_149	1	12706	Other
BG-291_156	8385	13995	Bacteriocin
BG-291_171	1	19486	T1pks
BG-291_194	351	21076	Arylpolyene
BG-291_20	1	12550	Nrps
BG-291_230	1	13049	Other
BG-291_88	1	6522	Bacteriocin
BG-292_117	1	12332	Terpene
BG-292_195	1	21455	Acyl_amino_acids
BG-292_204	1	17125	Nrps
BG-292_254	1	19278	Other
BG-293_2	1	17196	Transatpks
BG-293_58	669	27912	Otherks
BG-293_63	1	26052	Transatpks
BG-299_0	1	11161	Terpene
BG-299_74	1	11528	Terpene
BG-300_127	1	20518	T3pks
BG-300_87	1	19304	T1pks
BG-300_89	1	11244	T3pks
BG-301_55	4988	18633	Terpene
BG-304_11	1	11404	Terpene
BG-305_40	1	22442	Acyl_amino_acids
BG-305_41	14402	38044	Terpene
BG-306_41	1	11306	Hserlactone
BG-307_22	1	15869	Terpene
BG-309_82	1	12403	Terpene
BG-310_10	1	23586	Nrps
BG-310_45	5708	26691	Terpene
BG-310_79	11036	52214	T3pks
BG-311_110	1	15980	Nrps
BG-311_117	1	7804	Bacteriocin
BG-311_153	514	14930	Lassopeptide
BG-311_157	1	17093	Other
BG-311_167	15801	36739	Terpene
BG-311_171	1	28169	Terpene-Nrps
BG-311_72	16845	39969	T1pks
BG-311_74	1	36701	T1pks
BG-311_83	1	13038	Nrps
BG-312_19	1	12756	T3pks
BG-312_2	1	14946	Terpene
BG-312_23	1	15102	Terpene
BG-312_69	1	10841	Terpene
BG-312_73	241	10519	Bacteriocin
BG-312_76	1	19025	Terpene
BG-314_11	1	18246	Nrps
BG-316_110	1	21511	Other
BG-316_34	1	7146	Ectoine
BG-316_65	1	10492	Bacteriocin
BG-318_19	1	19445	Thiopeptide
BG-318_33	61938	68779	Butyrolactone
BG-318_63	1	33115	Arylpolyene
BG-318_70	15949	29690	Siderophore
BG-318_83	50231	86256	Nrps
BG-319_90	1	11362	Terpene
BG-320_13	3523	28596	Other
BG-320_25	13305	23742	Bacteriocin
BG-320_43	14511	24903	Ectoine
BG-320_5	1	18544	Hserlactone
BG-321_3	1476	26348	Other
BG-322_22	1	15482	Nrps
BG-323_31	1	10131	Terpene
BG-325_23	6971	17686	Bacteriocin
BG-325_54	961	11728	Bacteriocin
BG-326_126	1	13655	T1pks-Nrps
BG-326_39	1	23360	Acyl_amino_acids
BG-326_62	1	18567	Other
BG-326_96	3770	25868	Terpene
BG-328_27	1	11169	Acyl_amino_acids
BG-328_4	1	19755	Other
BG-328_42	1	11275	T1pks
BG-339_50	1	10356	T3pks
BG-341_131	1	10363	Terpene
BG-342_74	1	50803	T1pks-Otherks
BG-346_13	6692	27453	Terpene
BG-346_42	1	20139	Other
BG-346_75	1	10433	Terpene
BG-346_82	1	11855	Terpene
BG-347_8	1	13794	Arylpolyene
BG-348_108	1	10087	Transatpks
BG-348_23	1	21393	Other
BG-348_66	1	11158	Terpene
BG-348_9	1	12187	Transatpks
BG-350_16	1	17093	Hserlactone
BG-350_39	1	17839	T1pks
BG-350_42	1	10790	Bacteriocin
BG-352_42	1693	12085	Ectoine
BG-352_80	1	12447	Terpene
BG-353_10	1	11197	Arylpolyene
BG-354_18	3682	10070	Ectoine
BG-357_52	1	13591	T3pks
BG-357_67	389	18467	Terpene
BG-357_90	1	11504	Terpene
BG-363_72	33825	40431	Bacteriocin
BG-365_29	645	16145	Hserlactone
BG-365_51	1	12300	Terpene
BG-366_22	1	11763	Arylpolyene
BG-367_39	7786	23333	Terpene
BG-369_48	1	10321	Terpene
BG-370_11	1885	15644	Terpene
BG-370_20	1	12443	T3pks
BG-370_69	1	12243	Arylpolyene
BG-370_87	9120	18186	Bacteriocin
BG-370_94	187	12899	Terpene
BG-374_3	1864	10325	Bacteriocin
BG-374_30	8330	14581	Bacteriocin
BG-375_90	2330	17524	Terpene
BG-376_2	2673	14203	Terpene
BG-376_27	6996	28141	Terpene
BG-376_64	1	16635	Terpene
BG-376_69	1	28610	Arylpolyene
BG-377_35	1	12292	T3pks
BG-377_55	132	20971	Terpene
BG-378_10	1	12298	T3pks
BG-380_77	1	10217	Nrps
BG-382_64	1	17072	Arylpolyene
BG-382_72	1	11668	Arylpolyene
BG-388_14	34985	49862	Terpene
BG-388_32	1	18273	T3pks-Arylpolyene
BG-388_50	2636	23790	Terpene
BG-388_63	1	11455	Arylpolyene
BG-389_19	2088	12939	Bacteriocin
BG-390_17	1	23810	T3pks
BG-390_53	1	13821	Terpene
BG-393_0	2274	13461	Terpene
BG-393_18	1	14116	Arylpolyene
BG-394_100	8207	17654	Siderophore
BG-394_49	1	11283	Arylpolyene
BG-399_64	1359	10527	Bacteriocin
BG-400_10	1	11242	Otherks
BG-400_8	1	10777	Transatpks
BG-401_111	25032	34999	Bacteriocin
BG-401_167	1	28364	Other
BG-401_43	1	13112	Terpene
BG-401_77	2401	15069	Cyanobactin
BG-401_87	18536	28629	Bacteriocin
BG-401_96	4961	26843	Phosphonate
BG-403_15	1	16296	Terpene
BG-403_4	1	14327	Terpene
BG-404_114	1	11027	Terpene
BG-404_66	1	12293	T3pks
BG-405_16	1	11337	Hserlactone
BG-405_31	5327	16199	Bacteriocin
BG-407_131	1	10678	T1pks
BG-407_19	1	12037	Nrps
BG-407_71	425	10769	Terpene
BG-407_99	6530	15589	Bacteriocin
BG-411_70	1	15552	Terpene
BG-411_71	1	31386	Resorcinol
BG-411_82	1	14606	Terpene
BG-413_120	1	12948	T1pks
BG-413_71	1	8458	Butyrolactone
BG-414_10	74904	84157	Ectoine
BG-414_27	4096	14314	Bacteriocin
BG-414_39	470	11318	Bacteriocin
BG-416_115	1	20448	Other
BG-416_134	1	17835	Arylpolyene
BG-416_186	1	11819	Otherks
BG-416_50	1	11044	Otherks
BG-416_7	1	11672	Bacteriocin
BG-416_73	1	11080	Other
BG-424_19	1	13067	Nrps
BG-424_32	1	34466	Other
BG-424_73	1	18621	T1pks
BG-424_74	1	18116	Nrps
BG-424_93	1	12643	Terpene
BG-426_103	1	17781	Terpene
BG-426_122	1	25620	Nrps
BG-426_125	1	10463	Terpene
BG-426_16	1	23888	T1pks
BG-426_61	6775	32392	Lassopeptide
BG-426_80	1	15484	Hserlactone
BG-427_109	50784	71551	Terpene
BG-427_17	1	34007	Resorcinol
BG-427_21	1	41039	Acyl_amino_acids
BG-427_74	22239	43962	Hserlactone
BG-428_106	1	10744	Terpene
BG-428_50	1	23621	Other
BG-428_79	1	6720	Bacteriocin
BG-428_90	1	15694	Lassopeptide
BG-429_5	7266	15435	Bacteriocin
BG-431_1	1	30438	Otherks
BG-431_12	1	40008	T1pks
BG-431_39	22606	30990	Bacteriocin
BG-431_56	35814	57325	Hserlactone
BG-431_69	1	20389	Nrps
BG-431_90	1	35926	T1pks-Nrps
BG-431_92	15305	48291	Otherks
BG-431_94	15165	62517	T1pks
BG-432_168	1	14853	T1pks
BG-432_172	6373	27928	Arylpolyene
BG-432_175	1	11963	Terpene
BG-432_71	1	10789	Bacteriocin
BG-434_78	1	16846	Lassopeptide
BG-434_86	15857	67332	T1pks-Otherks
BG-435_11	1	32904	Arylpolyene
BG-435_33	20052	41206	Terpene
BG-435_36	1	38220	T3pks
BG-435_40	80760	101599	Terpene
BG-437_13	289197	310042	Terpene
BG-437_13	376542	386943	Terpene
BG-437_13	695169	706023	Terpene
BG-437_2	154160	214472	T1pks-Nrps
BG-437_2	382099	403085	T1pks-Nrps
BG-437_7	197916	209823	Siderophore
BG-438_37	1	12959	Arylpolyene
BG-438_57	4913	13295	Bacteriocin
BG-439_84	1	11797	Siderophore
BG-440_0	18329	40784	Terpene
BG-440_14	111447	152550	T3pks
BG-440_6	159667	206245	Arylpolyene
BG-440_6	486946	528109	Arylpolyene
BG-443_23	1	12990	T3pks
BG-444_27	1	10298	Other
BG-448_26	1	13707	Terpene
BG-451_29	1	13151	Terpene
BG-453_33	1	12426	T3pks
BG-453_7	11033	25198	Terpene
BG-454_35	44360	53928	Bacteriocin
BG-454_40	1	8173	Bacteriocin
BG-454_8	122190	143251	Terpene
BG-457_0	1	22100	T1pks
BG-460_107	38166	54904	Lassopeptide
BG-460_22	1	11932	Bacteriocin-Terpene
BG-461_57	1	15514	Hserlactone
BG-461_80	2695	14266	Hserlactone
BG-465_106	1	13364	Hserlactone
BG-465_127	1	14088	Terpene
BG-465_133	6576	11837	Ectoine
BG-465_19	1	14846	Hserlactone
BG-465_94	1	29275	T1pks
BG-467_15	1	6574	Bacteriocin
BG-467_16	1	11171	T1pks
BG-467_9	246	14670	Terpene
BG-472_22	6621	17502	Amglyccycl
BG-472_27	4359	15279	Bacteriocin
BG-473_4	1	18846	Terpene
BG-473_64	25537	36466	Bacteriocin
BG-473_8	41610	48820	Bacteriocin
BG-478_20	1	15159	T1pks
BG-478_51	1	15076	Terpene
BG-479_36	26825	37673	Bacteriocin
BG-479_41	13082	55940	Other
BG-479_49	1	22952	Other
BG-480_38	28192	39040	Bacteriocin
BG-480_53	1	24029	Other
BG-481_1	1	12066	T1pks
BG-482_5	5323	21886	Terpene
BG-483_2	1	7764	Bacteriocin
BG-483_20	4793	25854	Terpene
BG-484_16	1	9604	Bacteriocin
BG-484_28	1	10341	Terpene
BG-484_77	1	31136	Arylpolyene
BG-485_30	1	15636	Arylpolyene
BG-485_54	1	12489	Terpene
BG-485_55	1	12405	Terpene
BG-488_48	681	11718	Terpene
BG-489_52	5965	16453	Hserlactone
BG-492_25	1	12790	T3pks
BG-500_32	1	18973	Other
BG-500_50	1	23446	T1pks
BG-502_31	1	14417	Terpene
BG-502_38	1	13250	Lassopeptide
BG-504_25	1	19015	Arylpolyene
BG-506_27	1	18400	Terpene
BG-506_81	1	11635	T3pks
BG-507_5	8178	17044	Butyrolactone
BG-507_55	1	12666	Terpene
BG-507_58	1	12221	Other
BG-510_28	1	5331	Bacteriocin
BG-512_23	1	25217	Nrps
BG-512_44	1	20185	Nrps
BG-512_45	54219	82663	Other
BG-512_7	1	22365	T1pks-Nrps
BG-513_54	1	11132	Terpene
BG-513_81	1377	22216	Terpene
BG-515_56	53404	117650	Nrps
BG-515_56	126281	147324	Nrps
BG-515_9	124184	144816	Hserlactone
BG-516_0	237306	287659	Nrps
BG-516_12	225100	247112	Terpene
BG-516_12	366951	409902	Terpene
BG-516_16	70905	121863	T1pks-Nrps
BG-516_19	175285	217924	Other
BG-516_19	263291	324016	Other
BG-516_39	36182	59424	Lantipeptide
BG-516_40	176896	198891	Terpene
BG-516_48	108087	151509	Other
BG-518_10	22591	44485	Terpene
BG-518_11	1	14754	Terpene
BG-518_20	111238	152437	Arylpolyene
BG-518_28	1	18210	Terpene
BG-519_9	1	11174	T1pks
BG-521_14	188846	199757	Bacteriocin
BG-521_15	8018	24584	Lassopeptide
BG-521_18	6678	27292	Hserlactone
BG-521_39	193	24791	Terpene
BG-521_4	20679	64221	Other
BG-521_41	42834	53247	Ectoine
BG-524_69	14985	29110	Terpene
BG-524_71	1	12911	Terpene
BG-524_81	17096	54120	Arylpolyene
BG-524_9	1	15042	T3pks-Arylpolyene
BG-527_15	7204	18076	Bacteriocin
BG-527_28	3344	16836	Terpene
BG-534_102	1	6581	Bacteriocin
BG-534_105	23264	30456	Bacteriocin
BG-534_111	1	58409	T1pks-Nrps
BG-534_113	4276	45322	T3pks
BG-534_114	15023	26879	Bacteriocin
BG-534_116	16004	36966	Terpene
BG-534_119	1	55111	Nrps-T1pks-Otherks
BG-534_120	206031	333300	T1pks-Nrps
BG-534_121	1	37707	T1pks-Nrps
BG-534_124	1	12608	Lantipeptide
BG-534_132	1	44671	Nrps
BG-534_137	1	52932	T1pks-Nrps
BG-534_138	1	47690	Bacteriocin-Thiopeptide-Nrps
BG-534_16	86680	186176	T1pks-Nrps
BG-534_17	5458	26396	Terpene
BG-534_21	15012	46743	Ladderane
BG-534_3	1	93451	Nrps-T1pks-Otherks
BG-534_3	117488	166196	Nrps-T1pks-Otherks
BG-534_46	1	61052	T1pks-Nrps
BG-534_5	138046	159968	Terpene
BG-534_55	6207	18153	Bacteriocin
BG-534_86	48523	111341	Transatpks-Nrps
BG-534_87	1	9512	Butyrolactone
BG-534_95	1	21020	Other
BG-534_98	1	16541	Nrps
BG-536_2	1	13950	Other
BG-536_36	1	10601	Bacteriocin
BG-536_4	4801	17763	Terpene
BG-543_83	1079	11936	Bacteriocin
BG-546_41	4966	17145	Lassopeptide
BG-550_14	1766	15186	Terpene
BG-550_39	8744	20478	Cyanobactin
BG-550_66	1	11400	Cyanobactin
BG-550_87	84302	103028	Terpene
BG-550_9	51202	80529	Cyanobactin
BG-551_12	57955	82619	Lassopeptide
BG-551_8	13218	19254	Bacteriocin
BG-559_111	20895	31761	Bacteriocin
BG-562_100	1	18680	Lassopeptide
BG-562_108	1	14871	Otherks
BG-562_116	1	10203	T1pks-Nrps
BG-562_154	22743	51716	T1pks
BG-562_158	1	13485	Lantipeptide
BG-562_168	1	18766	Transatpks-Nrps
BG-562_18	1	18997	Terpene
BG-562_188	1	24004	Other
BG-562_191	14937	21371	Bacteriocin
BG-562_194	1	20768	Ladderane
BG-562_196	1	24032	T1pks-Otherks
BG-562_197	211163	251761	T3pks
BG-562_227	14466	30404	Lantipeptide
BG-562_33	1	13439	Lantipeptide
BG-562_76	1	27850	Phosphonate
BG-562_80	1	12460	Lantipeptide
BG-562_89	5530	62102	T1pks-Nrps
BG-562_91	1	21033	Nrps
BG-562_97	3100	21862	Terpene
BG-564_107	1	13133	Nrps
BG-564_2	1	18614	Terpene
BG-564_56	1	10327	Otherks
BG-564_80	1	12189	Other
BG-565_36	1	10659	Arylpolyene
BG-565_7	1	10251	Otherks
BG-566_58	1	10965	Terpene
BG-567_105	1	11128	T1pks
BG-567_122	1	16738	T1pks-Nrps
BG-567_127	1	21096	Thiopeptide-Bacteriocin
BG-567_128	1	26906	Nrps
BG-567_136	1	18557	Nrps
BG-567_146	1	34072	T1pks
BG-567_150	3548	30820	T1pks
BG-567_153	1	25043	Nrps
BG-567_154	1	17487	T1pks-Nrps
BG-567_168	1	13485	Lantipeptide
BG-567_23	1	15377	Lassopeptide
BG-567_26	1	23122	T1pks
BG-567_3	1	11169	Lantipeptide
BG-567_43	1	14442	T1pks
BG-567_58	1	18292	Bacteriocin-Lantipeptide
BG-567_61	1	18484	Bacteriocin
BG-567_74	1	21375	Nrps
BG-567_81	1	22947	T1pks-Nrps
BG-567_83	1	12403	T1pks
BG-567_84	1	39285	T1pks-Nrps
BG-567_98	1	28714	T1pks-Nrps
BG-569_193	1	11908	Terpene
BG-569_194	1748	16646	Lassopeptide
BG-569_20	1	21953	Other
BG-569_202	17803	42542	Lassopeptide
BG-569_25	1	16647	T1pks
BG-569_35	1	10416	T1pks
BG-569_93	342	10548	Bacteriocin
BG-569_95	1	13971	T1pks
BG-570_28	1	10607	Terpene
BG-570_8	1	17469	Terpene
BG-572_19	10334	21176	Bacteriocin
BG-572_22	1	24592	Ppysks-Nrps
BG-573_66	7235	14522	Bacteriocin
BG-574_10	13086	23265	Bacteriocin
BG-574_2	6475	27407	Terpene
BG-574_28	3644	11964	Bacteriocin
BG-575_11	1	15694	Terpene
BG-577_2	1170	58380	Nrps
BG-577_2	224606	245241	Nrps
BG-577_25	33917	54723	Hserlactone
BG-577_53	1	23593	T1pks
BG-577_6	118334	128729	Ectoine
BG-578_10	1	25545	Arylpolyene
BG-578_102	3516	13827	Ectoine
BG-578_14	1	43648	Nrps
BG-578_3	36019	56585	Hserlactone
BG-578_303	1	11956	Other
BG-578_382	1844	10246	Bacteriocin
BG-578_42	15829	26215	Ectoine
BG-578_43	5285	15671	Ectoine
BG-578_82	1088	11957	Bacteriocin
BG-580_10	1	12497	Terpene
BG-580_11	44967	65629	Hserlactone
BG-580_15	18815	29669	Bacteriocin
BG-580_25	13057	31009	Hserlactone
BG-580_48	387	13677	Hserlactone
BG-581_107	5708	14650	Ectoine
BG-581_28	10959	29781	Terpene
BG-581_4	9439	30434	Terpene
BG-581_40	432	25288	Arylpolyene
BG-582_41	1505	21230	Terpene
BG-582_50	1	19987	T1pks-Nrps
BG-582_51	4361	19181	Siderophore
BG-582_56	1	18437	Nrps
BG-582_65	1	16150	Arylpolyene
BG-582_69	1	15765	Nrps
BG-583_36	1	12518	Hserlactone
BG-583_5	74	42884	Other
BG-583_64	3935	14795	Bacteriocin
BG-583_90	1	11528	Hserlactone
BG-583_92	1	11253	Hserlactone
BG-584_0	13020	23877	Bacteriocin
BG-584_104	1	10434	Siderophore
BG-585_79	1	17560	Arylpolyene
BG-586_173	1	10472	Terpene
BG-586_177	1	16286	T1pks
BG-586_35	4930	16852	Terpene
BG-587_30	1	11144	Lassopeptide
BG-587_66	1	11630	Terpene
BG-590_12	140161	161000	Terpene
BG-590_13	44170	85264	T3pks
BG-590_4	154859	175995	Terpene
BG-592_12	43152	54000	Bacteriocin
BG-592_123	59353	133320	Nrps
BG-592_22	1	20881	Nrps
BG-592_3	1	10497	Hserlactone
BG-592_75	1	17015	Hserlactone
BG-595_119	13081	25258	Bacteriocin
BG-595_2	1	16243	Nrps
BG-595_55	1	12839	Arylpolyene
BG-597_93	1	36425	Arylpolyene
BG-597_98	8873	20522	Bacteriocin
BG-599_3	10474	16202	Bacteriocin
BG-599_57	1	12841	Terpene
BG-600_1	1	15980	Arylpolyene
BG-600_29	18226	28615	Ectoine
BG-601_11	1	12100	Terpene
BG-601_122	11176	32105	Terpene
BG-601_187	1538	29650	Nrps
BG-601_190	1	20301	Nrps
BG-601_48	1	11052	Hserlactone
BG-601_83	5998	51302	T1pks
BG-602_102	1	6145	Bacteriocin
BG-602_106	1	24080	Arylpolyene
BG-602_26	1	14050	Arylpolyene
BG-602_40	1	9392	Bacteriocin
BG-603_34	3532	13936	Ectoine
BG-605_21	1	17288	Arylpolyene
BG-605_22	1	8734	Bacteriocin
BG-605_41	1	11389	Siderophore
BG-605_46	1373	12170	Butyrolactone
BG-606_19	121	41029	Phosphonate
BG-606_19	43817	55673	Phosphonate
BG-606_3	35686	59560	Terpene
BG-606_8	55075	95893	Thiopeptide-Bacteriocin
BG-607_2	1	19365	Nrps
BG-607_57	1	16453	Nrps
BG-607_7	1	10225	Bacteriocin
BG-607_97	1	13218	Nrps
BG-608_56	1	12362	Arylpolyene
BG-609_29	1	10235	T1pks
BG-609_52	1	16761	Terpene
BG-609_6	1	11450	Terpene
BG-609_60	1	12540	T1pks
BG-609_68	1	14201	Terpene
BG-612_5	1862	19084	Siderophore
BG-613_140	1	8904	Siderophore
BG-613_20	1	26616	Nrps
BG-613_65	1	22093	Terpene
BG-613_94	1	43134	Hserlactone-Arylpolyene
BG-614_2	1	12767	Arylpolyene
BG-615_25	1	9725	Siderophore
BG-615_51	1277	11663	Ectoine
BG-616_3	191191	202081	Bacteriocin
BG-617_19	123307	131589	Ectoine
BG-617_20	91	48163	Thiopeptide-Siderophore
BG-617_7	1	10331	Bacteriocin
BG-618_11	145976	166183	Thiopeptide
BG-618_19	1	30235	Nrps
BG-618_43	1	72378	Nrps
BG-618_47	29987	99331	Hserlactone-Arylpolyene
BG-618_50	300068	323638	Terpene
BG-620_4	1	22788	Acyl_amino_acids
BG-620_46	1	16940	Arylpolyene
BG-620_74	25483	43920	Siderophore
BG-620_75	43191	86763	Arylpolyene
BG-621_11	47884	57268	Bacteriocin
BG-621_69	1	17236	Arylpolyene
BG-621_83	1	18912	Arylpolyene
BG-622_13	1	8363	Ectoine
BG-622_30	1	51073	Nrps
BG-622_64	10420	35207	Nrps
BG-623_8	1	10084	Arylpolyene-Resorcinol
BG-624_14	1	25361	T1pks-Nrps
BG-624_26	1	10483	Nrps
BG-624_55	8	11247	Terpene
BG-624_73	1	14658	Terpene
BG-626_13	1	12455	Hserlactone
BG-626_156	1	11103	T3pks
BG-626_17	1	11294	Hserlactone
BG-626_43	5350	19744	Terpene
BG-626_8	4359	15207	Bacteriocin
BG-626_91	1	37029	Nrps
BG-627_0	663	21241	Hserlactone
BG-627_107	17904	26719	Bacteriocin
BG-627_33	1	10025	Hserlactone
BG-627_58	1	26116	T1pks
BG-630_29	1	6653	Siderophore
BG-630_93	20906	27896	Ectoine
BG-632_44	1	10428	Bacteriocin-Terpene
BG-633_22	1	18522	T1pks
BG-633_29	1	20318	T1pks-Nrps
BG-634_104	1	14481	T3pks
BG-634_31	1	16679	T3pks
BG-634_64	1	18201	Lassopeptide
BG-637_13	7558	24400	Terpene
BG-638_23	1	25273	Nrps
BG-638_42	1	16722	Nrps
BG-638_50	1	12862	Lassopeptide
BG-640_12	1	13150	Nrps
BG-642_28	3586	14434	Bacteriocin
BG-642_76	849	14269	Siderophore
BG-642_95	1	11030	Hserlactone
BG-644_41	1	21072	Terpene
BG-644_58	1	10027	Other
BG-649_25	1	13431	Terpene
BG-650_101	1	22418	Nrps
BG-650_11	7114	15722	Siderophore
BG-650_124	1	11663	Arylpolyene
BG-650_18	11081	21467	Ectoine
BG-650_63	1	15624	Nrps
BG-650_69	1	7535	Siderophore
BG-650_82	299	10243	Ectoine
BG-650_83	1	27039	Resorcinol
BG-651_17	31172	52245	Terpene
BG-651_19	153062	177731	Lantipeptide
BG-651_3	102243	123082	Terpene
BG-651_40	83020	124072	T3pks
BG-652_7	6109	16324	Bacteriocin
BG-653_1	1	10239	Terpene
BG-653_11	1	13065	Nrps
BG-653_113	1	12298	Nrps
BG-653_126	1	10619	Nrps
BG-653_161	1	17902	T1pks
BG-653_173	1	13338	Nrps
BG-653_27	1	44203	T1pks-Nrps
BG-653_83	1	12317	T1pks-Nrps
BG-654_24	1	17581	Arylpolyene-Resorcinol
BG-654_50	1	7686	Ectoine
BG-656_112	1	27245	Nrps
BG-656_169	1	28562	Other
BG-656_179	347	22260	Terpene
BG-656_181	1	19643	Arylpolyene
BG-656_197	1	19304	Nrps
BG-656_20	25267	47726	Lassopeptide
BG-656_51	1	22390	Other
BG-656_69	1	18686	Bacteriocin-Lantipeptide
BG-657_134	1	15628	Other
BG-657_71	1	22612	T1pks-Nrps
BG-657_94	10960	23563	Terpene
BG-658_0	1	10384	Lassopeptide
BG-658_28	6359	17300	Terpene
BG-659_103	135552	156520	Terpene
BG-659_112	1	14707	T1pks
BG-659_113	18798	29253	Bacteriocin
BG-659_113	57905	103173	Bacteriocin
BG-659_151	2378	12752	Bacteriocin
BG-659_152	1	14836	T1pks-Nrps
BG-659_156	1	20865	Bacteriocin-Terpene
BG-659_167	1	17124	T1pks
BG-659_180	6919	21306	Lassopeptide
BG-659_183	7857	28675	Terpene
BG-659_187	1343	13616	Bacteriocin
BG-659_19	18814	29656	Bacteriocin
BG-659_196	9000	50073	T3pks
BG-659_199	814	14041	Bacteriocin
BG-659_199	64639	97613	Bacteriocin
BG-659_203	33651	55699	Cyanobactin
BG-659_209	1	48963	Nrps
BG-659_210	1	33029	T3pks-T1pks
BG-659_25	48201	77697	Otherks
BG-659_33	1	12367	Microviridin
BG-659_49	1	45955	T1pks-Nrps
BG-659_76	1	23755	Otherks-T1pks-Nrps
BG-659_95	1	50139	T1pks
BG-660_0	1	12064	Siderophore
BG-660_1	38483	82202	Arylpolyene
BG-660_10	26358	37269	Bacteriocin
BG-660_31	10550	21461	Bacteriocin
BG-660_33	27988	38380	Ectoine
BG-660_43	6792	33117	Thiopeptide
BG-660_49	25336	30852	Ectoine
BG-660_60	1	23872	T1pks
BG-661_61	1	17562	Arylpolyene
BG-661_80	502	12850	Siderophore
BG-662_17	1	5213	Bacteriocin
BG-663_5	1	17253	Terpene
BG-664_30	1	34459	Ectoine-Arylpolyene
BG-664_74	8374	19288	Bacteriocin
BG-665_2	10834	21694	Bacteriocin
BG-665_22	7639	18381	Siderophore
BG-666_0	423907	444755	Terpene
BG-666_10	38838	55651	Terpene
BG-666_3	317285	323781	Bacteriocin
BG-666_5	29313	39717	Ectoine
BG-666_5	136436	147284	Ectoine
BG-667_56	1	11652	Hserlactone
BG-667_7	530	28375	Other
BG-668_28	6065	13580	Bacteriocin
BG-668_47	2403	12024	Ectoine
BG-669_14	1	14876	Terpene
BG-669_17	1	14093	Terpene
BG-669_32	22550	33398	Bacteriocin
BG-669_35	4816	15658	Bacteriocin
BG-670_35	1	15060	Other
BG-671_51	4311	19323	Lantipeptide
BG-672_14	1	26143	Arylpolyene
BG-678_15	1	13022	Lantipeptide
BG-678_39	1	13235	T3pks
BG-678_57	2563	16277	Terpene
BG-678_81	1	10466	T3pks
BG-678_85	1	10598	Other
BG-679_13	1	13152	Nrps
BG-679_15	1	19152	Transatpks-Otherks
BG-679_38	1	11425	Nrps
BG-682_21	1	17286	Nrps
BG-682_22	1	11862	Lantipeptide
BG-682_44	1	10956	Lantipeptide
BG-682_57	1	14694	Other
BG-682_68	1	19116	Other
BG-682_69	6231	17809	Microviridin
BG-682_78	1	12237	Nrps
BG-686_107	1	17500	Nrps
BG-686_116	2416	14179	Blactam
BG-686_127	6779	38736	T1pks
BG-686_14	1	16271	Terpene
BG-686_36	1	48610	T1pks-Nrps
BG-686_39	1	15955	Nrps
BG-686_46	51747	67128	Lantipeptide
BG-686_65	1	25405	T3pks-Arylpolyene
BG-686_8	3079	13951	Bacteriocin
BG-686_84	1	22881	T1pks-Nrps
BG-695_33	7339	30869	Terpene
BG-699_100	1	31782	T3pks
BG-699_102	1	71354	T1pks-Nrps
BG-699_107	478	42922	Other
BG-699_121	1	29905	Other
BG-699_3	11356	70329	Bacteriocin
BG-699_32	1	98721	T1pks-Nrps
BG-699_35	53896	85474	Lantipeptide
BG-699_6	66759	90001	Lantipeptide
BG-699_88	6672	27511	Terpene
BG-700_115	7072	30560	Otherks
BG-700_118	1	28177	T1pks-Pufa
BG-700_37	1	14019	Arylpolyene-Resorcinol
BG-700_54	16843	54020	Arylpolyene
BG-700_57	1215	22051	Terpene
BG-700_72	1	42617	Other
BG-702_11	1	14672	Arylpolyene
BG-702_34	3684	10060	Bacteriocin
BG-702_49	3927	13219	Siderophore
BG-704_19	27956	48813	Terpene
