# Supplementary material for: Marine biofilms constitute a bank of hidden microbial diversity and functional potential
Source: Nat Commun. 2019 Jan 31;10:517. doi: 10.1038/s41467-019-08463-z (PMC6355793; doi:10.1038/s41467-019-08463-z)
Supplement: Supplementary file 18 — Supplementary Data 15 [file 41467_2019_8463_MOESM18_ESM.xlsx]

## Sheet: Sheet1
Supplementary Data 15 CRISPR arrays identified from genomes.
Sequence 'BG-003_19' (30127 bp)
REPEAT	SPACER
GTTTCCATTCAGTTAGTTTCCCAGCGAGTGGGAAG	CCTGTTTTTTTGGGGCTGGTAGCCCTATCTGCCATTA
GTTTCCATTCAGTTAGTTTCCCAGCGAGTGGGAAG	AAAGATTTGGCGTTTCATCAATGACTGGAGGAACTG
GTTTCCATTCAGTTAGTTTCCCAGCGAGTGGGAAG	TCTGAAGGTGCGCGATGCGCGCCGGAGGCAG
GTTTCCATTCAGTTAGTTTCCCAGCGAGTGGGAAG	AGAGTGTTGAGATTACACTGATCGGGGTAGAGCA
GTTTCCATTCAGTTAGTTTCCCAGCGAGTGGGAAG	CTGCTTTTGCAGAATAACGTGGATGCCATCTTTAGCT
GTTTTCATTCAGTTAGTTTCCCAGCGAGTGGGAAG	CCTTTTACAGTGCTAACAGCGGGGCATTGTCAAAA
GTTTTCATTCAGTTAGTTTCCCAGCGAGTGGGAAG	AGTTTGTTCTTCCATCATGGGGGCAAGGGCCAGCTTG
GTTTTCATTCAGTTAGTTTCCCAGCGAGTGGGAAG	GATGAGGTAAATTTGGGGCAAGCAACTCGCCGTTA
GTTTTCATTCAGTTAGTTTCCCAGCGAGTGGGAAG	CAGTTGTCTCTGTTCAGTACAGAGCAGTACCAAAACC
GTTTCCATTCAGTTAGTTTCCCAGCGAGTGGGAAG	TTATTGCGAAAAAACGAGGCTGCCAGCTATATGAAAAG
GTTTCCATTCAGTTAGTTTCCCAGCGAGTGGGAAG	GTTTGTGGTGAGATTTGTGTTAGAGCTAGGCGCTAAG
GTTTCCATTCAGTTAGTTTCCCAGCGAGTGGGAAG	TTTGATTGGCAGCCAGTTATAACTGGTTGGACTAGC
GTTTCCATTCAGTTAGTTTCCCAGCGAGTGGGAAG	GTATGCTCATTGAGCAACATCGTGCGCGCCAGGAGCG
GTTTCCATTCAGTTAGTTTCCCAGCGAGTGGGAAG	GCCCACGTAAATAAATGCCGGGAGCCGAACAATG
GTTTCCATTCAGTTAGTTTCCCAGCGAGTGGGAAG	TTCTGGGGAGGGTCCAAACATCCCAAAACATTGAGC
GTTTCCATTCAGTTAGTTTCCCAGCGAGTGGGAAG	GTCTTTTGCACTTTGGGTTCTGTGGTATTTCTGCCG
GTTTCCATTCAGTTAGTTTCCCAGCGAGTGGGAAG	CTGAAGAAGTCTGGGACGCCCCAAGGGGGCACACTT
GTTTCCATTCAGTTAGTTTCCCAGCGAGTGGGAAG
Sequence 'BG-003_95' (11674 bp)
REPEAT	SPACER
GTTTTCAACAAGTCCGGTTTAACCCAACCGGTAGGG	CATTTCTGTTTGAGATCCCGCAATTTTTAGAAGCAAA
GTTTTCAACAAGTCCGGTTTAACCCAACCGGTAGGG	TCTAAGACGGTGGAAGACGAGACTGTTTTATTGCTG
GTTTTCAACAAGTCCGGTTTAACCCAACCGGTAGGG	CCATAACGCAAGGGGCCTATAGCAGCACACCTGTTGCA
GTTTTCAACAAGTCCGGTTTAACCCAACCGGTAGGG	AATCAAACCCTTCAACAACTGCAAGAATCCTTCGACGC
GTTTTCAACAAGTCCGGTTTAACCCAACCGGTAGGG	TCTTGTTGATTTCGGTGGAGATTTGGTATTTGAAGG
GTTTTCAACAAGTCCGGTTTAACCCAACCGGTAGGG	CTGCGGTAAAATCTGCACAAATGTCGTGTACGCACTGT
GTTTTCAACAAGTCCGGTTTAACCCAACCGGTAGGG	CATAATGGGATCGCCTGAGAATGACGAAGGGCCCCA
GTTTTCAACAAGTCCGGTTTAACCCAACCGGTAGGG	AATGCACAACGGGCATTGATTCAGCAGTTAGTTGAGTCCAA
GTTTTCAACAAGTCCGGTTTAACCCAACCGGTAGGG
Sequence 'BG-003_96' (10821 bp)
REPEAT	SPACER
GTGGCAAAACTTCTTCGGAAGTTCAATTAATGGAAAC	TTCAGGTTCAATCCACACCTGCTCTGGTGTCAGAGG
GTGGCAAAACTTCTTCGGAAGTTCAATTAATGGAAAC	CTAACAGTCCTCCTGGTCTGCGTTTTGCGTCTCTCC
GTGGCAAAACTTCTTCGGAAGTTCAATTAATGGAAAC	CCTGTCTCTTTTGCGGCCCGTTAGATTTGGTCCAAT
GTGGCAAAACTTCTTCGGAAGTTCAATTAATGGAAAC	CAGAGTTTCTAGCTTTATGTAATTTTATTAAAGT
GTGGCAAAACTTCTTCGGAAGTTCAATTAATGGAAAC	TGCCAGGGTGGGGTCGGGTTGCAGGTCTAGGAGGTT
GTGGCAAAACTTCTTCAGAAGTTCAATTAATGGAAAC	TAATGTGCTATTTCCAAAACGTCTACAATAGC
GGGTCAAAACTTCTTCGGAAGTTCAATTAATGGAAAC	TCTAATCCTGTTAAGGTTCCTAATGTAGCTCCTTGTC
GTGGCAAAACTTCTTCGGAAGTTCAATTAATGGAAAC	ACCGATCCTCGATTTTTGGACGGAATTTCGAAAGAC
TTGGCAAAACTTCTTCGGAAGTTCAATTAATGGAAAC	TCTTTTCCCCTGTCGCAATCTGATCCCTGGCAAAATTGAG
GTGGCAAAACTTCTTCGGAAGTTCAATTAATGGAAAC	GCTATCGGGTCTATTAGTTGGGTCACATAAGCAAT
GTGGCAAACCTTCTTCGGAAGTTCAATGAATGGCATC
Sequence 'BG-003_196' (152873 bp)
REPEAT	SPACER
GTTTCATCACTAACTCCCCGCAAGGGGACGGAAAC	CTAAACAATCACTACTTGTGAACTGACGCGTGT
GTTTCATAACTAACTCCCCGCAAGGGGACGGAAAC	CTTTTTTAATTCTGCCAGTAAGGCTTCACTCTCTTCTG
GTTTCATCACTAACTCTCCGCAAGGGGACGGAAAC	ATCCCCACCTTGTGGGAAGTACATATAAGACAGCCAAAAAGC
GTTTCATCACTAACTCCCCGCAAGGGGACGGAAAC	TTGGTTGCAAAGACGGCGTGCTTTGATGTTGTCACGAAGA
GTTTCATCACTAACTCCCCGCAAGGGGACGGAAAC	CTGTTTTACCATCCTCGGAGATTGTTGCATTTCCTTGGA
GTTTCATCACTAACTCCCCGCAAGGGGACGGAAAC	ATCTTAGAGATTGGTAAGTTAAGCTGGCACTTTTCATACTT
GTTTCATCACTAACTCCCCGCAAGGGGACGGAAAC	TTTTCAGGTTTTGGAGGTTGACCAATTTTTCCTATT
GTTTCATCACAAATTCCCCGCAAGGGGACGGAAAT
Sequence 'BG-003_245' (21265 bp)
REPEAT	SPACER
GTCACCATGACATCTGGAGGTTGGCAGGGGTTGCAAG	TGCGATGAGGAGAGGAATCGCTGTCACATCGCAAT
GTCACCATGACATCTGGAGGTTGGCAGGGGTTGCAAG	TCTTTTTTGCGGATTGCATCCATCACGGAATCCAGCAA
GTCACCATGACATCTGGAGGTTGGCAGGGGTTGCAAG	ATGGTGCGATCCTCATTGATATTGGTGCGTTATTGA
GTCACCATGACATCTAGAAGTTGGAAGGGGTTGCAAG
Sequence 'BG-003_313' (19286 bp)
REPEAT	SPACER
TTTTAAGTTCAGTTAGTTTCCCAGCGAGTGGGAAG	TTTGATAGTCCTACGTTGGAGAACCCAATGACATCAA
GTTTCCAATCAGTTAGTTTCCCAGCGAGTGGGAAG	CCTGAGGTGACTGATGCAATCAGGGCTGTTTTGCCT
GTTTCCAATCAGTTAGTTTCCCAGCGAGTGGGAAG	AGTACGGTTTCGAGTATATGGGGCTTGTCAACATC
GTTTCCAATCAGTTAGTTTCCCAGCGAGTGGGAAG	TCTTGAATCTCTAGGGACTCGCGGTGTGAGCAAG
GTTTCCAATCAGTTAGTTTCCCAAGGAGTGGGAAG
Sequence 'BG-003_385' (50521 bp)
REPEAT	SPACER
GTTTCTGTCCTCTTGTGGGGAATTGGTAATGAAGC	TTTCAGTGTGGCAACAACTAGCGTAATAGATCGCAGCCAGA
GTTTCCGTCCCCTTGCGGGGAATTAGTGATGAAAC	TATGCGGATGAGAGCTTCACTGCCACCCAGGTGGTGGTCAA
GTTTCCGTCCCCTTGCGGGGAATTAGTGATGAAAC	ATTGATGAATTGTCACGCAGAAATAAGGAAAAATTCGA
GTTTCCATCCCCTTGCGGGGAAGTAGTGATGAAAC	GTGATGTTCCCAACGGCCGCTATTTTTGTGTTCGCTTTAAG
GTTTCCGTCCCCTTGCGGGGAATTAGTGATGAAAC	CCTCGCAAACGCTTACAACTGGTTGCAATTTGAATCAATAAA
GTTTCCGTCCCCTTGCGGGGAATTAGTGATGAAAC
Sequence 'BG-011_61' (278543 bp)
REPEAT	SPACER
GTGAGCGCGGTGAGCTTTGAGAGGGCTTCTGCACCTTTCTCGCCAA	TGCTGTTGTTACCGAGGTCCAGCTCT
GTGAGCGCGGTGAGCTTTGAGAGGGCCTTTGCGCCTTTATCGCCAA	TGCTGTTTCTATAGAGGTCCAGCCTT
GTGAGCGCGGTGAGCTTTGAGAGGGCCTCTGCGCCTTTATCGCCAA	CGCCGAAAACGCCGTTGTCGCTGAGGCCCAGCTTT
GTGAGCGCGGTGAGCTTTGAGAGGGCCTCTCCGCCTTTCTGGCCGA	GGCGGTTGCTGTTGAGGTTCAGCTGA
GTGAGCGCGGTGAGCTTTGAGAGGGCCTTTGCGCCGTTATCGCCAA	CGCGGTTTTTACCGAGGTTCAATTTT
GTGAGCGCGGTGAGCTTTGAGAGGGCCTCTGCGCCTTTATCGCCAA
Sequence 'BG-034_122' (25396 bp)
REPEAT	SPACER
CTTTAAACTTCTTCGGAAGTTGAATTAATGGAAAC	GCGGACGATTTTCCATCTCTTTCGAAGAGAGGAACAAG
CTTTAAACTTCTTCGGAAGTTGAATTAATGGAAAC	TGCGAAATCAAGATCTAGAAGACCTTAATTTCTCTG
CTTTAAACTTCTTCGGAAGTTGAATTAATGGAAAC	TTGACTGCCTCCTGCTTTCCAGGCTTCAATGGCTTTT
CTTTAAACTTCTTCGGAAGTTGAATTAATGGAAAC	CGATCTGCTAACGCCTCCTCCATGCCACGGCACTCAACCG
CTTTAAACTTCTTCGGAAGTTGAATTAATGGAAAC	CCGGAAGCTGGAAGCCATATTCGTCCATGTTTG
CTTTAAACTTCTTAGGAAGTTGAATTAATGGAAAA
Sequence 'BG-034_122' (25396 bp)
REPEAT	SPACER
CTTTAAACTTCTTCGGAAGTTGAATTAATGGAAAC	GCGGCAAATACGACGTCCTGTCAGCATAAACACAAC
CTTTAAACTTCTTCGGAAGTTGAATTAATGGAAAC	ATTCCTTTAGATCGGAAGGCTTCCTTATTGTGCCAT
CTTTAAACTTCTTCGGAAGTTGAATTAATGGAAAC	CATCTGTTCCGTTCAAAACGAGGAGGCACTCCCCG
CTTTAAACTTCTTCGGAAGTTGAATTAATGGAAAC	ATTGCTTGCCTCCGAAGAGGAAGAGGAAGAAGCATTACCA
CTTTAAACTTCTTCGGAAGTTGAATTAATGGAAAC	TTGTCCGCAACGGCGTCGTGCTTCAGTAACCGTATTG
CTTTAAACTTCTTCGGAAGTTGAATTAATGGAAAC	GCGTATGTACCCATCTTCGAATTCTTCAACGGATCGCC
CTTTAAACTTCTTCGGAAGTTGAATTAATGGAAAC	ATTTCGAACCAAATCGAACATAGTTTTGTAGAGCATCCCG
CTTTAAACTTCTTCGGAAGTTGAATTAATGGAAAC	GATCTTTAACTTTGTATACTTTATGCCCTGCGCCT
CTTTAAACTTCTTCGGAAGTTGAATTAATGGAAAC	GTTTACACTCACACTAGCATTGCTCAGTTGAGCTT
CTTTAAACTTCTTCGGAAGTTGAATTAATGGAAAC	GTTGCTGGATAGCAGCAAACTGCTCCACATAATTCGGG
CTTTAAACTTCTTCGGAAGTTGAATTAATGGAAAC	TGTTAGGTTAACTCCCATCTTTTCCAGAAGTTTACATCCA
CTTTAAACTTCTTCGGAAGTTGAGTGAAAATCAAC
Sequence 'BG-040_39' (12482 bp)
REPEAT	SPACER
GTTTTTGTCCCCTTGCGGGGAATGGGTAATGAAAC	TCTTTGACACCGAATTCATTGATGACGGGCAAACAATCGA
GTTTCCATCCCCTTGCAGGGAATTGGTGATGAAAT	TTGACAAAGGCGGAACCCTCAAACCTGGCGACATTCCTTT
GTCTCCGTCCCCTTGCGGGGAATTGGTTATGAAAC	CTTGTTCTTTAGTTTGGATAAAACTTATGCCTCAGTGTACCT
GTTTCCGTCCCCTTGCGGGGATTTGGTGATAAAAC	TCGCCATCCTCTATCCCGACCCCAACTACGTCGAGCCGATGTTCAT
GTTTCCGCCCCCTTGCGGGGAATTGGTTATGAAAC	ATGAAGGAGCAAACTGGGTTGCCGAGCCGTATGAATTCT
GTTTCCGTCCCCTTACGGGGAATTGGTTATGAAAC	ACCTTTTGGGAGATTTTTGACTATGAAACGTCAACCTTTGGCTACTT
GTTTCCGTCCCCTTGCGGGGAATTGGTTATGAAAC	TGGGTGGGATGCAGACTTGGGACACCTCCAAGCCAAGCTA
GTTTCCGTCCCCTTGCGGGGAATTGGTGATGAAAC	TGCTAAGATCAACCAGACATTCCAGTCTGGCGAGCGCATTACA
GTTTCCGTCCCCTTACGGGGAATTGGCTATGAAAC	CGTTATAACACGGCAGCCAATGATTATGAAATGGCAGGAGTGTT
GTTTCCATCCCCTTGCGGGGATTTGGTTATGAAAC	GGGATTGGCTGCTTTGGCTGCTTTGACTTTGGTGGCGTGTGGCA
GTTTCCGTCCCCTTGCGGGGATTTGGTTATGAAAC	TTTCCAGTTAACCCCAGTCAACGTCGCTTTGAGGGAAGCGG
GTTTCCGTCCCCTTGCGGGGAATTGGTTATGAAAC	TCTTGCCCTCAACACCAAATACTAATTCACCTAGTAGTGCCT
GTTTCCGTCCCCTTGCGGGGAATTGGTTATGAAAC	TTTGCGGATTGCTAATAACCACATCCGCGAAGTGAGACACGCTGCC
GTTTCCGTCCCCTTGCGGGGAATTGGTTATGAAAC	CTTCAAGGCCCTGGCAAGAGAGGACGACACTGCTTCAGTAGCAAAGA
GTTTCTGTCCCCTTGCGGGGAATTGGTTATGAAAC	TACCTTCGCAGTATTTTCATTCTCATCTGGGTGAAATTATCCAGGAAG
GTTTCCGTCCCCTTGCGGGGAATTGGTTATGAAAC
Sequence 'BG-045_33' (19657 bp)
REPEAT	SPACER
CTTTACAAACCCCTTATCCCTAATAGGGATGGAAAC	AAGGTGTGCAAAAATTATAAATAAATAACAAATTAAG
CTTTACAAACCCCTTATCCCTAATAGGGATGGAAAC	TTTGAAATGTCTATGGTTCTTTTGATTGAAATTTTT
CTTTACAAACCCCTTATCCCTAATAGGGATGGAAAC	TTTTGCAGCAGATTTAAAACCTAGCCTTTCATAAAA
CTTTACAAACCCCTTATCCCTAATAGGGATGGAAAC	TTGCGCTATTTCAAATCCCATAATTACCTACCTATA
CTTTACAAACCCCTTATCCCTAATAGGGATGGATGC
Sequence 'BG-045_96' (27625 bp)
REPEAT	SPACER
CCCCACCGATTGGGTTAATTCGGATTAGTTGGAAAC	CTGATTAACCTCAATAATAATAGTAGTTTAAGT
CCCCACCGATTGGGTTAATTCGGATTAGTTGGAAAC	GTTAAGTGTTACTTTGGCGTGCACCCAGGATTT
CCCCACCGATTGGGTTAATTCGGATTAGTTGGAAAC	TAGGTAGGTACCCAGAAAAATTATAAAAACCTTCAC
CCCCACCGATTGGGTTAATTCGGATTAGTTGGAAAC	GTTGGGTCATCGACGTTAGTCTCCAACACAGCTTT
CCCCACCGATTGGGTTAATTCGGATTAGTTGGAAAC	TTTCCAGCCGTTCTCCACCAGGGTTTCTACATCA
CCCCACCGATTGGGTTAATTCGGATTAGTTGGAAAC	GCGTATAGCACCATGTCCTATGGTTCTACTAGC
CCCCACCGATTGGGTTAATTCGGATTAGTTGGAAAC	GTTGTTAATCTCAGCACTACCGCCACTAGCGTGA
CCCCACCGATTGGGTTAATTCGGATTAGTTGGAAAC
Sequence 'BG-045_240' (12073 bp)
REPEAT	SPACER
GTTTCCATCCCTATTAGGGATAAGGGGTTTGTAAAG	TTAGCCCGTACGTGAGACCTGCGGAAATAAAAGGATG
GTTTCCATCCCTATTAGGGATAAGGGGTTTGTAAAG	ACATGAGGCTGAAAAAGTAGTTTTATCTG
GTTTCCATCCCTATTAGGGATAAGGGGTTTGTAAAG	TCGTTTCGCAGCAATGTTTGATTAGTCCACAAA
GTTTCCATCCCTATTAGGGATAAGGGGTTTGTAAAG	TTCTACTAAAAATATCAACTCATAAGCACATAAATT
GTTTCCATCCCTATTAGGGATAAGGGGTTTGTAAAG
Sequence 'BG-045_240' (12073 bp)
REPEAT	SPACER
CGCATCCATCCCCGTTGAGGGGAAGAGGTATGTAAAGA	AAGGAGGTTTCAGATCCAGGAGGCAGAAATAG
CGTTTCCATCCCCGTTGAGGGGAAGAGGTATGTAAAGA	CGGCGGAAACGCTAATGTCCACCAAGGACAGGGTCA
GGTTTCCATCCCCGTTGAGGGGAAGAGGTATGTAAAGT	AAGTTTCAGGAACTTCCTTTGCAGCATATTTTCT
CGTTTCCATCCCCGTTGAGGGGAAGAGGTATGTAAAGA
Sequence 'BG-081_23' (20521 bp)
REPEAT	SPACER
GTTTCAAAACACCTCCTGGCAGGGAATGG	TTTGAAAGTTTAAAAACCTCTGGTCTTGATTCAATAATCTAAGAC
GTTTCAAAACACCTCCTGGCAGGGAATGG	TTTGAAATAATTAATAGTTTTGACAGCAGATTCAGCAGTCGCAAA
GTTTCAAAACACCTCCTGGCAGGGAATGG
Sequence 'BG-081_50' (25297 bp)
REPEAT	SPACER
TGTGCGGACAACCTTTTCCCCGTAAGGGGACGGACAC	TTTGGTTTACAAAAAAAGAAAAGGGGGGAATATTT
TGTGCGGACAACCTTTTCCCCGTAAGGGGACGGACAC	GTCCTAATGTTTTTGTGACCAGTTAGTTTCTGCA
TGTGCGGACAACCTTTTCCCCGTAAGGGGACGGACAC	TGGATGTTGACACCCTCTTTGAAGATCGTAATATTAA
GGTGCAAACAACCTTTTCCCCGCAAGGGGACGAACAA
Sequence 'BG-081_50' (25297 bp)
REPEAT	SPACER
GTTTCCGTCCCCTTGCGGGGAAAAGGTTGT	TTGCACACCACATTATCGATACAAACACTGAGCTTGAGAAATACAT
GTGTCCGTCCCCTTACGGGGAAAAGGTTAT	CTGCACGCTTATCGATTCGAGTACCAGGACGATGTTATTGTCAG
GTGTCCGTCCCCTTTCGGGGAAAAGGTTAT	CTGCACACTTCGGGATCAAGCATCACAAAGGGGCTCCCAAGAAGAT
GTGTCCGTCCCCTTTCGGGGAAAAGGTTAT	CTGCACTGTCGACACTCAAGAAATAATGGATTGCCTAATAGG
GTGTCCGTCCCCTTTCGGGGAAAAGGTTAT	TTGCACATCAAAGAAGCCCCTGGCTTACAGATAACCAACATTCCATA
GTGTCCGTCCCCTTTCGGGGAAAAGGTTAT	TTGCACAAGTAATCAACCAATCCGTCGTTTTCTACTCTGAGAAC
GTGTCCGTCCCCTTTCGGGGAAAAGGTTAT	TTGCACAGTAAAGCTACGGAATGGGGAGCTAAAAGAATTAT
GTGTCCGTCCCCTTTCGGGGAAAAGGTTAT	TTGCACGCTAAGAAGCCAGAGGCAATAATGCTTCCACCTACTTGGCAT
GTGTCCGTCCCCTTTCGGGGAAAAGGTTAT	TTGCACAAATATTACCTGGATATGACAACGAAAATGTACAACGA
GTGTCCGTCCCCTTTCGGGGAAAAGGTTAT
Sequence 'BG-081_50' (25297 bp)
REPEAT	SPACER
GTCTCCATCCCCTGCTAAATGAGGGGAATTAGAAAG	AGTATACAGGAAGTTGTCCCGTAATTTTAAAAGAGACTAGTA
GTTTCCGTCCCCTACTAAACGAGGGGAATTAGAAAG	CTTTTTTCTTCAATTTGGTTAATCAGTCAATTTATTGGG
GTTTCCGTCCCCTACTAAACGAGGGGAATTAGAAAG	TTTTCTTGTTGCTCATGAAGCAGCAAGAAGTAAATGAAGT
GTTTCCGTCCCCTACTAAACGAGGGGAATTAGAAAG	AATCCTACACGGGCCGCCGCAGACGGCGCGTAAGGTAGG
GTTTCCGTCCCCTACTAAACGAGGGGAATTAGAAAG	CAGGATTATGAAAAACGTAGCCGTGATCTGCGGAACC
GTTTCCGTCCCCTACTAAACGAGGGGAATTAGAAAG	CCTACAAAGCTGTTGGCTCATACTGCCTAAC
GTTTCCGTCCCCTACTAAACGAGGGGAATTAGAAAG	CTTTATAACCGCTTGACAAAGATCAAAGCGCATATAACC
GTTTCCGTCCCCTACTAAACGAGGGGAATTAGAAAG	CGCCAAGGGGTGACTTGCGTATGCCATATGCATACACAG
GTTTCCGTCCCCTACTAAACGAGGGGAATTAGAAAG	AGGAGAGGTGCTCTTTATTGAGGGCTGCACCCAAG
GTTTCCGTCCCCTACTAAACGAGGGGAATTAGAAAG	CCGATTCTTCCGAACTGCTCCTAACGGAGCAGGAAGC
GTTTCCGTCCCCTACTAAACGAGGGGAATTAGAAAG	GCGTAGCTCAGTTGGTTAGAGCACACGCTTGAT
GTTTCCGTCCCCTACTAAACGAGGGGAATTAGAAAG	AAAAACGCCCTGGAGGCGCATAATAAATGCGCAATG
GTTTCCGTCCCCTACTAAACGAGGGGAATTAGAAAG
Sequence 'BG-083_110' (17025 bp)
REPEAT	SPACER
CAGGGCCTTGGACCTCGAATTCTGAACAGCTATCCT	GCCTAGGGATTTCTGAGAAAACCCTGCGCA
GTTGCGGCTGGACCTCGAATTCTGAACAGCTATCCT	TTTGTCGCTTTCGGTTCGGTAATCCTTGGT
GTTGCGGCTGGACCTCGAATTCTGAACAGCTATCCT	CCTGCAATGAAAGCGCTGACACGTTCGGCT
GTTGCGGCTGGACCTCGAATTCTGAACAGCTATCCT	TCGACGGCTGCGCGAATATCGCTTTCATCT
GTTGCGGCTGGACCTCGAATTCTGAACAGCTATCCT	CTGGAAACAGGAACCATCAAGATCAGCACC
GTTGCGGCTGGACCTCGAATTCTGAACAGCTATCCT	CAGACCCTCCCACTCAGACGGCGTGATCCC
GTTGCGGCTGGACCTCGAATTCTGAACAGCTATCCT	ATCGACATGATTTGGACCGATCCCCCTTACG
GTTGCGGCTGGACCTCGAATTCTGAACAGCTATCCT	CGGACAAGATCAGGATGGACCCCCTCCAGA
GTTGCGGCTGGACCTCGAATTCTGAACAGCTATCCT	AACGGTGGACGTGAAGGCTTGAAAAGTTGT
GTTGCGGCTGGACCTCGAATTCTGAACAGCTATCCT
Sequence 'BG-087_6' (14410 bp)
REPEAT	SPACER
ATTTCCAACTAATCTAATTTAACCCAATCAGTAGGG	GTCGACCTGGCTAGCGAGTTGATCGACCAAAAAGCGAAT
GTTTCCAACTAATCTGATTTAACCCAATCAGTAGGG	GGACGGCGGAGCCAGTGATGGTATCCACTACCCCC
GTTTCCAACTAATCTGATTTAACCCAATCAGTAGGG	CTCTCGCTGCTGCCCAAAAGCGTGCAGAGGAACGT
GTTTCCAACTAATCTGATTTAACCCAATCAGTAGGG
Sequence 'BG-087_58' (16804 bp)
REPEAT	SPACER
GTTTCCAACTAATCTGATTTAACCCAATCAGTAGGG	GTTGCGTGGCAAGTCATGAGTATGACGAATCAGG
GTTTCCAACTAATCTGATTTAACCCAATCAGTAGGG	CCAACAACAGGAGCGGGACTATATCACCTTCTATGA
GTTTCCAACTAATCTGATTTAACCCAATCAGTAGGG	TTCAAGAAGTTACGGAGCGGGGCACAACCCTATTC
GTTTCCAACTAATCTGATTTAACCCAATCAGTAGGG	TCGGATCATGTGAGCATTGCTAAAGCAGCATATCC
GTTTCCAACTAATCTGATTTAACCCAATCAGTAGGG	TGACGTGACCGGACCCGACGCTATCCGTGACATTGTTGGGA
GTTTCCAACTAATCTGATTTAACCCAATCAGTAGGG	GTCCCCGGTTCAAGTCCGGGTCCTGGCACCAGTCT
GTTTCCAACTAATCTGATTTAACCCAATCAGTAGGG	GCAAAATGGGTAATTCGCTGCGTGATTCTTGCCAT
GTTTCCAACTAATCTGATTTAACCCAATCAGTAGGG	AGGATACGAGAATAAGTTGATCGTCGTGGAGCCTGAT
GTTTCCAACTAATCTGATTTAACCCAATCAGTAGGG	GGCCAACGCGATGGCCGAATCCGGCGCCAGCGTCGAAGA
GTTTCCAACTAATCTGATTTAACCCAATCAGTAGGG	AATATGGCAACAAAACGAATACGTACCATTCGGGAAA
GTTTCCAACTAATCTGATTTAACCCAATCAGTAGGG	TTTACATAACTACACTAACTCAATTTAGTT
GTTTCCAACTAATCTGATTTAACCCAATCAGTAGGG	TTGTTGCCCGCCAATGAAAATGGCGCTTCTTGTGAA
GTTTCCAACTAATCTGATTTAACCCAATCAGTAGGG	TCATGAATACCACCAAAATCCTCTCTGCCGCTACCATCGC
GTTTCCAACTAATCTGATTTAACCCAATCAGTAGGG	GCATCCCCGGCCATCTTGATGGACCGGGCTTCC
GTTTCCAACTAATCTGATTTAACCCAATCAGTAGGG
Sequence 'BG-087_66' (10364 bp)
REPEAT	SPACER
AACAAATATGAAGGGGAATTTCGCGA	TGGAGAAGCGAACGGTCGCGGAATTTATACCTTTGCGAATGGA
GATGTTTACGAAGGAGAATTTCGCGA	CGGACAGCGTAATGGTGTGGGTATTTTCACCTTTGCCAATGGC
GATGTTTACGAAGGGGAATTTCGCGA	CAATCGCCGGAACGGTAAAGGCATTCTTTTATTTAGTAATGGG
GATGCTTACGAGGGAGAATTTCGCGA	TGACAAGCGTAATGGTGTCGGAACGTTTACCTTTGCGAATGGA
GATGTTTACGAAGGAGAATTTCGCGA
Sequence 'BG-131_202' (15947 bp)
REPEAT	SPACER
GTTTCCAACTAATCCGAATTAACCCAATCGGTGGGG	TCACGCTAGTGGCGGTAGTGCTGAGGTTAACAAC
GTTTCCAACTAATCCGAATTAACCCAATCGGTGGGG	GCTAGTAGAACCATAGGACATGGTGCTATACGC
GTTTCCAACTAATCCGAATTAACCCAATCGGTGGGG	TGATGTAAAAACCCTGGTGGAGAACGGCTGGAAA
GTTTCCAACTAATCCGAATTAACCCAATCGGTGGGG	AAAGCTGTGTTGGAGACTAACGTCGATGACCCAAC
GTTTCCAACTAATCCGAATTAACCCAATCGGTGGGG	GTGAAGGTTTTTATAATTTTTCTGGGTACCTACCTA
GTTTCCAACTAATCCGAATTAACCCAATCGGTGGGG	AAATCCTGGGTGCACGCCAAAGTAACACTTAAC
GTTTCCAACTAATCCGAATTAACCCAATCGGTGGGG	ACTTAAACTACTATTATTATTGAGGTTAATCAG
GTTTCCAACTAATCCGAATTAACCCAATCGGTGGGG
Sequence 'BG-131_206' (19336 bp)
REPEAT	SPACER
GTTTCCATCCCCTTACGGGGAAAAGGTTTGGGAAAG	AACGGAACAAATCCTGAAAATCAGGTCGAGCCTAACTTAGC
GTTTCCATCCCCTTACGGGGAAAAGGTTTGGGAAAG	GCAATATCCCCGACGCTAGCGCTTGGGTTGTTCTGTAAA
GTTTCCATCCCCTTACGGGGAAAAGGTTTGGGAAAG	ACTACGCTCTTAGTTCCTCCGGCAGTTCTGCCAGGAACAG
GTTTCCATCCCCTTACGGGGAAAAGGTTTGGGAAAG	TTCACAGATTGAACAAAAGCAAGATCTCCTAAAA
GTTTCCATCCCCTTACGGGGAAAAGGTTTGGGAAAG
Sequence 'BG-131_255' (23110 bp)
REPEAT	SPACER
CTTTAAACTTCTTCGGAAGTTGAATTAATGGAAAC	GCGGACGATTTTCCATCTCTTTCGAAGAGAGGAACAAG
CTTTAAACTTCTTCGGAAGTTGAATTAATGGAAAC	TGCGAAATCAAGATCTAGAAGACCTTAATTTCTCTG
CTTTAAACTTCTTCGGAAGTTGAATTAATGGAAAC	TTGACTGCCTCCTGCTTTCCAGGCTTCAATGGCTTTT
CTTTAAACTTCTTCGGAAGTTGAATTAATGGAAAC	CGATCTGCTAACGCCTCCTCCATGCCACGGCACTCAACCG
CTTTAAACTTCTTCGGAAGTTGAATTAATGGAAAC	CCGGAAGCTGGAAGCCATATTCGTCCATGTTTG
CTTTAAACTTCTTAGGAAGTTGAATTAATGGAAAA
CRISPR 27 Range: 9336 - 10165
REPEAT	SPACER
CTTTAAACTTCTTCGGAAGTTGAATTAATGGAAAC	GCGGCAAATACGACGTCCTGTCAGCATAAACACAAC
CTTTAAACTTCTTCGGAAGTTGAATTAATGGAAAC	ATTCCTTTAGATCGGAAGGCTTCCTTATTGTGCCAT
CTTTAAACTTCTTCGGAAGTTGAATTAATGGAAAC	CATCTGTTCCGTTCAAAACGAGGAGGCACTCCCCG
CTTTAAACTTCTTCGGAAGTTGAATTAATGGAAAC	ATTGCTTGCCTCCGAAGAGGAAGAGGAAGAAGCATTACCA
CTTTAAACTTCTTCGGAAGTTGAATTAATGGAAAC	TTGTCCGCAACGGCGTCGTGCTTCAGTAACCGTATTG
CTTTAAACTTCTTCGGAAGTTGAATTAATGGAAAC	GCGTATGTACCCATCTTCGAATTCTTCAACGGATCGCC
CTTTAAACTTCTTCGGAAGTTGAATTAATGGAAAC	ATTTCGAACCAAATCGAACATAGTTTTGTAGAGCATCCCG
CTTTAAACTTCTTCGGAAGTTGAATTAATGGAAAC	GATCTTTAACTTTGTATACTTTATGCCCTGCGCCT
CTTTAAACTTCTTCGGAAGTTGAATTAATGGAAAC	GTTTACACTCACACTAGCATTGCTCAGTTGAGCTT
CTTTAAACTTCTTCGGAAGTTGAATTAATGGAAAC	GTTGCTGGATAGCAGCAAACTGCTCCACATAATTCGGG
CTTTAAACTTCTTCGGAAGTTGAATTAATGGAAAC	TGTTAGGTTAACTCCCATCTTTTCCAGAAGTTTACATCCA
CTTTAAACTTCTTCGGAAGTTGAGTGAAAATCAAC
Sequence 'BG-149_7' (15351 bp)
REPEAT	SPACER
TTTTGAGTCCTGTGTTTGGGATTTTGAGGTTTTCGAC	CTGGCACTGGCACTAATACAGGCACTGGTACAGG
GTTTCAGTCCCGCGTTTGGGATTTTGAGGTTTTCGAC	CTAGCGGAAATTATTCTAGAAAAGGATTTTTTTTCAAT
GTTTCAGTCCCGTGTTTGGGATTTTGAGGTTTTCGAC	TGTTCTTTATTCCTGTAGGTCGCAGAGAAGAAGGG
ATTTCAGTCCCGTGTTTGGGATTTTGAGGTTTTCGAC	CCCTGAAAAATTTTAGTCGAGTCCGAAGTTTCGA
GTTTCAGTCCCGTGTTTGGGATTTTGAGGTTTTCGAC	AAAAATTTCGTTATGCCTTCTCCTGTAGACATTATTC
GTTTCAGTCCCGTGTTTGGGATTTTGAGGTTTTCGAC	TCTCTAGCTATCGCTTGCATCCCTAAGTCCTCAAT
GTTTCAGTCCCGTGTTTGGGATTTTGAGGTTTTCGAC	AAGTTTGGCAATTGGTTTAAGAATTTTGGTGATGT
GTTTCAGTCCCGTGTTTGGGATTTTGAGGTTTTCGAC	TAGGCAAATAAGTGATATTTGTCGCGAAGAATCACCAT
GTTTCAGTCCCGTGTTTGGGATTTTGAGGTTTTCGAC	AGCTAGGGTTATACTCTGCATTTATAGAGTGGTGTA
GTTTCAGTCCCGTGTTTGGGATTTTGAGGTTTTCGAC	ATAGTAGGGTTCAGGACAAAACTAGCTGTTTCTAACA
GTTTCAGTCCCGTGTTTGGGATTTTGAGGTTTTCGAC	GATTGAGAAATTATTATTTCTTGGTTTTCTGACAT
GTTTCAGTCCCGTGTTTGGGATTTTGAGGTTTTCGAC	CCCTGAGAAGTAGCAGCTTTTCGGGGGTTGTGCTTTTT
GTTTCAGTCCCGTGTTTGGGATTTTGAGGTTTTCGAC	CTACAGGAAATTGACGACCACTTTTTAAGACAATTA
GTTTCAGTCCCGTGTTTGGGATTTTGAGGTTTTCGAC	AGTGGAAAACAAGGTTTTGCAAAAATAAAACAATTAGA
GTTTCAGTCCCGTGTTTGGGATTTTGAGGTTTTCGAC	GACACCGATCACCGAGGCGTTATTGCTGCTGGCTACAT
GTTTCAGTCCCGTGTTTGGGATTTTGAGGTTTTCGAC	CCAAGATGTCTCCTGGCTGGACAGCCTCGTTAAT
GTTTCAGTCCCGTGTTTGGGATTTTGAGGTTTTCGAC	CTGGAATTCATCGCATAGTCGCGCTTCTACTTCATT
GTTTCAGTCCCGTGTTTGGGATTTTGAGGTTTTCGAC	GATTCTATTCCTGCTTCAGACTGGATTAATATGTCTA
GTTTCAGTCCCGTGTTTGGGATTTTGAGGTTTTCGAC	CTTCGCGATCCACGCGCCAGGGGCAACCATTTAAA
GTTTCAGTCCCGTGTTTGGGATTTTGAGGTTTTCGAC	CCATACCTTTTGGGTCTTTTCTTCCCATAAACCAAG
GTTTCAGTCCCGTGTTTGGGATTTTGAGGTTTTCGAC	TATTAGCAATGAAACAAGGAAACAGGGAGATATAT
GTTTCAGTCCCGTGTTTGGGATTTTGAGGTTTTCGAC	GCGCTGGGATTTCCAGCGACAAAGGAAAAAGTAACTA
GTTTCAGTCCCGTGTTTGGGATTTTGAGGTTTTCGAC	AAACACAGTGGGGATGGTCGTCTTGGCAATAATACCTT
GTTTCAGTCCCGTGTTTGGGATTTTGAGGTTTTCGAC	ACTCTTGCGTTTGCTCCTGCTGCTTTTGCCCAAGA
GTTTCAGTCCCGTGTTTGGGATTTTGAGGTTTTCGAC	ACAGACAACTTCGCTTACTAACCCAGTTTTGGATA
GTTTCAGTCCCGTGTTTGGGATTTTGAGGTTTTCGAC
Sequence 'BG-149_35' (12309 bp)
REPEAT	SPACER
GTGTCCAAACCTTTGATGCCGAAAGGCGTTGAGCAC	TAGTGATTATCAAGAGTGGCTACACAATCCTAGAGT
GTGTCCAAACCTTTGATGCCGAAAGGCGTTGAGCAC	TTTCCCAAATCGCGCCTTCCCTCATAAGCTGCACCC
GTGTCCAAACCTTTGATGCCGAAAGGCGTTGAGCAC	GAAGATGTTTACGATAATATTACTCCTGTGGCGAT
GTGTCCAAACCTTTGATGCCGAAAGGCGTTGAGCAC	ATGCAATTTTATGCTAAATATGATGTTACGAATATAGCC
GTGTCCAAACCTTTGATGCCGAAAGGCGTTGAGCAC	AACCTCGTAGATTCTATCGCGTGTGTCTCGAAGCTCC
GTGTCCAAACCTTTGATGCCGAAAGGCGTTGAGCAC	GAGTACTCCTCCTAAGTTTTTAATCACGATGTGCAAAG
GTGTCCAAACCTTTGATGCCGAAAGGCGTTGAGCAC	AGACAACCGAAGAATGCTCTTGGGGAACCGAACG
GTGTCCAAACCTTTGATGCCGAAAGGCGTTGAGCAC	AGGAGAAGAAAGAGCAGCAGGAGAAAATGGAAAA
GTGTCCAAACCTTTGATGCCGAAAGGCGTTGAGCAC	GTAGCGCCAGATTCAGCTGTGCTTAAACTAGTTTCAT
GTGTCCAAACCTTTGATGCCGAAAGGCGTTGAGCAC	CTATGGGAGTACATAAGGCTACAGTTGGTCGTTGGGA
GTGTCCAAACCTTTGATGCCGAAAGGCGTTGAGCAC	TTAGATAAATTCAAACAGCGACTCTTCAACATTT
GTGTCCAAACCTTTGATGCCGAAAGGCGTTGAGCAC	ATTACGGCTTTGGTTCTCCCTTGGAGCCAGTTAT
GTGTCCAAACCTTTGATGCCGAAAGGCGTTGAGCAC	TCTGCTTTCTATGAAATAGATAGTGAGCTTCAACTAAGA
GTGTCCAAACCTTTGATGCCGAAAGGCGTTGAGCAC	GTTGATCAACAAGCTGAAGCACAAACTAAGGCTTAC
GTGTCCAAACCTTTGATGTCGAAAGGCGTTGAGCAC	AAATGTGTAGTGTAGCTTAGGAAAAAAGCCTAAT
GTGTCCAAACCTTTGATGCCGAAAGGCGTTGAGCAC	ACAATTGCTGGACGCTGTCTTCCTGGCAACATAGGG
GTGTCCAAACCTTTGATGCCGAAAGGCGTTGAGCAC	TTTACCCTGGACTTATTTGGAATCACACAGACCA
GTGTCCAAACCTTTGATGCCGAAAGGCGTTGAGCAC	ATGATTTGGGCTTTTCTGAGAAGATGGCTCGAATTT
GTGTCCAAACCTTTGATGCCGTCAGGCGTTGCTCAC	GAGCGATATTGTGTCGTACAAAATTGACTTTTATTC
GTGTCCAAACCTTTGATGCCGTCAGGCGTTGCTCAC	TTGACGTTACCAGGGGCAGCGGTGTAACTTTCAAAC
GTATCCAAACCTAAGATGCCGTCAGACGTTGCTCAC	CCTACTCCCGCAGCATTAAAAGAAGGTCTAGCCGT
GTGCACTAACCTAAGATGCCGAAAGGCGTTGCTCAC	CATAAAACCAGACTAACCGCTCACAGTAAGATTAATAG
GTGCTCTAACCTAAGATGCCGAAGGGCGTTGATCAC
Sequence 'BG-149_105' (18482 bp)
REPEAT	SPACER
GTGTTTCGTGGCTTTATGCCTATAGGCGTTGCTCAA	CGTTAATGATGTTTGTTAATCCCAGTGATAAAATT
GTGTTTCGTGGCTTTATGCCTATAGGCGTTGCTCAA	AGTAACTTAATTTTAAAAGAAAAACCTATATCTTTAA
GTGTTTCGTGGCTTTATGCCTATAGGCGTTGCTCAA	AAAATACTACTATTAGATCTAGACTGGACAATCAGAA
GTGTTTCGTGGCTTTATGCCTGTAGGCGTTGCTCAA	TAATTCAAGCAGGGCGCATCTTCTAAGTCAGGAAACT
GTGTTTCGTGGCTTTATGCCTGTAGGCGTTGCTCAA	GCTGCCCGACCATTTCTAGGGATTGGGAACAAAGACC
GTGTTTCGTGGCTCTATGTCTATAGGCGTTCCCCAA
Sequence 'BG-154_8' (40690 bp)
REPEAT	SPACER
CACTTTATCCCCGTGGATGCGGGGAACTC	ATAGCCTCAACCGTTGCGGCTACTTCTTCGAG
CGGTTTATCCCCGTGGGTGCGGGGAACTC	AGCGAAGGGATTGTATAAAACTGGATTTTTGT
CGGTTTATCCCCGTGGGTGCGGGGAACTC	GACTATAGCTAGCAACTGTAATGAACCCGTTA
CGGTTTATCCCCGTGGGTGCGGGGAACTC	GGGAGCCCAGTTGATTCCATTTGAAACCTGCA
CGGTTTATCCCCGTGGGTGCGGGGAACTC	AGAAGCATAGATAGTTTGTTTCATGATATCAC
CGGTTTATCCCCGTGGGTGCGGGGAACTC	TCAATCTGAGAGCGTTTGGCGCATTCGCTGCT
CGGTTTATCCCCGTGGGTGCGGGGAACTC	CCACGCCACCGGCGCTAATCAGGTTGAAGTAA
CGGTTTATCCCCGTGGGTGCGGGGAACTC	TCAATGAGTATTGATTGAATCAGGCCAACTGC
CGGTTTATCCCCGTGGGTGCGGGGAACTC	TATGCAGTAGAGGTTAGTAATGCACCTCTGAC
CGGTTTATCCCCGTGGGTGCGGGGAACTC	TTTTCCATGTCGCCAGCAACCATTGGGTCAAG
CGGTTTATCCCCGTGGGTGCGGGGAACTC	GCAGGCAAAAAGCGTAACGAGGCGCTGGACTG
CGGTTTATCCCCGTGGGTGCGGGGAACTC	TAACACAGGCCGCGCTGGATGGAAATTATGAC
CGGTTTATCCCCGTGGGTGCGGGGAACTC	GGCAGGGCAGGCGCAGTTAATCGAGTGGGGAA
AGGTTTATCCCCGTGGGTGCGGGGAACTC	TGAAAAGAAAAAGGAAAAAGTTGAAAATAAAG
CGGTTTATCCCCGTGGGTGCGGGGAACTC	AGGCCATTGGCTGTACTCTTTCGAACCCATAG
CGGTTTATCCCCGTGGGTGCGGGGAACTC	TTTCGTGCCAATTCGTGAATTTCTTCGGTGTA
CGGTTTATCCCCGTGGGTGCGGGGAACTC	CTCACCTATGCGGCTTGATTCCTTAGCTGTGC
CGGTTTATCCCCGTGGGTGCGGGGAACTC	TGAAGGGCTGCGCTCAAGCGGCGTATTCGAGG
CGGTTTATCCCCGTGGGTGCGGGGAACTC	CAGCAAATGCCGTTCAATCTCGGTGGCCGGCC
CGGTTTATCCCCGTGGGTGCGGGGAACTC	AAGGTGGCCAAGATTCCTAACTTCAATGCTAT
CGGTTTATCCCCGTGGGTGCGGGGAACTC	GTGATGGTCGCAATGGTAGTGCTGTCGTTTAT
CGGTTTATCCCCGTGGGTGCGGGGAACTC	GCTCGGTTATATGGGCGTGAGTATTGAACTGC
CGGTTTATCCCCGTGGGTGCGGGGAACTC	AGCTTGTGGGGCGCGGCCATGGTCGCTCTGAA
CGGTTTATCCCCGTGGGTGCGGGGAACTC	GGGTAGAGAGCAAATACTGCATGTTTTTGAGC
CGGTTTATCCCCGTGGGTGCGGGGAACTC	TATTCACCAAACATAATTCCCTCCGGTATCAG
CGGTTTATCCCCGTGGGTGCGGGGAACTC	TTATAGCAAGGCATTATTGATATGACGTCAAA
CGGTTTATCCCCGTGGGTGCGGGGAACTC	ATTGCCGCCGGCTTTCATGGCCATGGTGATGA
CGGTTTATCCCCGTGGGTGCGGGGAACTC	GGCATGGCAGCTGAAAATAGAATTGATGCGGG
CGGTTTATCCCCGTGGGTGCGGGGAACTC
Sequence 'BG-154_57' (99230 bp)
REPEAT	SPACER
TTTCTAAGCTGCCTGGGCGGCAGTG	AACAATGGTTTATTCAGATGATGGCGGTGCTAACT
TTTCTAAGCTGCCTGGGCGGCAGTG	AACGATCTTGCGGATTGAGCCCACGATATCCGTAT
TTTCTAAGCTGCCTGGGCGGCAGTG	AACCTTGACGTAAAGGTGTTTCCACTGCTTTTCCA
TTTCTAAGCTGCCTGGGCGGCAGTG	AACAAACGAAGCAGCGGTAAAACGCAATGCAGAAC
TTTCTAAGCTGCCTGGGCGGCAGTG	AACTTTTGCCGCCGGAATTTTCCGGCTTCTGCTCT
TTTCTAAGCTGCCTGGGCGGCAGTG	AACCGAAGAATAACGTCAATGGAAAACAGGGAGTT
TTTCTAAGCTGCCTGGGCGGCAGTG	AACAGCTTGCAGTTACCGAAGTATTTAAGCGTTAC
TTTCTAAGCTGCCTGGGCGGCAGTG	AACAGCAAAGACCATCAGCAGCTAGGTACCCAATA
TTTCTAAGCTGCCTGGGCGGCAGTG	AACCATAGAAAACGGCATCACCAATATCGATAGGA
TTTCTAAGCTGCCTGGGCGGCAGTG	AACGCATATTGCTACACTGTCAACAATAATCATAA
TTTCTAAGCTGCCTGGGCGGCAGTG	AACTACACGATAAAGAATGGCTATATGACTGCTAA
TTTCTAAGCTGCCTGGGCGGCAGTG	AACGATTCTGAGGAGAAGCTATGTTATTTATGGTT
TTTCTAAGCTGCCTGGGCGGCAGTG	AACGAGTGGCCTGTTGACTACCTTTTTCCTGATAT
TTTCTAAGCTGCCTGGGCGGCAGTG
Sequence 'BG-165_4' (126658 bp)
REPEAT	SPACER
GTTGTAGATTGTATTCAAAAATGATTAACTTCACCT	CGCACGAAATATTTGGAAAGGCAAGGACA
GTTGTAGATTGTATTTGAAAATGATTAACTTCACCT	ATTTTTTTAGGTGATGTTTCAGCGACTG
GTTGTAGATTGTATTTGAAAATGATTAACTTCACCC	AAATAGCTTCAATACTGACGGTGACGTTA
GTTGTAGATTGTATTTGAAAATGATTAACTTCACCT
Sequence 'BG-201_38' (11051 bp)
REPEAT	SPACER
AGTTGCATCCCCTAGTGGGATGC	CGAATTAGTGGAAATAACTCAGGCTCGAAGCAGTCTTGATAGCCACATTC
CGTTGCATCCCCTAGTGGGATGC	CGAATTAGTGGAAATTAGTTCTTGTATTGCGTCTGAGGGAAGTCCCTTACG
AGTTGCATCCCCTAGTGGGATGC	CGAATTAGTGGAAACTCGTCTTCAGCGGCGTTAACTTTGCAACTCCAATA
AGTTGCATCCCCTAGTGGGATGC	GGAATTAGTGGAAACACTCCGCTTTGAGCTCCGGCTCGCATGATAGCTTTTTG
AGTTGCATCCCCTAGTGGGATGC	GGAATTAGTGGAAACGCAAGAGCCGCCCGCTGCATTAATTCTTTGGGTGCA
AGTTGCATCCCCTAGTGGGATGC
Sequence 'BG-201_68' (15422 bp)
REPEAT	SPACER
TGCTCTACTTGGGGAGACCCCAAGACC	GCAGTGGCTCCTCTACTTGGGGAGACCCCAAGACCGCACTCGACTCACCACT
TGCTCTACTTGGGGAGACCCCAAGACC	CTCCGGGTACATTGCGACCCTTGGGGAGACCCCAAGACCCTCCGGGTTCGCCAGG
TGCTCTACTTGGGGAGACCCCAAGACC	GCACTGGACTCACCGCACGCGGAATACGCGCAGTGGC
TTCTCTACTTGGGGAGACCCCAAGACC
Sequence 'BG-201_74' (13727 bp)
REPEAT	SPACER
CCCTCACTCGCTGAGGAAATTAGTTGAATGGAAAC	TAGTGGGCGATATCACCCTCCTCCTCAAGGATCTCGG
CCCTCACTCGCTGAGGAAATTAGTTGAATGGAAAC	GCTTTTGTTGGCGACGCTTAGCAGACCAACTGGGTGCGA
CCCTCACTCGCTGAGGAAATTAGTTGAATGGAAAC	GATTGATTAATCCAGCCCAGTTAGGCTGAAAAAATTTTAAA
CCCTCACTCGCTGAGGAAATTAGTTGAATGGAAAC	CCGGCTCCACTGGAGCGTCCCGTCAGCAAAACGGGGAATCG
CCCGCACTCGCTGAGGAAAATAGTTGAATGGAAAC	TTTGCAATTTTTCTGGACCTCTTCCTTGGAAAAGACAATC
CCCTCACTCGCTGAGGAAATTAGTTGAATGGAAAC	TATACACCCCTGCTTGCCCTGGGAACACAA
CCCTCACTCGCTGAGGAAATTAGTTGAATGGAAAC	TATACTGCGTTGAGACTGCTGATGTAAGGCTCAATAGA
CCCTCACTCGCTGAGGAAATTAGTTGAATGGAAAC	ATTCAACTCCTAGAGCTAGGAAAACTTCTCGGATCAACC
CCCTCACTCGCTGAGGAAATTAGTTGAATGGAAAC	CATGCTCAGCTGACCATAAGGGTCACTCTTTTCAAGATCC
CCCTCACTCGCTGAGGAAATTAGTTGAATGGAAAC	TCTTGCGTTACTGGCAACAAGTTGCCGCCCACAACCAAGT
CCCTCACTCGCTGAGGAAATTAGTTGAATGGAAAC	TTCTTTCTTTCCTTGGGGCTTACCTGTACATTTATTG
CCCTCACTCGCTGAGGAAATTAGTTGAATGGAAAC	CCCAAGAGCTCATGACGCCTTCAAAGACTGCTTGAGG
CCCTCACTCGCTGAGGAAATTAGTTGAATGGAAAC	CTGCCAAAAACTCCCCATAGAGTTGCTTTTGAACTTCATAG
CCCTCACTCGCTGAGGAAATTAGTTGAATGGAAAC	TCTATAAAAATGTCTAACTTGTCACTGAAATCAGGATT
CCCTCACTCGCTGAGGAAATTAGTTGAATGGAAAC	TTTCGGTTCGTTGACCGCTTTCCAGTTGAATGTGCGTT
CCCTCACTCGCTGAGGAAATTAGTTGAATGGAAAC	TTTACCTCTGGTTGCTGCGTAGAAAAGCAATACTTG
CCCTCACTCGCTGAGGAAATTAGTTGAATGGAAAC	CCGATCACCAGCAGTACCAGAAAGAGCAAGGATGACTTGATT
CCCTCACTCGCTGAGGAAATTAGTTGAATGGAAAC	ACCGCTCTAGCATTGTACCGGGGTTGTGCTTCACTC
CCCTCACTCGCTGAGGAAATTAGTTGAATGGAAAC	AATTGTGCGATCCCGTGTCGCATCGTATCCCTGTTG
CCCTCACTCGCTGAGGAAATTAGTTGAATGGAAAC	TTGAAAACCAGTTCGGTTTCGGTGTGTTTTACATTTTTGGAAAT
CCCTCACTCGCTGAGGAAATTAGTTGAATGGAAAC	AATTAACCGCCCATCATCATAGTTAAAAGAAAATACCG
CCCTCACTCGCTGAGGAAATTAGTTGAATGGAAAC
Sequence 'BG-201_78' (28720 bp)
REPEAT	SPACER
GAAAGTTCTCCAGTTGAATCGAC	CCTAGAAAATAAGGAAGATTCAGAACCC
GAGAGTTCTCCAGTTGAATCAAA	TCTAGAAAACAAGGAAGATTCCTCAGCG
GAGAGTTCTCCAGTTGAATCGAA	TCTAGAAAATAAGGAAGCTTCAGAACCA
GAGAGTTCTCCAGTTGAATCGAA	TGAATCGAACCTAGAAAACAGGGAAGATTCTGAACCA
GAGAGTTCTCCAGTTGAATCGAA	CTTAGAAAATAAGGAAGATTCCTCAGTA
GAGAGTTCTCCAGTTGAATCGAA	CCTAGAAAATAAGCAAGATTCAGAATCA
GAGAGTTCTCCAGTTGAATCAAA	CCTAGAAAATAAGGGAGATTCAGAACCA
GAGAGTTCTCCAGTTGAATCGAA	TCTAGAAAGTAAGGGAGATTCAGAACCA
GAGAGTTCTCCAGTTGAATCAAA	CCTAGAAAACGAGCAAGATTCAGAACCC
GAGAGTTCTCCAGTTGCATCGAA	CCTAGAAAACAAGGAAAATTCAGAACCC
GAGAGTTCTCCAGTTGCATCGAA	CCTAGAAAACGAGCAAGATTCAGAACCC
GGGAGTTCTCGAGTTGAATCGAA	TGAATCAAACCTAGAAAACAAGGAAAATTCAGAACCA
GAGAGTTCTCCAGTTGAATCGAA	TGAATCGAACCTAGAAAATAAGGAAGCTTCTGAACCA
GAGAGTTCTCCAGTTGAATCGAA	CCTAGAAAATAAGGAAGATTCAGAATCA
GAGAGTTCTCCAGTTGAATCAAA	CCTAGAAAACAAGCAAGATTCTCAACCA
GAAAGTTCTCCAGTTGAATCAAA	CCTAGAAAACAAGCAAGATTCAGAACCA
GAGAGTTCTCCAGTTGAATCGAA
Sequence 'BG-201_92' (11509 bp)
REPEAT	SPACER
TTGGGGTCTCCCCAAGTAGAGCAACT	GGCGAACCCGTAGGGCGAACCCGGAGGGTC
TTGGGGTCTCCCCAAGTAGAGCAACT	AAGAACCACGTTGGGTCTTGGGGGTC
TTGGGGTCTCCCCAAGTAGAGCAACT
Sequence 'BG-201_170' (32076 bp)
REPEAT	SPACER
GTTTCAATCCCTCATAGGGATTTATGCTCATTGCAAC	GTGAGCGGAATTCCCCCAAGAACTCTGGGTCGAGTT
GTTTCAATCCCTCATAGGGATTTATGCTCATTGCAAC	GTTTACCTGTGCAGCAATCGTTCGTCAATCTGTTGCCC
GTTTCAATCCCTCATAGGGATTTATGCTCATTGCAAC	CGCTACCGCCATCCGGTCCGCGTCACATTTGGATGCAGC
GTTTCAATCCCTCATAGGGATTTATGCTCATTGCAAC	CGGCTGAATTCTCTTTCTTTTACTGTCACCCCTCCCCA
GTTTCAATCCCTCATAAGGATTTATGCTCATTGCAAC	TGCAATTTCATCAGGATTTCCATTGCGCTTGCAGACAG
GTTTCAATCCCTCATAGGGATTTATGCTCATTGCAAC	TTTAATGGTGTTGGGCTAATTTGATTCTGTTTAGT
GTTTCAATCCCTCATAGGGATTTATGCTCATTGCAAC	GTGCCAGGTGGTGGATATTGCTGATCGTAAGATTTGAG
GTTTCAATCCCTCATAGGGATTTATGCTCATTGCAAC	AGTGAAAAACTTGTACAGTTAGAGTTACAGCTTATAG
GTTTCAATCCCTCATAGGGATTTATGCTCATTGCAAC	AGTTGGCGTATAATTACCTTCTTTTTGTTCGGCAAAT
GTTTCAATCCCTCATAGGGATTTATGCTCATTGCAAC	CTCGCCCAATATAGAAGTAATGGGGAGCTTTTAG
GTTTCAATCCCTCATAGGGATTTATGCTCATTGCAAC	CTAGAGCAACAAAATACAGCGATCGTGCTGTTAAAAATGC
GTTTCAATCCCTCATAGGGATTTATGCTCATTGCAAC	CCGGGGGGGAGCCGCTGGGCAGAACACATTAGAGCG
GTTTCAATCCCTCATAGGGATTTATGCTCATTGCAAC	TGCGGGCTATCATCCGGTAAATCGGCCACGGCCAAA
GTTTCAATCCCTCATAGGGATTTATGCTCATTGCAAC	GTCAAAGTCTACCGGATCGGGTCCACTATACTC
GTTTCAATCCCTCATAGGGATTTATGCTCATTGCAAC	AGGTGGCCAAAATTTCTTTAGCAGCCTTGTAGGTAT
GTTTCAATCCCTCATAGGGATTTATGCTCATTGCAAC	TTTTCCGATCGCTCTTCCATCGCTCTACCCACAGCCGA
GTTTCAATCCCTCATAGGGATTTATGCTCATTGCAAC	TTATGTCGAAAGCCGCTTTAAGCTGTCCCAGAAAATT
GTTTCAATCCCTCATAGGGATTTATGCTCATTGCAAC	AGCAATCCTGGAACACCTACGCCAGAATTGCTTT
GTTTCAATCCCTCATAGGGATTTATGCTCATTGCAAC
Sequence 'BG-203_5' (18793 bp)
REPEAT	SPACER
CGACTCATCCCCACGTCCGGGGGAAACAC	AGTTGCTTAAAATTGGTGCACCAGCTTTTGTTA
CGACTCATCCCCACGTCCGGGGGAAACAC	CTATCTTAAACAGTGCATCCATGGTGGAGACTG
CGACTCATCCCCACGTCCGGGGGAAACAC
Sequence 'BG-203_5' (18793 bp)
REPEAT	SPACER
GTGTTTCCCCCATACGTGGGGATAA	GTCGCCCACAAGATCCTTAAATAATACCTAAGCTCA
GTGTTTCCCCCATACGTGGGGATAA	GTCGTGAGAACTGGTAACCCTCTCGCGTTCGAGTCA
GTGTTTCCCCCATACGTGGGGATAA	GTCGACTTGCGCACTGTACCTTGTAACCTTGTGTCGC
GTGTTTCCCCCATACGTGGGGATAA	GTCGAGTACAACAGAAAAGTGAGGGAAGTTCAGCAA
GTGTTTCCCCCATACGTGGGGATAA	GCCGTACTATGATGATTCAATAGAAAGTTCATTGAG
GTGTTTCCCCCATACGTGGGGATAA	GCCGAAATTCCAGTCAATCTATAGGAGAAATGTATA
GTGTTTCCCCCATACGTGGGGATAA	GTCGATTGGAAGTAAACTTTTTAATACTCCAGAATA
GTGTTTCCCCTATACGTGGGGATGA	GTCAGAGCAATTCCTTTTATTAGTTGGCTGCATGGAA
GTGTTTCCCCCGGACGTGGGGATGA	GTCGGAATTTTCATATAGGACAACGATTGCTTCTGA
GTGTTTCCCCCGGACGTGGGGATGA	ATCGTTGACAATTCATCAGTTTCAGAGATTTTAAAA
GTGTTTCCCCCATATGTGGGGATGA	ATCGCAGGTCTACATTCATAGACTCGTCAATTTTAA
GTGTTTTCCCCGTATGTGGGGATGA	ATCGGAATTAGAGCTAATGCAGTTTTTGTTGAGTCA
GTGTTTCCCTCGGACGTGGGGATGA	ATCTATTTTTATTAATTGATTTTGTAGAGTTCTAAA
GTGCTTCCCTCGGACGTGGGGATGA	ATCGGAGGGGGTTTGTCAGCTTTCGTCAATAAATTT
GTGTTTCCCCCATACGTGGGGATGA	GTCGAGTTGGAGGAAAGTTAGACTCCTGGATCGCAA
GGTGCTTCCCCGTGCGTGGGGATGA
Sequence 'BG-203_10' (14836 bp)
REPEAT	SPACER
CGCACCTATCCCCACGAATGGAGAAACAC	CTTGTCAGATTCTCACATCAAATCAAACTGTG
CGATCCATCCCCACACATAGGGGAAACAC	AATGAAAGAACCAATACTGAAACTCCTCAAAA
CGACTCATCCCCACATATAGGGGAAATAC	ATGTATTCAGTGATTACTAAAAAAAACGAATA
CGACTCATCCCCACATATGGGGGAAACAC	TCACTAACATACTAGACACAACATTAACCTGC
CGACTCATCCCCACACATGGGGGAAACAC	GCCACAAAATACACTCCTAAAGAACGTGAGTA
CGACTCATCCCCACACATGGGGGAAACAC	CCTATTCAAAGCCTGAATGAAGCCAGTGCTTA
CGACTCATCCCCACACATGGGGGAAACAC	ACCATTTTTGACTAAAGCCAGTATTTGCAGTA
CGACTCATCCCCACACATGGAGGAAACAC	TCAAAAGTTGCATATGCCTCAGAGGCAAATGA
CGACTCATCCCCACACATGGGGGAAACAC
Sequence 'BG-203_10' (14836 bp)
REPEAT	SPACER
TGACTCATCCCCACACATGGGGGAAACAC	TCACTTTCTGTGAATGTATCATCTTCAAATT
CGACTCATCCCCACACATGGGGGAAACAC	TTCATAAGAGTGGCTATATCTACTTCCGCACAC
CGACTCATCCCCACATATGGGGGAAACAC	GTTCATGCAAACTTAGAAATTAAACAAGAAGA
CGACTCATCCCCACATATGGGGGAAACAC	CGGAAAGAACCTGGTTTTCTTTTTTAAGTCCA
CGACTCATCCCCACACATGGGGGAAACAC	AGTTTGTAGACTTAGAAAAATATATCAGCAA
CGACTCATCCCCACATATGGGGGAAACAC	ACAGTAGTTCTTTCAGGTGACGCAACCTATAC
AGACTCATCCCCACACATGGGGGAAACAC	TTCTCGCAAAACCTTCCTGAGTCCAGAAGCGG
CGATTCATCCCCACACATGGGGGAAACAC	GTTGCCCGTACAGTAAGCAGTCTAGTGAGCAC
CGACTAATCCCCACACATGGGGGAAACAC	GTAATAGAGCAAAGCCACGACCGCCCTTAGAC
CGACTCATCCCCACACATGGGGGAAACAC	TTCAGCAGCGGTAAAGAGGTCATTAAGTGTTC
CGACTCATCCCCACACATGGGGGAAACAC	ACCTTATTACCAGTGATGTTCTCGAACGCTTC
CGACTCATCCTCACACATGGGGGAAACAC
Sequence 'BG-227_6' (11818 bp)
REPEAT	SPACER
ATTGTAGCATGCCTTTGCTGGGGAGGAAACTACAAC	CAGCGGAAGCACTATACCTGAAACCATCAT
ATTGTAGCATGCCTTTGCTGGGGAGGAAACTACAAC	ACTCTCAGCCTCTTCACCAGCAGCCATCAT
ATTGTAGCATGCCTTTGCTGGGGAGGAAACTACAAC	GAGGATTTATCAATTTTCACGGAAGGAACA
ATTGTAGCATGCCTTTGCTGGGGAGGAAACTACAAC	GTCAAACATTATTAGTGAATCGACTATATC
ATTGTAGCATGCCTTTGCTGGGGAGGAAACTACAAC	AGTAGCAGCACTCCACAACGTGAAAACATT
ATTGTAGCATGCCTTTGCTGGGGAGGAAACTACAAC	TCTGGAAAAGAGATAAATCCAGGTTTTTCT
ATTGTAGCATGCCTTTGCTATATGAAACATCCTACT
Sequence 'BG-235_5' (150940 bp)
REPEAT	SPACER
TGTCTCAATCCCCCGAAGGGGCGGCGCCTGATTTCGAC	CCATGATGGGGAATCTCATCTCCTTCTTCATCTTCA
TGTCTCAATCCCCCGAAGGGGCGGCGCCTGATTTCGAC	CTGGACTGCGCCGGACGCGGTGGAGCTTACCGCCGA
TGTCTCAATCCCCCGAAGGGGCGGCGCCTGGTTTCGAC	GCGAGTGGACCCAGTCCGACGCGACAGGCACTACCAA
TGTCTCAATCCCCCGAAGGGGCGGCGCCTGATTTCGAC	CTTGCGGGTATCCGCCCAACCCGCACAGAGTACCTGAA
TGTCTCAATCCCCCGAAGGGGCGGCGCCTGATTTCGAC	TCAACCGAGCAGTCGTGCTGCAGCCAGGGAGAGA
ATGTCTCAATCAACGAAGGGGCGGCGCCTGATTTCGAC	TGGTGATGACTCAAACCACCGTCCAAGAACCTGAAAT
TGTCTCAATCCCCCGAAAGGGCGGCGCCTGATTTCGAC	GTAGCCACTGCTCGCGCCGAGAAGCTCAACA
TGTCTCAATCCCCCGAAGGGGCGGCGCCTGATTTCGAC	GATCGAGGGGGACGTCAACGTCCCCCTCAATCTCGAT
TGTCTCAATCCCCCGAAGGGGCGGCGCCTGATTTCGAC	CTCGGAGCGATTTGTCCGTTCCGAGAAGAT
TGTCTCAATCCCCCGAAGGGGCGGCGCCTGATTTCGAC	TGTTCACGGGCGGCACCACCGACCGTGGTTACA
TGTCTCAATCCCCCGAAGGGGCGGCGCCTGATTTCGAC	GCCTGACACGCGAGTGCTCATCACGTCGGCCACCATCG
TGTCTCAATCCCCCGAAGGGGCGGCGCCTGATTTCGAC	TACGACCTCGTCCGCTTGACGGACGAGGTCGCGGGCA
TGTCTCAATCCCCCGAAGGGGCGGCGCCTGATTTCGAC	CTACTTCTGGGCCTGATCAAAGAGGGACTCGAGCG
TGTCTCAATCCCCCGAAGGGGCGGCGCCTGATTTCGAC	TGGGTTTCTGCATTGTTGGCAGTCCACTTTCAA
TGTCTCAATCCCCCGAAGGGGCGGCGCCTGATTTCGAC	CAGGTGCTGACGATCCGCACCATCTGGTACGGGTCGATGA
TGTCTCAATCCCCCGAAGGGGCGGCGCCTGATTTCGAC	TTGGCGTTGCTGGGGGGGCCCCAAGACGGTCGAGG
TGTCTCAATCCCCCGAAGGGGCGGCGCCTGATTTCGAC
Sequence 'BG-235_5' (150940 bp)
REPEAT	SPACER
AGTCTCAATCCCCCGAAGGGGCGGCGCCTG	GTTTCGACACCAATTCCGGGCTGTGTTCGATCGCCACCATCGATTGTCTCAATCCCCCGGATCAGTT
CGTCTCAATCCCCCGAAGGGGCGGCGCCTG	ATTTCGACCCGCTCGAGTCGCCGAGGGGTTCGACTCCTCCGGTGGCT
TGTCTCAATCCCCCGAAGGGGCGGCGCCTG	ATTTCGACTCGATGGAGAGTGGCCTGCTCCTCCGTTCTTTTTCT
TGTCTCAATCCCCCGAAGGGGCGGCGCCTG	ATTTCGACCCCAGCCGGTCGCGTCACGGCGAGGCCCCGACCCGGGC
TGTCTCAATCCCCCGAAGGGGCGGCGCCTG	GTTTCGACGTGAATGTCCGGAATGCAGCACCAAATGTAGGGCGAAGA
TGTCTCAATCCCCCGAAGGGGCGGCGCCTG	GTTTCGACGGCGATGGCTTTGCGGTCTACTTCGGCGCATCCAG
TGTCTCAATCCCCCGAAGGGGCGGCGCCTG	GTTTCGACGCGATGCGAGTTCACCTAAGGAATATCAAAGATGAA
TGTCTCAATCCCCCGAAGGGGCGGCGCCTG	GTTTCGACCGCGTGCGCAGGTCCAGCCGACCTTCGTCGTGTACA
TGTCTCAATCCCCCGAAGGGGCGGCGCCTG	ATTTCGACGTCATGCGGGGTATGGAGGGCGGCATCTACACGAT
TGTCTCAATCCCCCGAAGGGGCGGCGCCTG	GTTTCGACTCGTAAGTGCCAATTATCTCAACCGGGATTCGGAATA
TGTCTCAATCCCCCGAAGGGGCGGCGCCTG
Sequence 'BG-235_10' (95864 bp)
REPEAT	SPACER
ATGCCGCCACCGGAGGTCTCGGC	GTCGATCGCGCCGTGGGCCTCACCGATCGAG
ATCGAGCCGCCGGAGGTCTCGGC	GACCACCGAGCCGCCCGAGCTTTCGATGCGA
ATCGAGCCGCCGGAGGTGTCGGC	CCGGATGGCGTCGCGGACCTGGCCGATGGTG
ATCGAGCCGCCGGACGTGTCGGC	GTTGACCGAGCCGTCGACGTCGCCGACGGTA
ATCGAGCCGCCGGAGGTGTCGAG	AGACACGTCGCCGCGGGCTCCCTCGAGGACG
ATCGAACCGCCGGAGGTGTCGCC
Sequence 'BG-235_35' (20509 bp)
REPEAT	SPACER
GTCGGCCTCCGCGCGAGGGCGTGGATTGAA	TCTCCTCGATGCGCGAGCAGGCTCTGGGGCTCGGCGC
GTCGCCCTCCGCGCGAGGGCGTGGATTGAA	ACTTGACCTCGACGCTCTGACTGTTGCCGTCGTCGTC
GTCGCCCTCCGCGCGAGGGCGTGGATTGAA	ACTCGGTGATGGATCGCTCGGAGGTCCGGCCTTCGGACCAG
GTCGCCCTCCGCGCGAGGGCGTCACCGAGT
Sequence 'BG-235_46' (19675 bp)
REPEAT	SPACER
TGTCTCAGTTCCTCGAAGGGGCCGCGCCTGATTTCGAC	GCCAGGTCACCCTTGCTCCTGCCGAAAAGTACACTGGA
CTGTCTTAATCCCCGAAGGGGCGGCGCCTGATCTCGAC	GCAGCTTCGGGCCAAGAGAGACGGGGACGTCTACG
TGTCTCAATCCCCCGAAGGGGCGGCGCCTGATTTCGAC	GACGGCACGACGACCACCATCGGGCGCCAAAGCA
TGTCTCAATCCCCCGAAGGGGCGGCGACTGGTTTCGAC	ATCTCGGGGCCATCGTCCCGGCCGGTGCCGACA
TGTCTCAATCCCCCGAAGGCGCGGCGCCTGATTCCGAC	GCCCTGGGTGTTGTGCTCGGCAAGAGCGAACTCTGGGGTG
TGTCTCAATCCCCCGAAGGGGCGGCACCTGATTTCGAC	ACGTCGATGGCCAACAAGTCCAGACTGCCGTGGAAT
TGTCTCAATCCCCCGAAGGGGCGGCGCCTGATTTCGAC	AAGGACCGATGCCGTTGGGCTTCACCCCAGCACAGAGG
TGTCTCAATCACCCGAAGGGGCGGTGCCTGATTTCCAC	TATCGTCGAGGCCATGGGGTACGCCCTGCAG
TGTCTCAATCCCCCGAAGGGTCGGCGCCTGGTTTCGAC	GTCGAGCTCCTGGAGCCCGGCGCCCTGTCCTTCGGCG
TGTCTCAATCCCCCGCAGGGTCGGCGCCTGATTTCGAC	AAGAGACTCAAGAAGACCCGTACTGCACCAGGCTCAAT
TGTCTCAATCCCCCGCGGGGTCGGCGCCTGATTTCGCC	GGAAGCTCGTCAGGTCGGAGACCAAGAACCGG
TGTCTCAATCCCCCGAGGGGGCGGCGCCTGATTTCGAC	GCGGCATATTGCAAAGATTCGGAGTGGGTTGACA
TGACTCAATCCCTCGAAGGGGCGGCGCCTGATTTCGAC	TCAACCCGGCGCCTGATTTTGACTCCTCGTCCTCCTCCTCTGGTTGACCCTCTACAAGATCA
TGTCTCAATCCCCCGAAGGGGCGGCGCCTGATTTCGAC	TCACAGTCTGGGGAATATCGAATTCCTGAAGCA
TGTCTCAATCCCCCGAAGGGGCGGCGCCTGATTTCGAC	CTCAACCCCAACGAGGTCGCCGACGGTACCCCGG
TGTCTCAATCCCCCGAAGGGGCGGCGCCTGATTTCGAC	TCGAATTGGGTCTCACCCTCGAGGTTCTCTTCCAGG
TGTCTCAATCCCCCGAAGGGGCGGCGCCTGGTTTCGAC
Sequence 'BG-235_46' (19675 bp)
REPEAT	SPACER
TGTCTCAATCCCCCGAAAGGGCGGCGAATGGGTTCGAC	GACAACCTTGGCACCCCGGACGGTGAACCCTAGACCTGGA
TGTCTCAATCCCCCGAAGGGGCGGCGAATGGGTTCCAC	ACGACACCATACTCGCGACCCTGATCGTCACCATGA
TGTCTCAATCCCCCGAAGGGGCGGCGAATGGGTTCGAC	CACGCGAATGGACCCAGTCCGACGAAGCAGGAA
TGTCTCAATCCCCCGAAGGGGCGGCGCCTGATTTCGAC	GAGACGACCACCAGACGCTTCGGCGATGAGGTGGAAT
TGTCTCAGTCCCCCGAAGCGGCGGCGCCTGATTTCGAC	ATGGCGCACTTGGTGATCATGCCGTTCAACACATCGCCG
TGTCTCAATCCCCCGAAGGGGCGGCGCCTGATTTCAAC	TCCCCCTGCCGGAGACGGCGGAGGATGAGGGACA
TGTCTCAATCCCCCGAAGGGGCGGCGCCTGGTTTCGAC	CTCAACTCTCGTCTCCTGATCCTCGCTGAAGGACAG
TGTCTCACTCCCCCGAAGGGACGGCGCCTGGTTTCGAC	TTCTGAATGTCGACCCTCGTCAATCCGACCGACGTTG
CGTCTCAATCCCCCGAAGGGGCGGCGCCTGATTCCGAC
Sequence 'BG-235_62' (13207 bp)
REPEAT	SPACER
GTCGCCCTCCGCGTGAGGGCGTGGATTGAAAC	TGAACAGGCGGCCGGCCGCGGAGGGAGTCGGAGTC
GTCGCCCTCCGCGTGAGGGCGTGGATTGAAAC	TCGACCCTGAGTGGTCTCGAAACCGGCACGGTGCGC
GTCGCCCTCCGCGTGAGGGCGTGGATTGAAAC	GATTTGGTGCCGCTCCTGACCACCGAGGCGGGT
GTCGCCCTCCGCGTGAGGGCGTGGATTGAAAC	CCCAGTGGTCGGAGCCGGGACCGACGCGGGCGGAG
GTCGCCCTCCGCGTGAGGGCGTGGATTGAAAC	GCTGTCTCCGAGACCGCATGCCGGCCCGTCTGGCG
GCCGCCCTCCGCGGCAGGGCGCGGATTGAAAC	TCAGAAGTCAGACGAGGCAAGACGGTTTCGCGC
GTCGCCCTCCGCGTGAGGGCGGGGAGTGAACC	AAGCCGCGCCGAGGCCGACCCAAAGCCAAGGCC
GTCGCCCTCCGCGTGAGGGCGTGGATTGAAAC
Sequence 'BG-239_15' (10975 bp)
REPEAT	SPACER
CCGGCTTAGGCATCAGTTTCCCAGCGAGTGGGAAG	GTGCAGCCCAGCCCGCAGCTATTGCTGCTGTTAAGG
GTTTTCATTCAGTTAGTTTCCCAGCGAGTGGGAAG	ACGATGTGTTGGTTGAGCATTCTCAGATGAACGCTTTC
GTTTTCATTCAGTTAGTTTCCCAGCGAGTGGGAAG	TTGAGGGATCTAAATTTGCATATGAATGTACAGGAGA
GTTTTCATTCAGTTAGTTTCCCAGCGAGTGGGAAG	GACACCTTATTGGACGTTCCATAAACGCGTCTAACC
GTTTTCATTCAGTTAGTTTCCCAGCGAGTGGGAAG	GTTTCAAGATTCACCCGGCCTGACTAGTGCCCAT
GTTTTCATTCAGTTAGTTTCCCAGCGAGTGGGAAG	ACTCGCAATCCGAACTCAAATGTTCCAAAGGTCATTGG
GTTTTCATTCAGTTAGTTTCCCAGCGAGTGGGAAG	ATTCAGGTGCTGTCTATTGAGAATCCTAATGTTGA
GTTTTCATTCAGTTAGTTTCCCAGCGAGTGGGAAG	CTGGCTATCCCTATAGCCAGGACAAGAAGACTTTC
GTTTTCATTCAGTTAGTTTCCCAGCGAGTGGGAAG	GCAGGTTGGGTGTAGCCGTAGGGCAAGCCTTAAGG
GTTTTCATTCAGTTAGTTTCCCAGCGAGTGGGAAG	CCCATTGTTCGCTCAATATCGGCACGACAGCAAT
GTTTTCATTCAGTTAGTTTCCCAGCGAGTGGGAAG	CTGAGACCTCTGAAGAAAGAAACATCTTTGAGGGGG
GTTTTCATTCAGTTAGTTTCCCAGCGAGTGGGAAG	GAGGCAGCTGCTGCAACCATAGCAGCAAGTAT
GTTTTCATTCAGTTAGTTTCCCAGCGAGTGGGAAG
Sequence 'BG-251_79' (21388 bp)
REPEAT	SPACER
GACATGGATGGAGTGCCTGACTTCTGTGA	TATCTGTGAAGGCGGTGATGACGATGTGGATACA
GACATGGATGGTGTACCCGATTTCTGTGA	CATATGCGTGGGTGGAGTTGACAGCCTTGATATG
GATATGGATGGAGTGCCTGATTTCTGCGA	CATCTGTGAAGGTGGTGACGATACGGTAGATACC
GATATGGACGACGTGCCTGACTTCTGTGA	TATATGTGCAGGAGGTGTTGATAGTTTAGATACG
GACATGGATGGTGTACCCGATTTCTGCGA	CATCTGTGAAGGCGGTGATGACGACGTGGATACG
GATATGGATGGTGTACCTGACTTCTGTGA	TGTTTGTGATGGAGGTGACGATGATGTGGACTCG
GATATGGATGGTGTACCTGATTTCTGCGA	CATCTGCGAAGGCGGGGATGACACCGTTGATACC
GACATGGATGGGGTACCAGACTTCTGTGA	TATATGTATAGGAGGGGTAGACAGCCTA
GATATGGATGGTGATGATAGCCCGGATTT
Sequence 'BG-263_75' (14530 bp)
REPEAT	SPACER
GATCGCGGCTAATCTGGTTTGACCCAACCAGTAGGG	AGGTCAAAAACACACAATTCTCGTGGAGGATATCA
GTTCACAACTAATCTGGTTTGACCCAACCAGTAGGG	GCAAAAAAAATGGTTGCTGAATTATCAAAAAAAAG
GTTCACAACTAATCTGGTTTGACCCAACCAGTAGGG	TCCTATTTGCTCCCTGGGGAGGGAATTTCTGCTGC
GTTCACAACTAATCTGGTTTGACCCAACCAGTAGGG	TGAGGTTGAATATGACCTCGAAGGGTGGGGAGTCAA
GTTCACAACTAATCTGGTTTGACCCAACCAGTAGGG	CGTTGTTTTTGCCTCCATCTTTGGTGGCATCTCCGCTG
GTTCACAACTAATCTGGTTTGACCCAACCAGTAGGG	ATTACCATCTTCTGTTCAATCTTGCTTCTTTGTGGGGGA
GTTCACAACTAATCTGGTTTGACCCAACCAGTAGGG	ATCATTTTTTCAGAACTAGTTTTGTTAGACAAAATGGTGC
GTTCACAACTAATCTGGTTTGACCCAACCAGTAGGG	CCCCGTGGCGATAATTTGGTTTATTACTCAAAAAAC
GTTCACAACTAATCTGGTTTGACCCAACCAGTAGGG	TTGTAGTTACGCATTCCAACCAAGCAACTAGACCAAGC
GTTCACAACTAATCTGGTTTGACCCAACCAGTAGGG	GTTCGTTTGTTTTGTTCGAAAATTTGGGATGCCTTTAA
GTTCACAACTAATCTGGTTTGACCCAACCAGTAGGG
Sequence 'BG-311_41' (33075 bp)
REPEAT	SPACER
GTTCAAATTCCATTACCCCGCAAGGGGACGGAAAG	GCTAGCATAGCTTTTTGAAACATTTGACGGTTGGTC
GTTCAAATTCCATTACCCCGCAAGGGGACGGAAAG	ACTGGTTAAGCACGGACAACGCATCGATAATGGAACGA
GTTCAAATTCCATTACCCCGCAAGGGGACGGAAAG	CAGGAATTACAGCCGGGACATCTTAGTCCCTCATC
GTTCAAATTCCATTACCCCGCAAGGGGACGGAAAG	CCTTCTTTTGCAACTCTTCAATTTGACTTTCGTACTTATT
GTTCAAATTCCATTACCCCGCAAGGGGACGGAAAG	ACTTGCTCTAGCTGGTCGTATGTTTTCCGAAGATTGACA
GTTCAAATTCCATTACCCCGCAAGGGGACGGAAAC	CACTCAACATCTGTGACCACGGGGAACCATGA
GTTCAAATTCCATTACCCCGCAAGGGGACGGAAAC	CAGAACAGTCTTCGCCGATGCTATCTTCAGACCAACCA
GTTCAAATTCCATTACCCCTTTGAACAGACAAGGG
Sequence 'BG-343_67' (10589 bp)
REPEAT	SPACER
GGTTCATGAGCCTTCACCGCGCTAATGCGGATAGAAAC	CCAAAGTATCGGCGATGGAAATCGTGATC
GGTTCATGAGCCTTCACCGCGCTAATGCGGATAGAAAC	TTTGAAGTCGTAGCAACACATCATGCGCGCCA
GGTTCATGAGCCTTCACCGCGCTAATGCGGATAGAAAC	GCCGCAACGATTACCCCTGATCCTAAAAAAATTCC
GGTTCATGAGCCTTCACCGCGCTAATGCGGATAGAAAC	TCCATCCGATCTTCACACAGCAAAGTGTGATTGTT
CGTTCATGAGCCTTCACCGTGCTAATGCGGATAGTGCG
Sequence 'BG-343_67' (10589 bp)
REPEAT	SPACER
GTTCATGAACGGCTCCCGCGCTAATGCGGATAGAAACT	TGAGCCAGTTGTTTTTCGCCTCTTCTGGCGTTT
GTTCATGAACGGCTCCCGCGCTAATGCGGATAGAAACT	TGAGTTGAACACCATGCACTTCCCAGAACTGA
GTTCATGAACGGCTCCCGCGCTAATGCGGATAGAAACA	CTGTGGCAGCAATTGCTGCCGATACGGTATG
GTTCATGAACGGCTCCCGCGCGCTCACTTCGGTAGATT
Sequence 'BG-369_97' (116127 bp)
REPEAT	SPACER
CTGTTCCCCGCATGCGCGGGGATGAACCG	CGAACAGGCTCTGATTTTAGACTGGAACTCAC
CTGTTCCCCGCATGCGCGGGGATGAACCG	GTCGGTGAAATCCAACGGCGGGAATTGAAGCA
CTGTTCCCCGCATGCGCGGGGATGAACCG	TCGCCAAACGCCACGGGGAACGCGTCCGCCGC
CTGTTCCCCGCATGCGCGGGGATGAACCG	CATGTACGCCCTACGCGCCGCAGTCGGTGCTG
CTGTTCCCCGCATGCGCGGGGATGAACCG	GCCGCCGAAATCCCGTGGGAAAACCTGCTGAT
CTGTTCCCCGCATGCGCGGGGATGAACCG	GCGGCATACAGGCCCGTTGGGCTGGATGGATA
CTGTTCCCCGCATGCGCGGGGATGAACCG	ATCCTGGAGGAGGGCATGGAAATGGCCCCCTT
CTGTTCCCCGCATGCGCGGGGATGAACCG	AATACAAGGCGCTTGTGAGGAAAGTAGATGGC
CTGTTCCCCGCATGCGCGGGGATGAACCG	AGGGCCAAGAAACTACTATCGTTAAGCAGAGT
CTGTTCCCCGCATGCGCGGGGATGAACCG	CTTAGGAAGCTGGACGGGTAATCTTTAGCATA
CTGTTCCCCGCATGCGCGGGGATGAACCG	ATCGATGCCGTCGTGAAGCGCGTGGACAAGCT
CTGTTCCCCGCATGCGCGGGGATGAACCG	CTTGATCTAGACGCGCTCAAAGCACTACAGAG
CTGTTCCCCGCATGCGCGGGGATGAACCG	GCTGATGCGGGCGATGGCTCCAAATGGGAGGC
CTGTTCCCCGCATGCGCGGGGATGAACCG	GCGACTGTGTGTCGTGTGCCTTGACAGCCCCG
CTGTTCCCCGCATGCGCGGGGATGAACCG	ACATTCGCGAGTTGCGCGACCTGCTGAACGAA
CTGTTCCCCGCATGCGCGGGGATGAACCG	TTAGCATATCCGTTCCGGCTATCCCTGCTTGT
CTGTTCCCCGCATGCGCGGGGATGAACCG	CGGAGCAGCTTGAGTTTGCGACCCGCAGCCTG
CTGTTCCCCGCATGCGCGGGGATGAACCG	ATATGAGCCAGCCGCCAGACCAGCGCCGAAGC
CTGTTCCCCGCATGCGCGGGGATGAACCG	TTGCCCCATGAAGTTCGCGCGATGCCCTACCG
CTGTTCCCCGCATGCGCGGGGATGAACCG	CCGCGCCAACGCGCACGACCACTCGCGATTCG
CTGTTCCCCGCATGCGCGGGGATGAACCG	CGGGCTTGCGCGGCAGTTAGGCGTGCTACATA
CTGTTCCCCGAATGCGGGGGGACGAACCG
Sequence 'BG-392_40' (11683 bp)
REPEAT	SPACER
CGGTTCGTCCCCCCGCATTCGGGGAACAG	TATGTAGCACGCCTAACTGCCGCGCAAGCCCG
CGGTTCATCCCCGCGCATGCGGGGAACAG	CGAATCGCGAGTGGTCGTGCGCGTTGGCGCGG
CGGTTCATCCCCGCGCATGCGGGGAACAG	CGGTAGGGCATCGCGCGAACTTCATGGGGCAA
CGGTTCATCCCCGCGCATGCGGGGAACAG	ATTTGCCCGCAGGCCCTCACCGCTGCCGCTTT
CGGTTCATCCCCGCGCATGCGGGGAACAG	CTGCTGCGTCCGTTACTCGGTCAGACAACACG
CGGTTCATCCCCGCGCATGCGGGGAACAG	GCTTCGGCGCTGGTCTGGCGGCTGGCTCATAT
CGGTTCATCCCCGCGCATGCGGGGAACAG	CAGGCTGCGGGTCGCAAACTCAAGCTGCTCCG
CGGTTCATCCCCGCGCATGCGGGGAACAG	ACAAGCAGGGATAGCCGGAACGGATATGCTAA
CGGTTCATCCCCGCGCATGCGGGGAACAG	TTCGTTCAGCAGGTCGCGCAACTCGCGAATGT
CGGTTCATCCCCGCGCATGCGGGGAACAG	CGGGGCTGTCAAGGCACACGACACACAGTCGC
CGGTTCATCCCCGCGCATGCGGGGAACAG	GCCTCCCATTTGGAGCCATCGCCCGCATCAGC
CGGTTCATCCCCGCGCATGCGGGGAACAG	ACTCTGCTTAACGATAGTAGTTTCTTGGCCCT
CGGTTCATCCCCGCGCATGCGGGGAACAG	GCCATCTACTTTCCTCACAAGCGCCTTGTATT
CGGTTCATCCCCGCGCATGCGGGGAACAG	AAGGGGGCCATTTCCATGCCCTCCTCCAGGAT
CGGTTCATCCCCGCGCATGCGGGGAACAG	TATCCATCCAGCCCAACGGGCCTGTATGCCGC
CGGTTCATCCCCGCGCATGCGGGGAACAG	ATCAGCAGGTTTTCCCACGGGATTTCGGCGGC
CGGTTCATCCCCGCGCATGCGGGGAACAG	CAGCACCGACTGCGGCGCGTAGGGCGTACATG
CGGTTCATCCCCGCGCATGCGGGGAACAG	GCGGCGGACGCGTTCCCCGTGGCGTTTGGCGA
CGGTTCATCCCCGCGCATGCGGGGAACAG	TGCTTCAATTCCCGCCGTTGGATTTCACCGAC
CGGTTCATCCCCGCGCATGCGGGGAACAG	GTGAGTTCCAGTCTAAAATCAGAGCCTGTTCG
CGGTTCATCCCCGCGCATGCGGGGAACAG	GCCGTGATCCTGATGCTCACCCTCATTAAAGC
CGGTTCATCCCCGCGCATGCGGGGAACAG	ATGCGAATGTTTCTCATGAGGCAACATTCGCC
CGGTTCATCCCCGCGCATGCGGGGAACAG	ATCGGCGAGATCCGCGCGGGCGATGCGATCCT
CGGTTCATCCCCGCGCATGCGGGGAACAG	CCTCCGCGGTGGATGCGCTGCAGCGGCTCGAG
CGGTTCATCCCCGCGCATGCGGGGAACAG	TTTAATGGCATCTTGAACGCGCTCTTTACCGG
CGGTTCATCCCCGCGCATGCGGGGAACAG	GACATTCAATGGCTGACGCATCCTTGGAATTG
CGGTTCATCCCCGCGCATGCGGGGAACAG
Sequence 'BG-426_123' (15435 bp)
REPEAT	SPACER
CTATTCATCCCATTCTTAAACTGGTCCTGCCTCAAC	TTGCTAAAGACTTGCAATCCTTCTTTACCAAAACAGC
GTTTCAATCCCATTCTTAAACTGGTCATGCCTCAAC	CTCACGCAAAACAATGCAGCAGGGCGAGAGGCCCTACC
GTTTCAATCCCATTCTTAAACTGGTCATGCCTCAAC	TGCAAAGGGAGCAATACCTTTAATAAACACACGGTTGTC
GTTTCAATCCCATTCTTAAACTGGTCATGCCTCAAC	TCACAAAGATGAAGACTAATCTGCCCAAACTAACT
GTTTCAATCCCATTCTTAAACTGGTCATGCCTCAAC	CAGTAATGGCAATTCCCTGCTTGAGCAAGCTATAAC
GTTTCAATCCCATTCTTAAACTGGTCATGCCTCAAC	TGAAATTGTAAACTCTTCCACCGAAGACGAAGTGGA
GTTTCAATCCCATTCTTAAACTGGTCATGCCTCAAC	ATATTAACAATGTACTCATCAAACTTGAGATTTATTA
GTTTCAATCCCATTCTTAAACTGGTCATGCCTCAAC	TTCCTACGATGCGTTCGTAGGTGGGGAGTTGGTAGCA
GTTTCAATCCCATTCTTAAACTGGTCATGCCTCAAC	AAGGCATCTAACAACACAGTAGAGTGGGCTCCAAACGTTG
GTTTCAATCCCATTCTTAAACTGGTCATGCCTCAAC	TGAACCGTGCTGCGATGCGCAATGGAACTATCGATAA
GTTTCAATCCCATTCTTAAACTGGTCATGCCTCAAC
Sequence 'BG-435_22' (11807 bp)
REPEAT	SPACER
GTTTTTGGAGGTTTCAGAATACTAATTTTAGTTAGGATTCACAGG	CAAGCTTAAAGCGGTGCAAAAAGAAGGTTCA
TTGTGAATTGCTTTCAGAATACTAATTTTAGTGAGGATTCACAGG	ACAACTGCAAGCACAGGCGGAAGCCCTGAG
TTGTGAATTGCTTTCAGAATACTAATTTTAGTGAGGATTCACAGG	CTTTAACTGTGGTTTCCTTGCCTCGCTCTAG
TTGTGAATTGCTTTCAGAATACTAATTTTAGTGAGGATTCACAGG	AATCTCTCGAATACTTGGTTAACCATTTTCG
TTGTGAATTGCTTTCAGAATACTAATTTTAGTGAGGATTCACAGG
Sequence 'BG-454_23' (23481 bp)
REPEAT	SPACER
TGCTTCAATGAGGCCTCGGCATCCTGCCGAGGAAAAC	CACCTACAGCCTCAACACCGGCCCTATTCAGCGGGA
CGCTTCAATGAGGCCTCGGCATCCTGCCGAGGAAAAC	TAGTGTATTGCGCATCTATATTGAAGGCCCGTTATC
TGCTTCAATGAGGCCTCGGCATCCTGCCGAGGAAAAC	GTTTGGGGACATCCGCCGCCAGCAGCAGGCGCGGCT
TGCTTCAATGAGGCCTCGGCATCCTGCCGAGGAAAAC
Sequence 'BG-454_37' (13768 bp)
REPEAT	SPACER
GTTTTCCTCGGCAGGATGCCGAGGCCTCATTGAAGC	GTGGAGCTTAAGACCTACAGCGGGCGCCTCTCGCCGCT
GTTTTCCTCGGCAGGATGCCGAGGCCTCATTGAAGC	TCTAAAGAAATGCTCGCGATCGAACCGCCTGCTGCCG
GTTTTCCTCGGCAGGATGCCGAGGCCTCATTGAAGC	GTGCCCATATAGGTGTGAGGCCGGAAGTTGTGTTTGAT
GTTTTCCTCGGCAGGATGCCGGGGCCTCATTGAAGC	CGCAACTGACGCTCTGAGTGTGAACGTGCAATTGGA
GTTTTCCTCGGCAGGATGCCGGGGCCTCATTGAAGC	GGCGCATCGGCGCTGCTGAGCATGATTGGCGCGTCG
GTTTTCCTCGGTAGGACGCCGAGGCCTCGTTGTAGA
Sequence 'BG-457_34' (11478 bp)
REPEAT	SPACER
GTTTCCAGTGTTGAAAGACACTGGCCCCATTGAAGC	GACGACGTCTGTGTCGTTTGACGGGCTGCCTGAGC
GTTTCCAGTGTTGAAAGACACTGGCCCCATTGAAGC	ATCTCCGGATCCTCAACAACCGAATTCTCGATGCCGT
GTTTCCAGTGTTGAAAGACACTGGCCCCATTGAAGC	GTTTTCGACAACCGCGATCATTTTCGGATCGACGT
GTTTCCAGTGTTGAAAGACACTGGCCCCATTGAAGC	GGCGTTTAGCTTGTCCCACTCTTCAACGTTCCACGCT
GTTTCCAGTGTTGAAAGACACTGGCCCCATTGAAGC	GAGCCGCTTACTATGCTCCGTTTCGTTCCGGACGAG
GTTTCCAGTGTTGAAAGACACTGGCCCCATTGAAGC	AACAATGGCTCTCCGTTCCGGGCGGTTCTTGGCAT
GTTTCCAGTGTTGAAAGACACTGGCCCCATTGAAGC	TAGGACTTGGTTACGGTATGGGATACCAAGCCTTCG
GTTTCCAGTGTTGAAAGACACTGGCCCCATTGAAGC	CTGTACTACAACTCTGAGGCGTTGGTAACGGATCTC
GTTTCCAGTGTTGAAAGACACTGGCCCCATTGAAGC	GAATCCTGCCGAGTCCCTTTAGAAAGAATTGTATTGTG
GTTTCCAGTGTTGAAAGACACTGGCCCCATTGAAGC	GGAATAATCGACGCCGCGTCTGTTGCACAGTAACCCT
GTTTCCAGTGTTGAAAGACACTGGCCCCATTGAAGC
Sequence 'BG-473_25' (11829 bp)
REPEAT	SPACER
GCCGAAAGGAGGCCTCGGCATCCTGCCGAGGAAAACT	GATGAAAGGGCATGATTATTTTCCTTTTCCTGATTG
GCTTCAATGAGGCCTCGGCATCCTGCCGAGGAAAACT	TGCTTACCGAGGCAGGGATCACGCCGGATGGTCA
GCTTCAATGAGGCCTCGGCATCCTGCCGAGGAAAACT	GCCTATTCTGCCATGCTCAAGCGGGTCAAAAAGTT
GCTTCAATGAGGCCTCGGCATCCTGCCGAGGAAAACT	TTGGCGTATTTCGTAATCTGGGCTGCTGATCTGAGGG
GCTTCAATGAGGCCTCGGCATCCTGCCGAGGAAAACC
Sequence 'BG-477_4' (14448 bp)
REPEAT	SPACER
AGTTCAGCATGACGGCTATTTTTACAGCCGACTGAGAC	CTCACGCACGCGGTCCATACCCAGCGGT
AGTTCAGCATGACGGCTATTTTTACAGCCGACTGAGAC	TTTTTTCACTTCGTTTCTCCTATATATGTA
TGTTCAGCATGACGGCTATTTTTACAGCCGACTGAGAC	ATCATATTTGCTTTTTTAACACAGTTTTG
AGTTCAGCATGACGGCTATTTCTACAGCCGTTATGTTC
Sequence 'BG-477_46' (17319 bp)
REPEAT	SPACER
AGTATAGCTTTTCAGAGTTCACGGTCAAGCCGCAAC	ACGTTGTCGTAATCTATTGCCGACACAACG
AGTATAGCTTTTCAGAGTTCACGGTCAAGCCGCAAC	TGATCAAACAACTTAAGAACAGATTCGGAA
AGTATAGCTTTTCAGAGTTCACGGTCAAGCCGCAAC	GCTCTCGTTGACAACTTGATATTTATATTT
AGTATAGCTTTTCAGAGTTCACGGTCAAGCCGCAAC	CTCTTTGAGGAAGCTACAGGCAAGGCCGTG
AGTATAGCTTTTCAGAGTTCACGGTCAAGCCGCAAC	GTTAAAAAGGTATCAAATTAGGTAATCTTA
AGTATAGCTTTTCAGAGTTCACGGTCAAGCCGCAAC	AGTTGACGTGATAGAAAGGAGCTGCTATAG
AGTATAGCTTTTCAGAGTTCACGGTCAAGCCGCAAC	TTAGATGGCCCCAACTCAACCAGCACCGAA
AGTATAGCTTTTCAGAGTTCACGGTCAAGCCGCAAC	AAAAACAAAAATAAGTGATAAACTCATTGT
AGTATAGCTTTTCAGAGTTCACGGTCAAGCCGCAAC	CGACTTTATAGACGGGACCCGCTTCAACAT
AGTATAGCTTTTCAGAGTTCACGGTCAAGCCGCAAC	CGACTTTATAGACGGGACCCGCTTCAACAT
AGTATAGCTTTTCAGAGTTCACGGTCAAGCCGCAAC	ATTTTCCAATGAGTTACAAAATCCCGTTTT
AGTATAGCTTTTCAGAGTTCACGGTCAAGCCGCAAC	CTTCGTACTGCAAAGCTGCGTCCAAAAACC
AGTATAGCTTTTCAGAGTTCACGGTCAAGCCGCAAC
Sequence 'BG-480_33' (28780 bp)
REPEAT	SPACER
ATTTTGGTTATAGTGTAGCTGCCACTTGGTTACACT	AGACCTAGATCCATCCTCTGAATTATCTGC
GTTGTGGTTTGAAAGGAATCGCCGCTTGGTTACACT	TCCTTTACGTTCTCCTTAGTAGGCCGAAT
GTTGTGGTTTGAAAGGAATCGCCGCTTGGTTACACT	GTCACAAGATACATAAGCGGCTACCAAAGC
GTTGTGGTTTGAAAGGAATCGCCGCTTGGTTACACT	CCTCCCTGATGTGACAGTGATCGCTTTTCG
GTTGTGGTTTGAAAGGAATCGCCGCTTGGTTACACT	TACATGGATAATGTACGACAAGCGTTGCGC
GTTGTGGTTTGAAAGGAATCGCCGCTTGGTTACACT	ATTACGGACATTTTAACCTGGTGGACGTGA
GTTGTGGTTTGAAAGGAATCGCCGCTTGGTTACACT	CTCTACACCAGGGGAATCAACGCCAGATGA
GTTGTGGTTTGAAAGGAATCGCCGCTTGGTTACACT	ACTATTGGGCGCTTTAATAATAATCGCGTA
GTTGTGGTTTGAAAGGAATCGCCGCTTGGTTACACT	CCAGCAAAAAGTGACGTAGTGGTGACTGT
GTTGTGGTTTGAAAGGAATCGCCGCTTGGTTACACT	AGTGTTTAGTTCGTTAAGAAATATGTGTTG
GTTGTGGTTTGAAAGGAATCGCCGCTTGGTTACACT
Sequence 'BG-483_8' (11965 bp)
REPEAT	SPACER
GTTTTCCTCGGCAGGATGCCGAGGCCTCATTGAAGC	AAGACACCTTTAACGCCTCGCACAAACGTTTAAGTT
GTTTTCCTCGGCAGGATGCCGAGGCCTCATTGAAGC	GTCAGATGCGCGACAACATCAGCAGGCTTTTGCCCC
GTTTTCCTCCGCCGGATGCCGAGGCCTCATTGAAGC	TGCGATGTTTATCGATCCATGTACGGAGGCCGTGAAC
GTTTTCCTCGGCAGGATGCCGAGGCCTCATTGAAGC	ACGGCAAGCCGCTCCTCATCGCTGGTATGCAGGTC
GTTTTCCTTGGCAGGATGCCGAGGCCTCATTGAAGC	AGCCGCATCGGGCGCAAGCTCCGCCTGACTCGGCCA
GTTTTCCTCGGCAGGATGCCGAGGCCTCATTGAAGC	CAGGTTGGGCATGAATATTTGCGTTGGCGACTGTT
GTTTTCCTCGGCAGGATGCCGGGGCTTTGTTTCAGT
Sequence 'BG-515_74' (10963 bp)
REPEAT	SPACER
GTTGCGGCTGGACCTCGAATTCTGAACTGCTAATCT	CAAGGCGGCCGATAAATGAGCGGGTGGGGC
GTTGCGGCTGGACCTCGAATTCTGAACTGCTAATCT	CTTGGAGCTACCCGACCGCGCCGGTCATCC
GTTGCGGCTGGACCTCGAATTCTGAACTGCTAATCT	CACCTGCAATATCATCGATAGTTGGTCCTG
GTTGCGGCTGGACCTCGAATTCTGAACTGCTAATCT	ACGCGGCTTATACCAAGACTGGTAGCAACG
GTTGCGGCTGGACCTCGAATTCTGAACTGCTAATCT	GTCGCGCCATTCAGGGCAACGCCCGTGGCG
GTTGCGGCTGGACCTCGAATTCTGAACTGCTAATCT	TCGCATTCGGCCACGGTGTAACTGTCGCCC
GTTGCGGCTGGACCTCGAATTCTGAACTGCTAATCT
Sequence 'BG-518_16' (190107 bp)
REPEAT	SPACER
GCTGTAGTTCCTAAGGAAGCATCACTCGGATACACT	TTTCGCCACGTGCTTTTGAGAAGTGTGTGC
GCTGTAGTTCCTCAGGAAGCGTCACTCGGATACACT	GCATCGCAAATAGCATACGCATGGCACTTC
GCTGTAGTTCCTCAGGAAGCGTCACTCGGATACACT	CGTTGCTTTGATCGGAGCCTTTCCAGACCT
GCTGTAGTTCCTCAGGAAGCGTCACTCGGATACACT	CCACGAACAATTGTGATCGTTGCCCCGTTC
GCTGTAGTTCCTCAGGAAGCGTCACTCGGATACACT	TTATGATCTTTTCATTGCTGTTGGGTATAA
GCTGTAGTTCCTCAGGAAGCGTCACTCGGATACACT
Sequence 'BG-518_29' (215216 bp)
REPEAT	SPACER
AGTGTAACCAACACTGTCCTGAGACCAATCCGCAAC	CAACAGGAATGCTCATGATTAAAACTTCTG
AGTGTAACCAACACTGTCCTGAGACCAATCCGCAAC	TGCATGCTGCAATTGGTCACAACATGCTGA
AGTGTAACCAACACTGTCCTGAGACCAATCCGCAAC	CGACACGCTGCGTTGTTTTGTGGTCGCAA
AGTGTAACCAACACTGTCCTGAGACCAATCCGCAAC	AGGTCATGGTCGTTGATATTCGCGGCGACA
AGTGTAACCAACACTGTCCTGAGACCAATCCGCAAC	TGGCGTAAGCTAGCCGTAGATTGAGAATCC
AGTGTAACCAACACTGTCCTGAGACCAATCCGCAAC	ACGGCGGCTGGATAAAGATTGTGTCGCTAA
AGTGTAACCAACACTGTCCTGAGACCAATCCGCAAC	CAACCTCAATTAATCGATCAATTAGCGGTC
AGTGTAACCAACACTGTCCTGAGACCAATCCGCAAC	TGCGTAAGTTTGTTCATTCGAAATAAGCCA
AGTGTAACCAACACTGTCCTGAGACCAATCCGCAAC	AAGAAGTGAAAGTGGGCATTCGTAATCAAG
AGTGTAACCAACACTGTCCTGAGACCAATCCGCAAC	CCGAAACGGAAGTTCAAACTGAACTTCAAG
AGTGTAACCAACACTGTCCTGAGACCAATCCGCAAC	TCGGCTTGCCGAAACATCGCAGCGATGCA
AGTGTAACCAACACTGTCCTGAGACCAATCCGCAAC	TGGAACATTGGAACATCTACTACTACTAAA
AGTGTAACCAACACTGTCCTGAGACCAATCCGCAAC	TAGCGGTCAATTAATCACAGACCTAACAAG
AGTGTAACCAACACTGTCCTGAGACCAATCCGCAAC	GGACGAACATTGATCACGAAAGCCTCGGTT
AGTGTAACCAACACTGTCCTGAGACCAATCCGCAAC	TCCGTCTCATTGCCCACGCAAAACCGGGAT
AGTGTAACCAACACTGTCCTGAGACCAATCCGCAAC	TACTGAGGTCGGATCGTAAGTCACGCGAAG
AGTGTAACCAACACTGTCCTGAGACCAATCCGCAAC	TAATAACAATAAGTCAAAATATGTGACACC
AGTGTAACCAACACTGTCCTGAGACCAATCCGCAAC	TACTGAATGACAATGATGAGTTACACTGCG
AGTGTAACCAACACTGTCCTGAGACCAACCCGCAAC
Sequence 'BG-518_36' (32697 bp)
REPEAT	SPACER
AGTGTATCCGAGTGATGCTTCCTTAGGAACTACAGC	GGCGAGTCACTTTCCACGTTATCGTGGACA
AGTGTATCCGAGTGATGCTTCCTTAGGAACTACAGC	CATCAGTGAGGATCGGGATTCAATGAGTGA
AGTGTATCCGAGTGATGCTTCCTTAGGAACTACAGC	GAACCTTCTTGTAAATAAATCAACGGCACT
AGTGTATCCGAGTGATGCTTCCTTAGGAACTACAGC	CAGAGTGCTGGTATCTTGCCAGAGGTGTCT
AGTGTATCCGAGTGATGCTTCCTTAGGAACTACAGC	AGCTGTGTATGGCGTGATGAGTGTCCGCTC
AGTGTATCCGAGTGATGCTTCCTTAGGAACTACAGC	CCGCATGGATGACTCAGCTGGCGACGATCA
AGTGTATCCGAGTGATGCTTCCTTAGGAACTACAGC	GTAGCGTTCTTCTCGTTGCTGCTCGGCCAG
AGTGTATCCGAGTGACGCTTCCTGAGGAACTACAGC
Sequence 'BG-518_36' (32697 bp)
REPEAT	SPACER
AGGAAGCATCACTCGGATACACT	CCTATTACACGAAACCCCAACGCGAAGAAAGCTGTAGTTCCTA
AGCAAGCATCACTCGGATACACT	GCTCTTCGATAAATTCAATTATGTGTGTATGCTGTAGTTCCTC
GGGAAGCATCACTCGGATACACT	GCGTCGGGACCATCGTCGTGATAATCTTTCGTTGTAGTTCCTA
AGGAAGCATCACTCGGATACACT	TTCGCTGCGTATAGATACTTGAAGCCTTTGGCTGTAGTTCCTC
AGGAAGCATCACTCGGATACACT	GAAGACAAACCCGATAAATATGTCGTACACGCTGTAGTTCCTA
AGGAAGCGTCACCCGGATACACT
Sequence 'BG-534_39' (150434 bp)
REPEAT	SPACER
GTCGCCCCCCGTGCGGGGGCGTGGATTGAAAC	TTCGACGAAGTCGACGAGCGATCCTGTCGAGGAC
GTCGCCCCCCGTGCGGGGGCGTGGATTGAAAC	CAAGACTCCCGGCGAGTCGTCGAAGAGGTCGGTGAA
GTCGCCCCCCGTGCGGGGGCGTGGATTGAAAC	GGGGGATAGAGCCTCGTTACAGAACTCTCGGGCC
GTCGCCCCCCGTGCGTGGGCGTGGATTGAAAC	GAAATCTCCCTCTAGTTCGATATCGCTCTTTTTCAA
GTCGCCCCCCGTGCGGGGGCGTGGATTGAAAC	GCACATAGCCAATGACGACACTGCCGTCCATCAAT
GTCGCCCCCCGTGCGGGGGCGTGGATTGAAAC	CGGCCAGCCTTGACCAGAAGCTCGGTGTACTT
ATCGCCCCCCGTGCGGGGGCGTGGATTGAAAC	AGTGCTGCGGTCGATCGCATGCTCGAGGGGTACC
GTCGCCCCCCGTGCGTGGGCGTGGATTGAAAC	GAGGCGCGCGAGGATCACTTTCCCTGTTTCTTCA
GTCGCCCCCTGTGCGGGGGCGTGGATTGAGGC
Sequence 'BG-534_40' (88492 bp)
REPEAT	SPACER
GTCGCCCCCCGCGTGGGGGCGTGGATTGAAAC	TGGGCCCTCCTTTGCCAAGGCATCGGCAACATGC
GTCGCCCCCCGCGTGGGGGCGTGGATTGAAAC	TTGTGGGAGGTGACGCTACCGAGTGGACAGGAGAG
GTCGCCCCCCGCGTGGGGGCGTGGATTGAAAC	TCTTGCTCCTGGTGCGACACGGTTGGCGCCAGAT
GTCGCCCCCCGCGTGGGGGCGTGGATTGAAAC	GGGCCCAGATCGGCGCCCGGCGCGACACGGAAGTC
GTCGCCCCCCGCGTGGGGGCGTGGATTGAAAC	GAAAGGTCCGCCGTCCTCGTGGCCGACCTCCAAAA
GTCGCCCCCCGCGTGGGGGCGTGGATTGAAAC	TTTGCACTCATGCACGCAAAACCCATTAACCTAT
GTCGCCCCCCGCGTGGGGGCGTGGATTGAAAC	GATGCGTGGATCGACAGCGATACCGCGGCGTCCAAC
GTCGCCCCCCGCGTGGGGGCGTGGATTGAAAC	GTCAACCTCGATAACCCGACGCAGGGCGTCAACGAGCAC
GTCGCCCCCCGCGTGGGGGCGTGGATTGAAAC	GATCCACCATCGAGACTGATCTCGAAATGGACATTA
GTCGCCCCCCGCGTGGGGGCGTGGATTGAAAC	CCAGACTTCGCCGAGGTTGGTACCGAGGCCGTGG
GTCGCCCCCCGCGTGGGGGCGTGGATTGAAAC	GGGAGGTGGGTGTCCACATCGGGCAGCCATTGGCC
GTCGCCCCCCGCGTGGGGGCGTGGATTGAAAC	GAGATCCTCGCTGGCATCCGCCTTGAGACTCTCC
GTCGCCCCCCGCGTGGGGGCGTGGATTGAAAC	GTCACGATCTCCGCCGCCTCATCGGTCCCGTTGA
GTCGCCCCCCGCGTGGGGGCGTGGATTGAAAC	AACGCGCGGGAGATCTCGGCGAGTTCCAAGTTGCG
GTCGCCCCCCGCGTGGGGGCGTGGATTGAAAC	TCTCGGATGACTCCAAAGTCTCCCAACTACGACCCC
GTCGCCCCCCGCGTGGGGGCGTGGATTGAAAC	TTGTCTCTCAGTTCTACTGCGAGACACATCGACT
GTCGCCCCCCGCGTGGGGGCGTGGATTGAAAC	CAGTAGGACATAGGATCTCGGGTCATCATGCGTTGC
GTCGCCCCCCGCGTGGGGGCGTGGATTGAAAC	AGCAGGCCCGCCCTGCCGAGGCGCGGGAAGGCGGACTC
GTCGCCCCCCGCGTGGGGGCGTGGATTGAAAC	GAGTCGGACGGAGCGCTTGAGATCGCTGCGGGCG
GTCGCCCCCCGCGTGGGGGCGTGGATTGAAAC	ACCACTCCTCAAGCATTTGGGAGGAAATCGGA
GTCGCCCCCCGCGTGGGGGCGTGGATTGAAAC	TGCTTCCCCCAGCAGCTTCGGCATACCTTGGTCGC
GTCGCCCCCCGCGTGGGGGCGTGGATTGAAAC	CCGGCGGTAAGGGGCCCGAGATCGCCCAAACCCTCCATG
GTCGCCCCCCGCGTGGGGGCGTGGATTGAAAC	GAAGACATCGCGGGCGCGCTCTACGCTCTGGAC
GTCGCCCCCCGCGTGGGGGCGTGGATTGAAAC	ATCTGTCAGCACGTCTCATGCCTCCCGTGTGGT
GTCGCCCCCCGCGTGGGGGCGTGGATTGAAAC	AGTCTCTCGGCCAGCAAGGCTGGTCCCATTGGCGT
GTCGCCCCCCGCGTGGGGGCGTGGATTGAAAC	GAGGATGCTGGCGTAGGCGTCTTGCTCCTCTTGGA
GTCGCCCCCCGCGTGGGGGCGTGGATTGAAAC	GGTCCTCCCCACCACCAACAACGGGCCCGACGGCCA
GTCGCCCCCCGCGTGGGGGCGTGGATTGAAAC	GAAAGTCTGGTCGAACTCTTCGCGGGATAGAGCTTGC
GTCGCCCCCCGCGTGGGGGCGTGGATTGAAAC	GCTACGTGGTGGCAGCTCACGGTATTCCACTGCAC
GTCGCCCCCCGCGTGGGGGCGTGGATTGAAAC	GGCCATCACACCGAGGTGGTCGAGCGCATCGCCGCC
GTCGCCCCCCGCGTGGGGGCGTGGATTGAAAC	CTGGCGGGTTCTCGGCGGCAACCTGGGCGAACTCGGT
GTCGCCCCCCGCGTGGGGGCGTGGATTGAAAC	ATGGACTCGGCGCCAGCGGAGCGCCCGCTTTAGGC
GTCGCCCCCCGCGTGGGGGCGTGGATTGAAAC	GCCGAGGAGTGTGAAGAGGGGGATCGGCACTAC
GTCGCCCCCCGCGTGGGGGCGTGGATTGAAAT	AAAACCCTCTCGAGTGACGCCGGCGTCCAGGATG
GTCGCCCCCCGCGTGGGGGCGTGGATTGAAAC	GCACCGCGAGCCGTGATGACCGGCGTCTCTGCGTCG
GTCGCCCCCCGCGTGGGGGCGTGGATTGAAAC	CTCAACCCCCGCCGGGTGCCTCGCTTGATGGCTCGC
GTCGCCCCCCGCGTGGGGGCGTGGATTGAAAC	CCCGTTCAAACCCTTGGATTCTCTCGGCAATACC
GTCGCCCCCCGCGTGGGGGCGTGGATTGAAAC	TTGCCCGGACCATCGATCGAGCATTGGGGCCA
GGTCGCCCGCGCGTGGGGGCGTGGATTGAAAC
Sequence 'BG-534_46' (119738 bp)
REPEAT	SPACER
CAATCCCCCGTGGAGTCCCTCGATCATTTCCAC	GACGTGGGACATGTTCTATATGTAGACGTCAAGAAGGTCT
CAATCCCCCGTAGGGTCCACGTTCGATTTCTAC	ATCTCTCTCAGAGTATCTACGGCGACTGTAACTGGTGGTATC
AATCCCCTGATAGGGTCCATCGATCATTTCCAC	AATCGACAACCGCCATACCCTTTCTAAGCCTTGAATGTA
TCAACCCCCGTAAGGTCCATCGATCATTTCCAC	GGTCGCGGACGAAGTTCCTGTCGCTTTACAAGCAGGTATAT
CAATCCCCCGTAGGGTCCACGTTCGATTTCCAC	TCCACCCGGCCAAGCTGACCCAAACCGCGATGGTGGTGAATGTAT
CAATCCCCCGTAGGGTCCATCGATCATTTCCAC	GTCGGTCTATCAGTCGGCGGCACCCTACCACAAAGGAGATGTAG
CAATCCCCCGTAGGGTCCATCGATCATTTCCAC	CATGGAAGTGACCACCTCCGGCGGTGAAGTGGGAGAAGTGTAT
CAATCCCCCGTAGGGTCCACGTTCGATTTCCAC	CGCCGCCGAGTTCCCCACATCCACCGAGCAGATCCTGGTAG
CAATCCCCCGTAGGGTCCACGTTCGATTTCCAC	GCCTTCCTCCACCCCAATTGGGATAGGCTGTCCCATAACAGTAT
CAATCCCCCGTAGGGTCCACGTTCGATTTCCAC	GAGCCCGAGAGCAGCAAGGAGCTGACCATCAACACCAAGGTAG
CAATCCCCCGTAGGGTCCACGTTCGATTTCCAC	TATCTCAAACTCTCCCTCCAACACCTTGTCAACGACGGTGTA
GCAATCCCCGTAGGGTCCACGTTCGATTTCCAC	GTGCTCTAGGGCCGCATATAGCGGCCCTTTCACAAATATTGTAG
CAATCCCCCGTAGGGTCCACGTTCGATTTCCAC	CCCGTTCACTTTCGTGTGCGCCGTATTCTTGGCGCTACTAGTGTAG
CAATCCCCCGTAGGGTCCACGTTCGATTTCCAC	TTGTTCATAGGAGAAAATTACCTCAACAAGACACCGTGATGTAG
CAATCCCCCGTAGGGTCCACGTTCGATTTCCAC	CGGTTCGTTGATCGGACTGGGTGCTATGTCTCCACTGATGTAG
CAATCCCCCGTAGGGTCCACGTTCGATTTCCAC	ATGAAGAAGATGTTCCACGTCTTGCTCGTAGCCTGTCTCATTGTAG
CAATCCCCCGTAGGGTCCACGTTCGATTTCCAC	GGCATAACCGCAACAAGGAGGTTCCATGTTTCGATCATGTAG
CAATCCCCCGTAGGGTCCACGTTCGATTTCCAC	ACCGCGGAGTCCGAGGAAGTGTCTACATAAAGTAGGATGTAG
CAATCCCCCGTAGGGTCCACGTTCGATTTTCAT	ACCGCCGATTATGTTGTTGAAGGAATTACCCTTGAGAGTAT
CAATCCCCCGCAGGGTCCACGTTCGATTTCCAC	GTGGAACTGCTCAGGCAGACATCAAAATCATGGGATGGTGTAT
CAATCCCCCGTAGGTCCCACGTTCGATTTCCAC	GTGTTTGTGTGAGAGAAAGCCCGCCGTTACATCACTGAATGTAT
CAATCCCCCGTAGGGTCCATCGATCATTTCCAC	CTTGATAAGCTTTGGCATCTACAGATACCACAATAACAGGTAT
CAATCCCCCGTAGGGTCCATCGATCATTTCCAC	CACCTTCCATTACTAACAAGAGAAGTTACTCTTGAGATGTAG
CAATCCCCCGGAGGGTCCGCGCTCGATTTCCAC
Sequence 'BG-534_79' (19387 bp)
REPEAT	SPACER
CCACCACGCCCCAGCACGGGGGG	CGACGCCGACAACATCAGCATAGCTACCCTGGCTGTGGACAAGTTTC
AATCCACGCCCCCGCACGGGGAG	CGACTCTCCAGCTCTCCAGACTGCACCGTCACCACTTCGTTTC
AATCCACGCCCCCGCACGGGGGG	CGACTCACCAAGCACAAGCCTCCGAAAGCCGACACCATGTTTC
AATCCACGCCCCAGCACGGGGGG	CGACCGTGGTCTTTCCCTTCGGCGAAAGTCTGCCAGTGGTGTTTC
AATCCACGCCCCAGCACGGGGGG	CGACACGATGACCTTCTCGCCGCCATCGAGGCACCACCAGTTTT
AATCCACGCCCCAGCACGGGGGG	GGCGACTGGAGGACTGGAGCCCGTGCGGATTGGCGGGGCCGTTTC
AATCCACGCCCACGCACGGGGGG	CGATTGCCAGGCATGGAATCGGTGTCGGGCATGTAGATGTTTC
AATCCACGCCCACGCACGGGGGG	CGACATGACGGACGAAGAATTTTTGGCGGCTTTGGCGTTTC
AATCCACGCCCACGCACGGGGGG	CGACGGCCCATGTCTATTTCGACTGCGGTTACGCTGGGTTTC
AATCCACGCCCCCGCACGGGGGG	CGACTTCTCGAAGCCTGAACCTGCGCACTCCTAACGATTTTC
AATCCACGCCCCCGCACGGGGGG	CGACTCGGATTGGGATCGACTGCTAGCCAATATCTACGTTTC
AATCCACGCCCATGCACGGGGGG	CGACTCGATCCTTGGCGCGCGCCACCTGGATGGCCTGTTTC
AATCCACGCCCCCGCACGGGGGG	CGACATCCGCGTCGAAGACCTTGTAACTGATAGCAGCGGGTTTC
AATCCACGCCCCCGCACGGGGGG	CGACGGATCTGCGGAGGGCTGCGGCGTCCGAGGGCGACGTTTC
AATCCACGCCCCCGCACGGGGGG
Sequence 'BG-534_93' (11023 bp)
REPEAT	SPACER
GTCGCCTCCCGTGCGGAGGCGTGGATTGAAAC	TCGAGCGTGGCGAGCTGCTCGCGCAACCAGAGTT
GTCGCCTCCCGTGCGGAGGCGTGGATTGAAAC	CCGGAGCAGAGTCCAGCGTTACTGTGGGCAGCCAG
TCGCCCCCCCGTGCGGAGGCGTGGATTGAAAC	GATCGTGGATCGTCCCAGGGCAGGCTCGTGACGACT
GTCGCCTCCCGTGCGGAGGCGTGGATTGAAAC	GCAAGCATTTTGCCGACGACCCATGGCGCAGAAGCCTC
GTCGCCTCCCGTGCGGAGGCGTTGATTGAAAG	TGGCGTTGCCAGGCAAGGTCATGACCACCAGGGT
TTCGCCTCCCGTGCGGAGGCGTGGATTGAAAC	AGCGGAGCCCAGGTCAGCGCACCATCGAAGATCG
GTCGCCTCCCGTGCGGAGGCGTGGATTGAAAC	GTGCTGCCGTCAATGTACGTGACGCCGTCGGCGAC
GTCGCCTCCCGTGCGGAGGCGTGGATTGAAAC	TCGGTGGTGATGCGGTTGAGCTCTTCGCGCCACGCT
GTCGCCTCCCTTGCGGAGGCGTAGATTGAAAC	CCTCGACGCGATTGATCAATTCTTGGATATGAG
GTCGCCTTCCGTGCGGAGGCGTGGATTGAAAC	TCGATCGCGAGGTCGTAGGCGTCGGGGGATTGA
GTCGCCTCCCGTGCGGAGGCGTGGATTGAAAC
Sequence 'BG-534_100' (57708 bp)
REPEAT	SPACER
GTTTCAATCCACGCCCCCGCACGGGGGGCGAC	GGCTCAGACAGTGGGGAGCGAGTCGCGCTCCCCGA
GTTTCAATCCACGCCCCCGCACGGGGGGCGAC	CTACGACGGCACGCGCCGCACGGCTCACGGCCTCGA
GTTTCAATCCACGCCCCCGCACGGGGGGCGAC	TGGGCCACCGCCGAACCCTGAGGGGCCATGGCAG
GTTTCAATCCACGCCCCCGCACGGGGGGCGAC	CCACCCTGCCCAACACTATGGACCTTGCGGGTGCGGC
GTTTCAATCCACGCCCCCGCACGGGGGGCGAC	GCATTGACGACGACGACATTTGCCTTGGCTGCGAGC
GTTTCAATCCACGCCCCCGCACGGGGGGCGAC	GGGGAAGCGCCTTGAGAGTTTCCCGCCAACAGATCA
GTTTCAATCCACGCCCCCGCACGGGGGGCGAC	CAAGTTCCGCCATTTCTCTTCGAGCCGCCGA
GTTTCAATCCACGCCCCCGCACGGGGGGCGAC	GATGGGCGGCCCGACTGCGGTTGCAGGACTGCTCCCT
GTTTCAATCCACGCCCCCGCACGGGGGGCGAC	AATACCAGGTGCTCACCAAGGCCCGCAATGAGGACGG
GTTTCAATCCACGCCCCCGCACGGGGGGCGAC
Sequence 'BG-534_115' (26714 bp)
REPEAT	SPACER
GTCGCCCCCCGTGCGGGGGCGTGGATTGAAAC	TTGGGAACCTCATCCCGCTCCAGCGTTTCGAGTAC
GTCGCCCCCCGTGCGGGGGCGTGGATTGAAAC	CCGCCGGCCGCCGCACGGGCCGCCCGTTGATGGT
GTCGCCCCCCGTGCGGGGGCGTGGATTGAAAC	GAGTCTCCTGGTGGCATCTGGGACCCACACCAGCGT
GTCGCCCCCCGTGCGGGGGCGTGGATTGAAAC	GATCACACCATCGATCCACTGGATCCCGGGGTACTC
GTCGCCCCCCGTGCGGGGGCGTGGATTGAAAC	TGTGGACGCAGGAGGCAGGCGGAACGCTGGATT
GTCGCCCCCCGTGCGGGGGCGTGGATTGAAAC	GTCGTCGTACTGCTCGGGGTTGACCTGCTGGAGGTACCC
GTCGCCCCCCGTGCGGGGGCGTGGATTGAAAC	GTGGGCGTGGAGGGCCTCGAGGGCGGCCAGCTCCAT
GTCGCCCCCCGTGCGGGGGCGTGGATTGAAAC	TGTTGAGGCGGGGACGGGATCTCCTCGGCCATGAC
GTCGCCCCCCGTGCGGGGGCGTGGATTGAAAC	GGCCCACGATCCGCGCTCGCCGCCAACCTCGTGGGC
GTCGCCCCCCGTGCGGGGGCGTGGATTGAAAC	CCGTCCCGGTCGAGATCGGCACTCCAGACCCTC
GTCGCCCCCCGTGCGGGGGCGTGGATTGAAAC	CGGAGGTAACAAGGGCGCTTCCGGCTCGATCCCA
GTCGCCCCCCGTGCGGGGGCGTGGATTGAAAC	ACCCTCACCTTAGAACTCTGGGGAGGCCACCAGG
GTCGCCCCCCGTGCGGGGGCGTGGATTGAAAC	TGACAATTTGGGCAAAGTGTGTGCACCACGCCGG
GTCGCCCCCCGTGCGGGGGCGTGGATTGAAAC	CTGGCGGTCGAGCACCTGCTGATAGGCGTCGTTG
GTCGCCCCCCGTGCGGGGGCGTGGATTGAAAC	ATCAGCAGTGGTGTCCAAGAGCATGTCCACCACTT
GTCGCCCCCCGTGCGGGGGCGTGGATTGAAAC	AAGATTAGAGTTGCTTCCATCGGTTCATCACCTCC
GTCGCCCCCCGTGCGGGGGCGTGGATTGAAAC	TGGTGGGGCTCCAGGGCGGCGATTTCGGCTTCGA
GTCGCCCCCCGTGCGGGGGCGTGGATTGAAAC	ACGACGTCAGGGCGTTGATCGACCACAATAGCCGG
GTCGCCCCCCGTGCGGGGGCGTGGATTGAAAC	TTGGTCTTGCCGATCTTGCTTTGCGCGTAGTCCTTG
GTCGCCCCCCGTGCGGGGGCGTGGATTGAAAC	TGCCCGTTCCAGATCCAGTGCGCTGTTGGCACT
GTCGCCCCCCGTGCGGGGGCGTGGATTGAAAC	ATAGGAACCAGGAGGAGGAGGGTTGGCAATAGTC
GTCGCCCCCCGTGCGGGGGCGTGGATTGAAAC	AAGCTCGGGTTGTCCCTCCCCTTTCTTGTTGCGA
GTCGCCCCCCGTGCGGGGGCGTGGATTGAAAC	AGGAACCTTGGCCAATGCTCAGGCCGTGATCGGTG
GTCGCCCCCCGTGCGGGGGCTTGGATTGAAAC	AGTGGGGAGTACGGGGTTCCATATTCAACCCAGA
GTCGCCCCCCGTGCGGGGGCGTGGATTGAAAC	AAATCCCTGGTGGGCGGCGTGACCGATTTGGCCAA
GTCGCCCCCCGTGCGGGGGCGTGGATTGAAAC	GAGTCATCGACGGCCAGCTCGTCGACTACGCTCTGA
GTCGCCCCCCGTGCGGGGGCGTGGATTGAAAC	GCGGGGTTTGCGGTGCACGGCGCGCCTCTACGA
GTCGCCCCCCGTGCGGGGGCGTGGATTGAAAC	GCGCGCTCGTCGATCTCTTTGACCAACTGGTTAG
GTCGCCCCCCGTGCGGGGGCGTGGATTGAAAC	TTGTCGTCATCCGGCTCACTGCCACCCGGTTCGACCT
GTCGCCCCCCGTGCGGGGGCGTGGATTGAAAC	GTGGCTGGCGTGCCCGTGGAGCCGATCCGCGAC
GTCGCCCCCCGTGCGGGGGCGTGGATTGAAAC	GACGCTGCGGCCGACTACCTCGCCCCGGAGGCGG
GTCGCCCCCCGTGCGGGGGCGTGGATTGAAAC	GCTTTCGGGCCTTGCAGGGGTGGCAGATGTAATAC
GTCGCCCCCCGTGCGGGGGCGTGGATTGAAAC	TGGGCCATTTTGGTGCGCTTGGACACGAGGCAGATGC
GTCGCCCCCCGTGCGGGGGCGTGGATTGAAAC	TCCGAGGATGTCCAAGGGTGCGTCGATGGCGGC
GTCGCCCCCCGTGCGGGGGCGTGGATTGAAAC	GGCCGGTTCCGAAGAATCCCACCGAACAGCAGTGTCGA
GTCGCCCCCCGTGCGGGGGCGTGGATTGAAAC	GTACAGCGGGGCCTTGTCAACTCCGATTTGAATA
GTCGCCCCCCGTGCGGGGGCGTGGATTGAAAC	ATCGACGCCTGGGACGGCAAAGACAACTCGACC
GTCGCCCCCCGTGCGGGGGCGTGGATTGAAAC	CGCCGCCGCCGAGTGTGGCTCTACGCGCCCGCGT
GTCGCCCCCCGTGCGGGGGCGTGGATTGAAAC	TCGGCAACGCTGGGTGGGTCGCCGAAATGTGG
GTCGCCCCCCGTGCGGGGGCGTGGATTGAAAC	CAGAGCGCTGGGATGTGGTGAAAGGTCTCATCGA
GTCGCCCCCCGTGCGGGGGCGTGGATTGAAAC	GTGACGCCTCCCCCCCCTCTTCCCCCTTGCATCCC
GTCGCCCCCCGTGCGGGGGCGTGGATTGAAAC	GGCAAGCTGATGCAGAGCCTGGCCGCATGGAGCG
GTCGCCCCCCGTGCGGGGGCGTGGATTGAAAC
Sequence 'BG-550_8' (46820 bp)
REPEAT	SPACER
CTCTGACCAATCTCCAATCCTGAATTAA	CGGAAACTGAAATCTTGTTCAGCTTTCACAGGATCTTCGTTGGGAAA
CTCTGACCAATCTCCAATCCTGAATTAA	CGGAAACAGACATGCATCTGGTCTTCTACAGCCATTTCTGCAAAGC
CTCTGACCAATCTCCAATCCTGAATTAA	CGGAAACTTTTCAAACAGGGGATTGGTGGTGCGCAAGCTAATTTTCC
CTCTGACCAATCTCCAATCCTGAATTAA	CGGAAACCCTCAGCAGCTTTTTTACTATCGAAATAATCTGCACCA
CTCTGACCAATCTCCAATCCTGAATTAA	CGGAAACCAATTATCCAGGGCAACGAGCTAAAAGTAAAAGAACAAA
CTCTGACCAATCTCCAATCCTGAATTAA	CGGAAACTTTATGCTCCCTATGGATAATATTCCTAACAGTGTACC
CTCTGACCAATCTCCAATCCTGAATTAA	CGGAAACACGCCTTGCGTTGTGTTGTCTTGGCCAATCATGCACGT
CTCTGACCAATCTCCAATCCTGAATTAA	TGGAAACTGATTGCCGTGGTTTCCATCGTTATGCTTTGGATGACG
CTCTGACCAATCTCCAATCCTGAATTAA	TGGAAACGGCTGTCCATGCTTTCGAAATGGCACAGAAACAGCTT
CTCTGACCAATCTCCAATCCTGAATTAA	TGGAAACCACCCTGCAGCACTAATTAGGCCTAGGCCTAATAGG
CTCTGACCAATCTCCAATCCTGAATTAA	TGGAAACCAACAACGATCGATGTAGATGCTCGTAGGAATAACTTTA
CTCTGACCAATCTCCAATCCTGAATTAA	TGGAAACTTTCGAAAACCCAGCGAATTTTGCCGGTACGAACATT
CTCTGACCAATCTCCAATCCTGAATTAA	TGGAAACTGCATTGCTCTTGATGATTAGTAATCCAATGCTCTGATGGAGCTTGAA
CTCTGACCAATCTCCAATCCTGAATTAA	TGGAAACAGAGGGATAAAAACTTTCAGGAAATCACCTGTAATC
CTCTGACCAACCTCCAATCCTGAATTAA
Sequence 'BG-550_32' (32601 bp)
REPEAT	SPACER
CTTTGAAGCTTCTCAAATCCTGAATTAATGGAAAC	ATAACCAATATGAACCATTACCATACATACGATAGCCTTCGTTA
CTTTGAGGCTTCTCAAATCCTGAATTAATGGAAAC	ACGGGATTACCCGCTTTCTGGGGTTGTGCGGGTCAACGCACA
CTTTGAGGCTTCTCAAATCCTGAATTAATGGAAAC	GGTGGTCCCTACCGGGGCTTCAACACTAGCAACATCG
CTTTGAGGCTTCTCAAATCCTGAATTAATGGAAAC	TTGTTCCGCAGAAGGCGAACCTCCTGCTGAACGCCA
CTTTGAGGCTTCTCAAATCCTGAATTAATGGAAAC	ATGAGAGTTTTTTCAGAGAGACGACTTGCTACTTCTTTTTT
CTTTGAGGCTTCTCAAATCCTGAATTAATGGAAAC
Sequence 'BG-550_40' (54705 bp)
REPEAT	SPACER
AAGTGGATTGGAGGGAGTGCAAC	AAGCGGACACCTACGCAGCAATGCTGGGGATGCGCTCTGTTTCCATTAATTC
AAGTGGATTGGAGGGAGTGCAAC	CCATCATGCTGATCTGTTCGATGTCTCGCCACGGGTTTCCATTAATTC
AAGTGGATTGGAGGGAGTGCAAC
Sequence 'BG-550_86' (13090 bp)
REPEAT	SPACER
GTTTCCATTAATTCAGGATTTGAGAAGCCTCAAAG	CGGCTGTGATTTAGAGATTGAACTTGTCGAAAGTGCTTA
GTTTCCATTAATTCAGGATTTGAGAAGCCTCAAAG	TTCTACCACTCTACAACTACCAGATAATCTGGCAGAATT
GTTTCCATTAATTCAGGATTTGAGAAGCCTCAAAG	ACCAACCAAAAAATCCGAAAGGAGATTAAGAACCATGGCT
GTTTCCATTAATTCAGGATTTGAGAAGCCTCAAAG	ATTCGCTCGTTTAACCCAGAGGCCGAGCTAGGCCTCTT
GTTTCCATTAATTCAGGATTTGAGAAGCCTCAAAG	TGCCCCACTTGCGGTGGAAGCGGATCACAAACGGATCACA
GTTTCCATTAATTCAGGATTTGAGAAGCCTCAAAG	AACACGTACCCTAATCAGCTTTTTTGGTTGGTTACACCTCA
GTTTCCATTAATTCAGGATTTGAGAAGCCTCAAAG	CTGGGCAGACTAACGGAGAAGCCGCAACTGTCCGACCAGAC
GTTTCCATTAATTCAGGATTTGAGAAGCCTCAAAG	GCTTGAATACCGCTGGGAGGTTACGAAAGCAACCCAAGA
GTTTCCATTAATTCAGGATTTGAGAAGCCTCAAAG	TGTTGGGGGTACGTATCTGAACCCCGCAGCTAAGACGGTTGCTAG
GTTTCCATTAATTCAGGATTTGAGAAGCCTCAAAG
Sequence 'BG-550_141' (16490 bp)
REPEAT	SPACER
TTTTCTATTAATTCAAGTGGATTGGAG	AGAGTGCAACGTATTGGGCTGGTGTTGATGCGATGGAGATGTCTTT
GTTTCCATTAATTCAAGTGGATTGGAG	AGAGTGCAACCTGAGTTGCGATCGCCTGATTATCCCAGTGGTATCCG
GTTTCCATTAATTCAAGTGGATTGGAG	GGAGTGCAACTGGATCTAATTTTATTGAAGAGATTTTTATCCCTGGAC
GTTTCCATTAATTCAAGTGGATTGGAG	GGAGTGCAACCAGACCTTGTGCTCGTGGATTCGTCCGGTTTTGTCTG
GTTTCCATTAATTCAAGTGGATTGGAG	GGAGTGCAACCGTCGATATCTCGGTAGTCCTCAATGCTTACGCCGA
GTTTCCATTAATTTAAGTGGATTGGAG
Sequence 'BG-562_75' (57574 bp)
REPEAT	SPACER
GGACGATCCCCGCGTGTGCGGGGGAGAC	GGCCCATCGTGTATTCGGAAAGCCCACCGAAGA
GGACGATCCCCGCGTGTGCGGGGGAGAC	TATGTTGCACTCTTTGCAACTCCGAGGCTCGGA
GGACGATCCCCGCGTGTGCGGGGGAGAC	TGCTGCTGGATTCTCCAAGCGATGGACCCATTC
GGACGATCCCCGCGTGTGCGGGGGAGAC	CGCGCTTGCAAAGGCTTCCCCTTCCGGCCCTGC
GGACGATCCCCGCGTGTGCGGGGGAGAC	CGGGACCGAATCCGAGGCCCGTCAGGACAACGG
GGACGATCCCCGCGTGTGCGGGGGAGAC	TTTAGGGCGATCTCGACACCCTGAACTACGATC
GGACGATCCCCGCGTGTGCGGGGGAGAC	GGACGGCCGGTCATTCCGGTCGAGGTCGAGCGG
GGACGATCCCCGCGTGTGCGGGGGAGAC	TCTGGTAAGACCATGGAGGGTACAACAGACGAC
GGACGATCCCCGCGTGTGCGGGGGAGAC	CTGGAAGACAAAGAGGACGACTGGACGGCACGA
GGACGATCCCCGCGTGTGCGGGGGAGAC	GCAGCCCCATGCAGCGCTCGACCTCGCGAGGGG
GGACGATCCCCGCGTGTGCGGGGGAGAC	GTGGTATTTAGAAGAGCGGTTGCCATCTGCTCG
GGACGATCCCCGCGTGTGCGGGGGAGAC	TCGGCCAGGGGCCCGACATGTCAGGCCGCCCGG
GGACGATCCCCGCGTGTGCGGGGGAGAC	CCGGCCTCACGGCAGCGGGAACGGCTCTAAAGA
GGACGATCCCCGCGTGTGCGGGGGAGAC	GGCGCCGGGGTCGAGCCCCGCAGCCTCGGCAAC
GGACGATCCCCGCGTGTGCGGGGGAGAC	TTGCTCGGCGGCGATGGCGGCTCTCCTTTTATC
GGACGATCCCCGCGTGTGCGGGGGAGAC	CGACACGAGCTTGCGCTCCTCGCTCGAGCAGTC
GGACGATCCCCGCGTGTGCGGGGGAGAC	GAGAACTTTCGGTTACAACTTCACCTGGACGAA
GGACGATCCCCGCGTGTGCGGGGGAGAC	CCGACACCTTTTGATTTGGTTCCGGTGATCCGC
GGACGATCCCCGCGTGTGCGGGGGAGAC	AATCCGGCCACTTCTGACCATCGCACCGGAGCA
GGACGATCCCCGCGTGTGCGGGGGAGAC	TCGAGCCGCGGAATCCCGGTGGATGCCGGGGTG
GGACGATCCCCGCGTGTGCGGGGGAGAC	CAACCAAATGGTGGCCGTACTATTCGCCGATGG
GGACGATCCCCGCGTGTGCGGGGGAGAC	CGGCCCGAGATCCTCCGTCTGGAACCGCATGAA
GGACGATCCCCGCGTGTGCGGGGGAGAC	CGTCCTGAGGAAAGGCGCCTCACCCGCAAAGAG
GGACGATCCCCGCGTGTGCGGGGGAGAC	TGGCCCGCTCCATGGACGAACCCGCCTGCTCAG
GGACGATCCCCGCGTGTGCGGGGGAGAC	GCGCTTTTCGATGCGCTCCCCGGCGGCGACGGC
GGACGATCCCCGCGTGTGCGGGGGAGAC	CCGAAAAAGAAAATAAGCAGGCTCGAATGTCGA
GGACGATCCCCGCGTGTGCGGGGGAGAC	GTGTTTCCTTGATCGTGGTGGATGGATGGCGGG
GGACGATCCCCGCGTGTGCGGGGGAGAC
Sequence 'BG-562_83' (37053 bp)
REPEAT	SPACER
GGGATCGACCTCGATTTCCAGCTCATGGTCGTCCTC	GCCTTTGGTGGGCGGCGCGCAGGCGATCAT
GGGATCGACTTCGATTTCGAGCTCGTGATCGTCTTC	ACCCTTGGTGGGCGGCAGGCAGGTGATCAT
GGGATCGACTTCGATTTCGAGCTCGTGATCGTCTTC	GCCTTTGGTGGGCGCCGGACTCGGGAAACCGGGGAAAAGAAG
GGGATCGACTTCGATTTCGAGCTCGTGATCGTCTTC	ACCCTTGGTGGGATCGACCTGGCACAGCTCGACCATCAA
AGGGTCAACCTCGATTTCGAGCTCGTGGTCGTCCTC
Sequence 'BG-564_5' (22268 bp)
REPEAT	SPACER
GTTTCCATTAATTCGACTTCGAGAGAAGCCTTAGAG	TCGAAGCCAACGTATCGGGTACTAACTACACTCAGTGGAAT
GTTTCCATTAATTCGACTTCGAGAGAAGCCTTAGAG	CAGTCGTCCATGACCAATGTCCTCGTTCCTTTATCCAAGATTTTA
GTTTCCATTAATTCGACTTCGAGAGAAGCCTTAGAG	CTGGGAACTCAGTTTTCCTTCAACGCTGATGATGACG
GTTTCCATTAATTCGACTTCGAGAGAAGCCTTAGAG	AAAAGAAAATCATCAGCGATCACGCCGTCCCCTACTTCTGAGTCAG
GTTTCCATTAATTCGACTTCGAGAGAAGCCTTAGAG	CTCACGACTGACTACGAATCGATAACGGTCTCTCTAGACACCGA
GTTTCCATTAATTCGACTTCGAGAGAAGCCTTAGAG	CCTCGCTTGCCTTCGCTGGCTAGGTGCCGCTCATTA
GTTTCCATTAATTCGACTTCGAGAGAAGCCTTAGAG	CTGTTTCATTAACTATGTACCTGACTCTCTTGAAGGGC
GTTTCCATTAATTCGACTTCGAGAGAAGCCTTAGAG	CAGTGCATCTCGACGCGCAGACGTTCATCTGCATCG
GTTTCCATTAATTCGACTTCGAGAGAAGCCTTAGAG	ATTAAAGACCTGCGATCGCAAGGACTCAAACCGGATGATGG
GTTTCCATTAATTCGACTTCGAGAGAAGCCTTAGAG	CTCCAGCTCAGCCTGTTCCTTGCGCGTCAGGCGCAGCGTAT
GTTTCCATTAATTCGACTTCGAGAGAAGCCTTAGAG	GCGAACGTCGTTGTACAGAATGTCCGCAGACATCAA
GTTTCCATTAATTCGACTTCGAGAGAAGCCTTAGAG	GCGTAATACCAACATGTTGATCAACTTCCCGATAGGAG
GTTTCCATTAATTCGACTTCGAGAGAAGCCTTAGAG	TGCACTGTCGTTAAGTATCATCCAAGAATTCAACCACGTTAATTATCAAGG
GTTTCCATTAATTCGACTTCGAGAGAAGCCTTAGAG	CCCCCACAGGTACTGTCTATAGCACCAACGGCTACCG
GTTTCCATTAATTCGACTTCGAGAGAAGCCTTAGAG	ATACCTGGTGCCTCACCGTTTACACTCGCTTCAGTAT
GTTTCCATTAATTCGACTTCGAGAGAAGCCTTAGAG	TTCATCTGTGCAAAGACCTCGACGTGTCTCAATCCGA
GTTTCCATTAATTCGACTTCGAGAGAAGCCTTAGAG	ACTCTAGAAAGATTGACCTTTTGGTTCGCATCATGCAAG
GTTTCCATTAATTCGACTTCGAGAGAAGCCTTAGAG	TTTAATTTATGAAAAGCGATGTTTTCGTTCAAGAAGTGAA
GTTTCCATTAATTCGACTTCGAGAGAAGCCTTAGAG	ACAAGAACTGACAGCGGCGTTCAACTTAGAGAACAG
GTTTCCATTAATTCGACTTCGAGAGAAGCCTTAGAT	AAGGATGACCTAATTAGGTCTATGGGATTACACAATAACATTA
GTTTCCATTAATTCGACTTCGAGAGAAGCCTTAGAG	AACGCGCAACATGCTCTCAGCTCACTCAGGAGCCTCA
GTTTCCATTAATTCGACTTCGAGAGAAGCCTTAGAG	GGACTACACACAGACGAATAGAACCCTCAATCAGGCTATCTACTT
GTTTCCATTAATTCGACTTCGAGAGAAGCCTTAGAG	TTGGGGCAATCAGGCCGCCATCAGCAGAGATGTTTGATACTA
GTTTCCATTAATTCGACTTCGAGAGAAGCCTTAGAG	CAATTCAACGGAGACAACCAATGAAGAAATTCTTTATCACTG
GTTTCCATTAATTCGACTTCGAGAGAAGCCTTAGAG	GATTACGAGATTGAGTATCGCCGTGAGTTTGGTGAGGA
GTTTCCATTAATTCGACTTCGAGAGAAGCCTTAGAG	TTTGTAGCGAAGTACGCTATGGGTCATGGGATCCTACGA
GTTTCCATTAATTCGACTTCGAGAGAAGCCTTAGAG	GCAATGCTAATTTCATCGCTGAGCTAGAGGAAAAGATAGAGCAA
GTTTCCATTAATTCGACTTCGAGAGAAGCCTTAGAG	CTAAATTGAATACCTGCTTTGTCCCACCGCTAGGCTTA
GTTTCCATTAATTCGACTTCGAGAGAAGCCTTAGAG	TGATGTTGGTTCGCCCGGTGATCCGTAGCGGCCCGG
GTTTCCATTAATTCGACTTCGAGAGAAGCCTTAGAG	GTAGATCAGATGAATGGTACACCCCTGAGTGGATCATGGATTA
GTTTCCATTAATTCGACTTCGAGAGAAGCCTTAGAG	GCAGCAGCTATCTATCAGCGAGCAAAAACGGTTAG
GTTTCCATTAATTCGACTTCGAGAGAAGCCTTAGAG	ATCAACAAGAGCAGCGAGCATGGGCCAAGCCTCGTTA
GTTTCCATTAATTCGACTTCGAGAGAAGCCTTAGAG
Sequence 'BG-564_101' (28312 bp)
REPEAT	SPACER
CTTTGAACTTCTTCGGAAGTTGAACTAATGGAAAC	TAGCTGCTAACAAGCAGCATTCCACCCTGAAAATTGT
CTTTGAACTTCTTCGGAAGTTGAACTAATGGAAAC	TGTAGGTAACGGTATTACACTCCTCATAGTAACCATC
CTTTGAACTTCTTCGGAAGTTGAACTAATGGAAAC	TTCCTACACAAACTGTTAAAACTCCGTCAAAAAAC
CTTTGAACTTCTTCGGAAGTTGAACTAATGGAAAC	AGCACTGATGTACAAGCTGCAAGGCCATCTCCCTG
CTTTGAACTTCTTCGGAAGTTGAACTAATGGAAAC	CCTGCCTCGTCACGGAATGTCTCGCCAATGAAGGTAGT
CTTTGAACTTCTTCGGAAGTTGAACTAATGGAAAC	GAGGTTAGTAGTGTTAGCAAACGGGCTGACAACA
CTTTGAACTTCTTCGGAAGTTGAACTAATGGAAAC	CCGTACTCAAGAGAGCCAAGAGTAAACTGGTCGTCAAAG
CTTTGAACTTCTTCGGAAGTTGAACTAATGGAAAC	AAAAAAGTTGAAAATAGATAACAGAAACATGCATCGTG
CTTTGAACTTCTTCGGAAGTTGAACTAATGGAAAC	AGGCTCAACAATCGTCATCTGTTCACCGTCAA
CTTTGAACTTCTTCGGAAGTTGAACTAATGGAAAC	GCGGCGACTACTTGCCGTCTTGGGCAGGAGGAGC
CTTTGAACTTCTTCGGAAGTTGAACTGATGGAAAC
Sequence 'BG-564_101' (28312 bp)
REPEAT	SPACER
CTTTGAACTTCTTCGGAAGTTGAACTAATGGAAAC	TGGTTGACCTCCATCCACAGCAATATTTTGTGCCTCCAT
CTTTGAACTTCTTCGGAAGTTGAACTAATGGAAAC	CAGTAAGTGCAGGTAGAGAATCGATTCGCCCAGCCTC
CTTTGAACTTCTTCGGAAGTTGAACTAATGGAAAC	TCCAGAAGTGGACTCTGGCATGTGGATCGGCTTGT
CTTTGAACTTCTTCGGAAGTTGAACTAATGGAAAC	TCGATTGCGTTTGAGGCGCGTTCGACGTTAGTCACC
CTTTGAACTTCTTCGGAAGTTGAACTAATGGAAAC	CGGTAGGAAGAACTTGGTTTTGGCTGATCTTAGG
CTTTGAACTTCTTCGGAAGTTGAACTAATGGAAAC	CTTCTTTCCACTCGGCACGCTCGTGAGCGTTAAGTG
CTTTGAACTTCTTCGGAAGTTGAACTAATGGAAAC	GAGTGCCAAGGGCGGCACATTTAGGACAGCGCGTC
CTTTGAACTTCTTCGGAAGTTGAACTAATGGAAAC	GCGATTGCAATAGGCGTTTTGCAATACAGTACGGGCAC
CTTTGAACTTCTTCGGAAGTTGAACTAATGGAAAC	TTTATTAAGCATTGCTCGCAAATCAAGCAGTGCTTGTG
CTTTGAACTTCTTCGGAAGTTGAACTAATGGAAAC	TTCCAGTTTGAACTACCCAATAGTGAGAAGTTTCTTT
CTTTGAACTTCTTCGGAAGTTGAACTAATGGAAAC	CTGTAATCCCACGAGTGAGTGGAACCGAAGCCGTTGAAG
CTTTGAACTTCTTCGGAAGTTGAACTAATGGAAAC	ATTTCTGCGTGCTGATGTTTACAACATCTTTCAGCA
CTTTGAACTTCTTCGGAAGTTGAACTAATGGAAAC	ACTGCGCCTTGCTCAAATGGCAGGCAACCGTTG
CTTTGAACTTCTTCGGAAGTTGAACTAATGGAAAC	TTGTTGGGGTGAGGCTGGAGCCTCTGACCAACTCG
CTTTGAACTTCTTCGGAAGTTGAACTAATGGAAAC	ATCAGGTTTGATGCTCAAATCCACCGCATGTAGCATGG
CTTTGAACTTCTTCGGAAGTTGAACTAATGGAAAC	AGCAGCAGCAGCTTGAATCGTCGCTATGATCAGC
CTTTGAACTTCTTCGGAAGTTGAACTAATGGAAAC	ATGTTGGACTTACCATCAGACAGACGGAAGTCTAGC
CTTTGAACTTCTTCGGAAGTTGAACTAATGGAAAC	CAGTCGGAGAGGTGGCAGAGGCTGCCATTTGGCGA
CTTTGAACTTCTTCGGAAGTTGAACTAATGGAAAC
Sequence 'BG-567_46' (12257 bp)
REPEAT	SPACER
CTTTTAAAAACATTGCCCCGCAAGGGGATGGAAAC	CATAGTGGTTGACTATTTGCTGTTCTTGCTTAGGAAGCAAG
CTTTTAAAAACATTGCCCCGCAAGGGGATGGAAAC	GCATTGATGCGAAATACTAAAACTAAAAAGCTTCTATCAATT
CTTTTAAAAACATTGCCTCGCAAGGGGATGGAAAC	CCTAAAGATTCATTACCTATATAGGGATGTTCGTTAATATTAA
CTTTTAAAAACATTGCCCCGAAAGGGGATGGAAAC	ATGTAGATACAGCCTATATACCTCTCCATCGCAGTTGG
CTTTTAAAAACATTGCCCCGCAAGGGGATGGAAAC	GTGTTATAAACTCTGACATAATTGTCATGATAGCTGCCAAT
CTTTTAAAAACATTGCCCCGCAAGGGGATGGAAAC	ATGATAATATCCTCCTGTGATATAAAAGTACACGATCTGA
CTTTTAAAACCATTGCCCCGCAAGGGGATGGAAAC	ATAATAAATTGAGATTAATATCTCAGCTAAGTTAAT
CTTTTGAAACCATTGCCCCGCAAGGGGATGGAAAC	TCTGAACCAGAACATGATACATACTTCCATGCATAAACT
CTTTTGAAACTACTGCCCCGCAAGGGGATGGAAAC	ATTTATTCTTCATATACGTATACGTTACTTGAATTGCTTGTCAAT
CTTTTGAAACTACTGCCCCGCAAGGGGATGGAAAC	GCATTTGTCATAATTAAAAACGGTCCTTATAGACCAAAAAC
CTTTTAAAACCACTGCCCCGCAAGGGGATGGAAAC
Sequence 'BG-567_46' (12257 bp)
REPEAT	SPACER
CACTGCCCCGCAAGGGGATGGAAAC	AAAATTACATCATCTCCAGAACCTGGAACAATATCGTTGCTTCTTTTGAAAA
CACTGCCCCGCAAGGGGATGGAAAC	TCTTTAGCATTATTCGTTATGAAAATAAGTGTTTCTTTTGAAAA
CACTGCCCCGCAAGGGGATGGAAAC	TTCGATATGGTTTATTATTTCAACCTTTTCCCACTTTTGAACTTTTAAAAC
CACTGCCCCGCAAGGGGATGGAAAC	GATTATTCAGCAGTTTCAGCTAGTTTTTGACGGTTTTCGCCACTTTTAAAAC
CACTGCCCCGCAAGGGGATGAAAAC	TTAATAGCAACATCAGCCTCTAATTGCTCTATAAGACGAAGCTTTTAAAAC
CACTGCCCCGCAAGGGGATGGAAAC	TGAGGAGAGCCGAGGATAGTATTGCTACCACCCCAGCTTTTGAAAC
CACTACCCCGCAAGGGGATGGAAGC	AAATTTAATTCAAACATACCAGCGTTTTGGTTATCCACTTTAAAAAT
CACTGCCCCGCAAGGGGATGAAAAC
Sequence 'BG-569_49' (20297 bp)
REPEAT	SPACER
GTTCAAATCCCATCACCCCGCGAGGGGACGGAAAC	TGTCCTCCGTGCCGAAGAGAACATCCATGACCCGACC
GTTCAAATCCCATCACCCCGCGAGGGGACGGAAAC	TTTTCGATCTTTCGATCTTTTCTACGAACCTTTTG
GTTCAAATCCCATCACCCCGCGAGGGGACGGAAAC	CCCTATTATGGTTAACTATTTACTTACTTTTTAGTCTC
GTTCAAATCCCATCACCCCGCGAGGGGACGGAAAC	CTAATGCATACACGGCTTCATTTGCGAAATTACGAGG
GTTCAAATCCCATCACCCCGCGAGGGGACGGAAAC	GTACATTGCCTGATGAAGTTTGATCTTCGTCAGGTGT
GTTCAAATCCCATCACCCCGCGAGGGGACGGAAAC	GCGCAGGCGTATTAGGCAATGGACACGTCTGCGGA
GTTCAAATCCCATCACCCCGCGAGGGGACGGAAAC	CCGGCTTCCAGATTGGCGTCCGCTCCTACAGTGCCA
GTTCAAATTCCATCACCCCGCGAGGGGACGGAAAC	TCTTCACTGCCAACTGTAATCATAAAGTAATGGTCAG
GTTCAAATTCCATCACCCCGCGAGGGGACGGAAAC
Sequence 'BG-571_26' (14328 bp)
REPEAT	SPACER
TGATCCATCCCCGCGGGTGCGGGGAACAC	TCCAGCTCGGAATCGAAGGACTGGTGGACCAG
CGGTTCATCCCCGCGTGGGCGGGGAACAC	GCAGGTTCGCCACGGGTCGCGCTCGCAGGTGA
CGGTTCATCCCCGCGTGGGCGGGGAACAC	CGCCGCCGCTCCTACCCGCCCAACAGCCTGGC
CGGTTCATCCCCGCGTGGGCGGGGAACAC	TGCGCGAAGACCACCACGCGGTCCGCTACACC
CGGTTCATCCCCGCGTGGGCGGGGAACAC	ACCCGCGCCGCCCTCGAGGCCGGGATCGAAGC
CGGTTCATCCCCGCGTGGGCGGGGAACAC	CCTATGAGCGCAACATAGCTGTTGCGAGGGGG
CGGTTCATCCCCGCGTGGGCGGGGAACAC	GAGGTCCCGACGGGCTACGTGCGTGACGGCAT
CGGTTCATCCCCGCGTGGGCGGGGAACAC
Sequence 'BG-571_26' (14328 bp)
REPEAT	SPACER
GTGTTCCCCGCGCCCGCGGGGATGA	ACCGTGCGAGTAGGACACGCCGTGTCAAGCGGGTCT
GTGTTCCCCGCGCCCGCGGGGATGA	GCCGACGGTCAACACCGGCAACCTCACCAACTGCAC
GTGTTCCCCGCGCCCGCGGGGATGA	ACCGCTGCCCCCCGCCGAACAGATGGCGAAGGCGAG
GTGTTCCCCGCGCCCGCGGGGATGA	ACCGGCGGGCGGCGGCGCGGGCGGGCCGAAGACCTC
GTGTTCCCCGCGCCCGCGGGATGAA	CCGGGGGCGCAGGATGGCGCCGGTTGATAGTCTCA
GTGTTCCCCGTGCCTGCGGGGATGA
Sequence 'BG-577_18' (90816 bp)
REPEAT	SPACER
GTTTTTATCCGCACGCCCCGAGCGGGGCGCGAC	TTGGCGCATCCGCTATTTTTTGCACGGTAAAGA
GTTTCTATCCGCACGCCCCGAGCGGGGCGCGAC	CTGCACTGTCGGCACGCAGCAACCCTTCAACGTT
GTTTCTATCCGCACGCCCCGAGCGGGGCGCGAC	GCTGTCTGGCATCTCCCTGCTTTCAGCTTTGAT
GTTTCTATCCGCACGCCCCGAGCGGGGCGCGAC	ACGTCCCGTGTGATGACCCGCTCAAACTGTGCATT
GTTTCTATCCGCACGCCCCGAGCGGGGCGCGAC	CTTAGCGTTCATCCTACTACCTCACATTTCAAATAC
GTTTCTATCCGCACGCCCCGAGCGGGGCGCGAC	CACGGTTAAACCGTGCCCAGCGACGCGCCCGAGA
GTTTCTATCCGCACGCCCCGAGCGGGGCGCGAC	GTAAATCTATCCATGTGTGAAACTACCTCCTGTC
GTTTCTATCCGCACGCCCCGAGCGGGGCGCGAC	TGGACAAGCGTTGAGAGCGATTTGCGTATACCGC
GTTTCTATCCGCACGCCCCGAGCGGGGCGCGAC	GCTATTACAGCAAACGAGCGAGGCTCTATGGCGCCA
GTTTCTATCTGCACGCCCCGAGCGGGGCGCGAC	GTTTTTCGCCGGTAGTCGGATGTTCAAGATGCAG
GTTTCTATCCGCACGCCCCGAGCGGGGCGCGAC	CTGGGGCCAGCTCCATAAGATTAAACGCGAGCTGA
GTTTCTATCCGCACGCCCCGAGCGGGGCGCGAC	ATTGTGCGCGTGGTCAATCGCTGTACTCCTCGCG
GTTTCTATCCGCACGCCCCGAGCGGGGCGCGAC	CTGCAAATTGCTAGGGATGACTACGAGACACGCAGA
GTTTCTATCCGCACGCCCCGAGCGGGGCGCGAC	GGGGTGTAGATCAACGGTTGCATGTTAGAGCCTCGACA
GTTTCTATCCGCACGCCCCGAGCGGGGCGCGAC	AGACGACGACCTGTTATTAGCTGCCAAGGCACGGCTT
GTTTCTATCCGCACGCCCCGAGCGGGGCGCGAC	CTTGGTTTCGCTGCAGCCGCCTTGGATTTTGCCGGT
GTTTCTATCCGCACGCCCCGAGCGGGGCGCGAC	CCCATCATTTGTGCGTAGTTGGCTTCCATGTGAT
GTTTCTATCCGCACGCCCCGAGCGGGGCGCGAC	TTTTTTGAGCGGAGATTGCGATGGACGATCAAGC
GTTTCTATCCGCACGCCCCGAGCGGGGCGCGAC	TTGTATCAGGTTCCAATACTCCAGATCATTTAGTTGAT
GTTTCTATCCGCACGCCCCGAGCGGGGCGCGAC	GTTGCCCATGCGCTACTCAGCACAGACGACATGATT
GTTTCTATCCGCACGCCCCGAGCGGGGCGCGAC	AGCGCACCGATGGCTAGCCGACCCCTCGACAAA
GTTTCTATCCGCACGCCCCGAGCGGGGCGCGAC	TTTAGCGTGCGGTTCTGGCGTCTTCAGCCTGTATCT
GTTTCTATCCGCACGCCCCGAGCGGGGCGCGAC
Sequence 'BG-586_191' (14564 bp)
REPEAT	SPACER
GGCTTCCCCGCGCAGCGGGGATCGACCC	TGCTCACGCTCGCCGAAGCCGTCGGCTACGAC
GGCTTCCCCGCGCAGCGGGGATCGACCC	CACCCCGCCGCTCGAAAAGCACCGGCCCCGCC
GGCTTCCCCGCGCAGCGGGGATCGACCC	AAAAGGTCTTCAGCCGAGCGTAGCGCGTCGTG
GGCTTCCCCGCGCAGCGGGGATCGACCC	GACCGGGCGCTCGCGATGATCAACGCCGACGA
GGCTTCCCCGCGCAGCGGGGATCGACCC	CCGGACCACGCCACTGGCCCGGGCCGCATTAA
GGCTTCCCCGCGCAGCGGGGATCGACCC	TCAGCATCCGATGGCTGCTCGCCGTCGCAGCG
GGCTTCCCCGCGCAGCGGGGATCGACCC	GTCAGCAGGGCCACGAGTTCCATCGTGCGTGT
GGCTTCCCCGCGCAGCGGGGATCGACCC	TCCTATGAGTTCGGCGCGTCCCCTCTCAGCGA
GGCTTCCCCGCGCAGCGGGGATCGACCC	CGCAAACCTGAACGCCCTGAGCGAGACACACC
GGCTTCCCCGCGCAGCGGGGATCGACCC	TACTAGGGAGAAGTCAAGCACTTTCGGTCTCC
GGCTTCCCCGCGCAGCGGGGATCGACCG	TTCGCCGAGAGCCGATAGACGCCCGTCACCGC
GGCTTCCCCGCGCAGCGGGGATCGACCC	AGGTCGCCAAGTCAGTCAAGGCTCGCGAGAAG
GGCTTCCCCGCGCAGCGGGGATCGACCC	TTCCCGAACAGGCTTCGGAGTCCGTCGACGGC
GGCTTCCCCGCGCAGCGGGGATCGACCC	CGGATTGCGGTGTCGGGCCGGGCCTGTCGGCG
GGCTTCCCCGCGCAGCGGGGATCGACCC	GATACCGCCCCACGTCCCTGCTGCTGTCGGCG
GGCTTCCCCGCGCAGCGGGGATCGACCC	CCACGCCCCGGAGACTGACAAGGCCGGCCGAC
GGCTTCCCCGCGCAGCGGGGATCGACCC	CCGCGTAGTCTTGAATGCCGATGCGCGCGCAT
GGCTTCCCCGCGCAGCGGGGATCGACCC	TCGATGTGCGTCTGCCCTGACCATCTGGTCCT
GGCTTCCCCGCGCAGCGGGGATCGACCC	TTGACTACGAAGGTCAGGTTGAAGAGTCTTTC
GGCTTCCCCGCGCAGCGGGGATCGACCC	TCGACGGCGCTCGACGTCTGCGGGTTCGCGCA
GGCTTCCCCGCGCAGCGGGGATCGACCC	CGCGTGCTCGACCTGATCCGCGACGAGCACCA
GGCTTCCCCGCGCAGCGGGGATCGACCC	TACTTGCTGGCCGCTCAAGTAGCCCGTTATGA
GGCTTCCCCGCGCAGCGGGGATCGACCC	GTCGCGATCGACGGTGCCCGATTCGATGACAC
GGCTTCCCCGCGCAGCGGGGATCGACCC	GGCAGCCCGCGACGCCACGCGATGATGTTCGG
GGCTTCCCCGCGCAGCGGGGATCGACCC	ATCGCGAAAAGGAGCATGAACGGGCCGATCGC
GGCTTCCCCGCGCAGCGGGGATCGACCC	GTGCGCTCGATGACCGTGTGCGGGCTGTCGCC
GGCTTCCCCGCGCAGCGGGGATCGACCC	ATCAACGGGCTCGCCGACGCCTCGCTCGTGCT
GGCTTCCCCGCGCAGCGGGGATCGACCC	GAGATCACGTCGAGCGTCAGCGGCGAGGTTCC
GGCTTCCCCGCGCAGCGGGGATCGACCC
Sequence 'BG-603_15' (18025 bp)
REPEAT	SPACER
TTCACTGCCGCACAGGCAGCTTAGAAA	GCTGTAATTCTTCGCTCGCGGATTAATTCAATC
TTCACTGCCGCACAGGCAGCTTAGAAA	AGTAGGGGTAGATTTAGATCCCGTAAAACATCG
TTCACTGCCGCACAGGCAGCTTAGAAA
Sequence 'BG-614_66' (25281 bp)
REPEAT	SPACER
GTTCACTGCCGTACAGGCAGCTTAGAAA	CTCAAGGCACGGCCAGGGTACACCGTCATCTT
GTTCACTGCCGTACAGGCAGCTTAGAAA	ATCAGCGGGCAGGTGGATTAGAGCGGGCAGCA
GTTCACTGCCGTACAGGCAGCTTAGAAA	AACTACTGACCACTGTTCGCCGGAGAACTCAA
GTTCACTGCCGTACAGGCAGCTTAGAAA	CCACCTTCATCTTCACCCTCAACCTCGAACTC
GTTCACTGCCGTACAGGCAGCTTAGAAA	ATGCTGTACTCGACCTCATCAACGAAAAGCTT
GTTCACTGCCGTACAGGCAGCTTAGAAA	CACACTTCGGGCACATCGTGTATGAAATTCCA
GTTCACTGCCGTACAGGCAGCTTAGAAA	GGAGCGCGCGATTTACTTCTGCCTCTGCAATT
GTTCACTGCCGTACAGGCAGCTTAGAAA	TCTTGTTGCGATGGTATAAATAACAAGTGCTA
GTTCACTGCCGTACAGGCAGCTTAGAAA	TCAGAGAAGAAGGCGGTCTACCGGCTAAAAGT
GTTCACTGCCGTACAGGCAGCTTAGAAA	ACAGCGATGACGCCGGGTCATGGTTACCCTGA
GTTCACTGCCGTACAGGCAGCTTAGAAA	TTCATCACCAGAAAATCGTCGAATCACGCAAC
GTTCACTGCCGTACAGGCAGCTTAGAAA	TAACGTGGGTAGCGGGATACCATTAATCCCCT
GTTCACTGCCGTACAGGCAGCTTAGAAA	TTTCATGAAGAATGACTGCCCAACAGGTTGCT
GTTCACTGCCGTACAGGCAGCTTAGAAA	ATGATTGACTGTGCCGGGTTGACCACGCCGCC
GTTCACTGCCGTACAGGCAGCTTAGAAA	TCCCACTTAACGCCAGCCGCATCGAGTTCTGA
GTTCACTGCCGTACAGGCAGCTTAGAAA	TATTGCTTATGAGATGCCTGTGCGTAAACCAG
GTTCACTGCCGTACAGGCAGCTTAGAAA	CTTCATTATCCCGATAATTCAGATAACCATAA
GTTCACTGCCGTACAGGCAGCTTAGAAA	TGTGGCGCTGCGGCGTCCAGAAGTGGCTTAAG
GTTCACTGCCGTACAGGCAGCTTAGAAA	TACAGCGATAAAGATAAATCGTGGGTGATTTC
GTTCACTGCCGTACAGGCAGCTTAGAAA	AATGACAGGCATTAAAGACTTCAACCGCCCAG
GTTCACTGCCGTACAGGCAGCTTAGAAA	AGTGCGTTGAGAGAGATCCTCGCGGATTCTCT
GTTCACTGCCGTACAGGCAGCTTAGAAA	TACAGCGATAAAGATAAATCTAGGATGGTGAC
GTTCACTGCCGTACAGGCAGCTTAGAAA	AGTGAGATAGGCTAGAGGCTCCTGATTATCCA
GTTCACTGCCGTACAGGCAGCTTAGAAA	ACAATGGAGCGTGTAGAAGGTGCAGTAACAGT
GTTCACTGCCGTACAGGCAGCTTAGAAA	AACCACAGCACACAACAGGTAAGAGTATTTTG
GTTCACTGCCGTACAGGCAGCTTAGAAA	GCATGGAAGAAGATAATTGCCCGCATGTCATC
GTTCACTGCCGTACAGGCAGCTTAGAAA	CAATGCCTGATTTCATCGCCACATTCTCAGCAG
GTTCACTGCCGTACAGGCAGCTTAGAAA	AATGCAGCCCGGGCGCAGAAAGCAGAGGCCGA
GTTCACTGCCGTACAGGCAGCTTAGAAA	ATTAAAGCAAAAGGCGCGGGCATGGCAATGACA
GTTCACTGCCGTACAGGCAGCTTAGAAA	GGATAATCGATAAAGTGTTTCACGGGATAGCC
GTTCACTGCCGTACAGGCAGCTTAGAAA	TAAGAAGCCAGAAGACATCGCCATTAAAGCAA
GTTCACTGCCGTACAGGCAGCTTAGAAA	TGTGAGTGTCTCTGTTGTGTATGTCTGGTGCA
GTTCACTGCCGTACAGGTAGCTTAGAAA
Sequence 'BG-615_17' (30779 bp)
REPEAT	SPACER
GAGATCACTACACTGTGCGGCAGTGAAG	TGGATGAAAAAGCTAAGAGACCAGACGCTTGA
TTTCTAAGCTGCCTGTGCGGCAGTGAAG	CGATTTGATATGTGTATCGCTTATTAATGACA
TTTCTAAGCTGCCTGTGCGGCAGTGAAG	TGGGACTCCATTATACCATTAGAGCCAATGTG
TTTCTAAGCTGCCTGTGCGGCAGTGAAG	AACCATAAATAACAACGCCTATATGCTTCTTA
TTTCTAAGCTGCCTGTGCGGCAGTGAAG	GGTTATAAATAACGTTAACGGTTGATAATGAA
TTTCTAAGCTGCCTGTGCGGCAGTGAAG	CTTATCGGCTGCTGCAAACACTTTCCAAAAGC
TTTCTAAGCTGCCTGTGCGGCAGTGAAG	AAAGTAAAGCCAGATCAAGCAAAGGGGTTGGC
TTTCTAAGCTGCCTGTGCGGCAGTGAAG	CGCTGCTTCTTGAGCTGTGGTAGCCGCTGTTT
TTTCTAAGCTGCCTGTGCGGCAGTGAAG	TTGCAAGTTTAAACCCATTGAAGCGCTAGCAG
TTTCTAAGCTGCCTGTGCGGCAGTGAAG	TTGCAAGTTTAAACCCATTGAAGCGCTAGCAG
TTTCTAAGCTGCCTGTGCGGCAGTGAAG	CACCTTTGACATTTGTTGTTGAATCGTGCCTA
TTTCTAAGCTGCCTGTGCGGCAGTGAAG	TATGCAGGGGTTTTATCTGCTTTGGTGAATAA
TTTCTAAGCTGCCTGTGCGGCAGTGAAG	TTCACAACGTTAGTCGCTAATCGCATCACTGC
TTTCTAAGCTGCCTGTGCGGCAGTGAAG	TGATGCAGTACCGAAGTGTCATAACTAATCAC
TTTCTAAGCTGCCTGTGCGGCAGTGAAG	GTTGAAATTTAGCATTTTTGTTTTTCCTTATT
TTTCTAAGCTGCCTGTGCGGCAGTGAAG	TATGGGCGTACTCAGATGCAACCCTGCTTGAT
TTTCTAAGCTGCCTGTGCGGCAGTGAAG	CAACTCCCGCGTCGATAACCGTGGATGACGAT
TTTCTAAGCTGCCTGTGCGGCAGTGAAG	ATAAACATATTGATCGCCTTATTGAGTTAACA
TTTCTAAGCTGCCTGTGCGGCAGTGAAG	CCCATTCTGCGTTCATAGTTAACTTGCTGATA
TTTCTAAGCTGCCTGTGCGGCAGTGAAG	TGACAATGTATGAGATTGACTATACCGCTATT
TTTCTAAGCTGCCTGTGCGGCAGTGAAG	CTTTCAAAATTACTCGCATCGATTGACCACGG
TTTCTAAGCTGCCTGTGCGGCAGTGAAG	AGTTTAAACATGATTGATAAAGAAGATATGAA
TTTCTAAGCTGCCTGTGCGGCAGTGAAG	AGTATGCCGTTGCGCCTCCTGTATCTGAGATT
TTTCTAAGCTGCCTGTGCGGCAGTGAAG	AAAAGCCTCCGCACTAGGAGGCTTTACTCTTT
TTTCTAAGCTGCCTGTGCGGCAGTGAAG	TCACTAGTGAATATGGTGTTTTAACTATTAAT
TTTCTAAGCTGCCTGTGCGGCAGTGAAG	AAGTCCGATATATGATGCGCTCGCGATGATTA
TTTCTAAGCTGCCTGTGCGGCAGTGAAG	CTCATGATGGTATTAGCGAAGTTCCAACGGAA
TTTCTAAGCTGCCTGTGCGGCAGTGAAG	AAATACATACCGTGCAGAAACATTGCCGAGAA
TTTCTAAGCTGCCTGTGCGGCAGTGAAG
Sequence 'BG-621_58' (12095 bp)
REPEAT	SPACER
TTTTCTAAGCTGCCTACATGGCAGTGAAC	CGTTAATAGTGAGTCGTGGCCATGTTGTAGA
TTTTCTAAGCTGCCTACATGGCAGTGAAC	TTGAGCTGTGACGTGGTTCAAAGTTGATATA
ATTTCTAAGCTGCCTACATGGCAGTGAAC	CGTCATTTGAGCTGCATGTTTTTCCTGAAAT
TTTTCTAAGCTGCCTACATGGCAGTGAAC
Sequence 'BG-630_22' (18090 bp)
REPEAT	SPACER
CTTCACCGCCGAACAGGCGGCTTAGAAA	AAGTAGCGCGAGAAATACTAATTACCTTCCCA
CTTCACCGCCGAACAGGCGGCTTAGAAA	TGCATCTTTTGCATTGATCAGCGCATACTTCA
CTTCACCGCCGAACAGGCGGCTTAGAAA	TCTATTACGTGTTTAAGAGGTTTGAACAATAG
CTTCACCGCCGAACAGGCGGCTTAGAAA	GAATGCATCTATTGTGGTTTCGTCTCGTGTTT
CTTCACCGCCGAACAGGCGGCTTAGAAA	AGGTATGACGTTTTATTGCGTGTGGTCACCGC
CTTCACCGCCGAACAGGCGGCTTAGAAA	ACCGTTGGTCGTGCTCGCTTGGTGTAGTTATC
CTTCACCGCCGAACAGGCGGCTTAGAAA	GTATGAAATTGAATTTACGATGCTTCCTGGAG
CTTCACCGCCGAACAGGCGGCTTAGAAA	AAGATGGCGGTATAGTGAGCTTTACGCTATAT
CTTCACCGCCGAACAGGCGGCTTAGAAG	TCCACTACTGAAATATAAGTGCGATTAACTCT
CTTCACCGCCGAACAGGCGGCTTAGAAA	TTTTTGGAAGGCGGTAACGGCGCTAATCACTA
CTTCACCGCCGAACAGGCGGCTTAGAAA	GCTAGCCCATACGCTTCGCGCCAGTCGGCTTC
CTTCACCGCCGAACAGGCGGCTTAGAAA	GGCGGCCCGATCGTATTTGATCATCGTCCCAT
CTTCACCGCCGAACAGGCGGCTTAGAAA	ACGAAGATAAATCACCTCCTATTGTGAAGAGG
CTTCACCGCCGAACAGGCGGCTTAGAAA	CCAGTGTCGATACAACATCGGCCAGAATATCT
CTTCACCGCCGAACAGGCGGCTTAGAAA	AATGAAATGCAATTGCTAGACAGCCGAGCAGA
CTTCACCGCCGAACAGGCGGCTTAGAAA	AGACAAGAAGTTATTGCATGGCGCACATTGCT
CTTCACCGCCGAACAGGCGGCTTAGAAA	TTGATAACAGTGCGGGTGAATTCTCATTTCTC
CTTCACCGCCGAACAGGCGGCTTAGAAA	TCGACCAAATGCGTATAGCTGGCCGTGTCGTC
CTTCACCGCCGAACAGGCGGCTTAGAAA	TCTTTCACTGCATCGGTAGCGTCATCCGAGCT
CTTCACCGCCGAACAGGCGGCTTAGAAA	AGCGTCTGTGTTTGTACGTCGTGCGGCACTGC
CTTCACCGCCGAACAGGCGGCTTAGAAA	GTCCTGGTATGGCTTGATTTCAGAGGGGAAGG
CTTCACCGCCGAACAGGCGGCTTAGAAA	GGCATTCAACAAACCACAGCCATTACTGTTCC
CTTCACCGCCGAACAGGCGGCTTAGAAA	ACAAAGAAGACCTATAGCCCTCCTAGAGACAA
CTTCACCGCCGAACAGGCGGCTTAGAAA	ATCAGCAATCTTTCGCTCGTAATGATCTTCCA
CTTCACCGCCGAACAGGCGGCTTAGAAA	TATCAATTATCAAGCACTCTTCTTCTGTGATC
CTTCACCGCCGAACAGGCGGCTTAGAAA	AGAACAAAGGCTCTTGATTTACGCCTTCCCTA
CTTCACCGCCGAACAGGCGGCTTAGAAA	ACTCCAACGATAGAAACGATTCCCTCTGTCGA
CTTCACCGCCGAACAGGCGGCTTAGAAA	GAATGGTAAAAGAACTATTTTATTGCTGTCTC
CTTCACCGCCGAACAGGCGGCTTATTTT
Sequence 'BG-644_72' (12626 bp)
REPEAT	SPACER
ATTCGAGGTTTCGCAGCGAAACC	CCCGAACGGCCCACCGACATCGCGGACG
ATTCGAGGTTTCGCAGCGAAACC	GTCGGGCAAGCCCGCGCCGTTCCCGACA
ATTCGAGGTTTCGCAGCGAAACC
Sequence 'BG-651_38' (84504 bp)
REPEAT	SPACER
AATATCGTGTTTTCCAAACTTTAATCAAACCACAAC	GCTCAAACAATAAAAAGGAGATTAAAGGA
AATATCGTGTTTTCCAAACTTTAATCAAACCACAAC	TAAAGTTTTTACATTCCCTTTTTTATCTG
AATATCGTGTTTTCCAAACTTTAATCAAACCACAAC	TGTAAGGGGACAAAAAGAAAAAAACAAAA
AATATCGTGTTTTCCAAACTTTAATCAAACCACAAC	TCGAACGTACCTGTACTAACAGGCTCTTTT
AATATCGTGTTTTCCAAACTTTAATCAAACCACAAC	GGGATGATGTTAATCACGTCTTGTTCGACG
AATATCGTGTTTTCCAAACTTTAATCAAACCACAAC	CTGTTGTGGTTATTTTTGGAGTACCTAAC
AATATCGTGTTTTCCAAACTTTAATCAAACCACAAC	ATATTCCTCTTGTGAACTTTTCTTTTTGAA
AATATCGTGTTTTCCAAACTTTAATCAAACCACAAC	TTATTGCAGTTCCAATCATTGCAAGATGTC
AATATCGTGTTTTCCAAACTTTAATCAAACCACAAC	TAATTAAAAATACTGATTTATTTCTTCAAT
AATATCGTGTTTTCCAAACTTTAATCAAACCACAAC	GTAGCATCGTAGGTTGTAGCCGTTATGTCG
AATATCGTGTTTTCCAAACTTTAATCAAACCACAAC	TGTTTAAATTCTGAACAATGGATAGAAGTA
AATATCGTGTTTTCCAAACTTTAATCAAACCACAAC	AGACTCATTGACATAATCCAGCAGGTTAAA
AATATCGTGTTTTCCAAACTTTAATCAAACCACAAC	TACGAAGATGTATAGAATTACCTTTTGGAA
AATATCGTGTTTTCCAAACTTTAATCAAACCACAAC	CCTACTCTTTCAGCAAATCTATACTGATTC
AATATCGTGTTTTCCAAACTTTAATCAAACCACAAC	TTGAGGGACCAATAGCTGTAGATTTTATA
AATATCGTGTTTTCCAAACTTTAATCAAACCACAAC	TAAAATCTTCTCTAATTGGTGTCCAAAACT
AATATCGTGTTTTCCAAACTTTAATCAAACCACAAC	GCATAGAAATATAACATAATATCCAACCCA
AATATCGTGTTTTCCAAACTTTAATCAAACCACAAC	AAGCAACTAAACGCAACTTTAAACGAAAA
AATATCGTGTTTTCCAAACTTTAATCAAACCACAAC	TATCTGTAACGGTTTTTCCAATCGTACGA
AATATCGTGTTTTCCAAACTTTAATCAAACCACAAC	TGATATTTACCACAAATTTTACATTTGTA
AATATCGTGTTTTCCAAACTTTAATCAAACCACAAC	TTAGGTGGTTAATGTGAGTAATAAATATAT
AATATCGTGTTTTCCAAACTTTAATCAAACCACAAC	ATTAAAGGAAAAGGGGCGGATGCTGTACT
AATATCGTGTTTTCCAAACTTTAATCAAACCACAAC	AAAAGAAATCGATGCTTCAACTTATAATAC
AATATCGTGTTTTCCAAACTTTAATCAAACCACAAC	GTTACAGCTGAAATGCTTAACACTTTTTTG
AATATCGTGTTTTCCAAACTTTAATCAAACCACAAC	GGATGCTCCAAAACAAAGTCTGTCATTGAT
AATATCGTGTTTTCCAAACTTTAATCAAACCACAAC	AATCTCTCAAGGTTTTCATCTCTAATTAA
AATATCGTGTTTTCCAAACTTTAATCAAACCACAAC	GAGCAAGCAAACGCAGCGATAAATCATTTT
AATATCGTGTTTTCCAAACTTTAATCAAACCACAAC	TATATACAAATAGATTTAGAAAGTTTAGAA
AATATCGTGTTTTCCAAACTTTAATCAAACCACAAC	CGGTTGCGCTAGGGTTCAACAAAACCCCTG
AATATCGTGTTTTCCAAACTTTAATTAAACCACAAC	TTTTGATTACGGTATTGAATAATTTACTA
AATATCGTGTTTTCCAAACTTTAATCAAACCACAAC	TCTTTGAACGTAGTAATTTTGTTCGCTTGC
AATATCGTGTTTTCCAAACTTTAATCAAACCACAAC	AAAGAAGCGTTAATCGTATCAATGGCTAA
AATATCGTGTTTTCCAAACTTTAATCAAACCACAAC	TATTTATGGATTTGGAATCAAGAACTTCAA
AATATCGTGTTTTCCAAACTTTAATCAAACCACAAC	TTCTTTTGCGGAAAATTTATCTCTTTGAAC
AATATCGTGTTTTCCAAACTTTAATCAAACCACAAC	CCTCTATTTGTGATTCTGTTAATTCCGCTG
AATATCGTGTTTTCCAAACTTTAATCAAACCACAAC	TTAAGTACAAAGGCTTTGTCCACAGCTTTA
AATATCGTGTTTTCCAAACTTTAATCAAACCACAAC	TATGGTAGTAAAACAAAACGCCCGCATTAT
AATATCGTGTTTTCCAAACTTTAATCAAACCACAAC	TCTTTTGAATTTTTATTTATTAATTCATCT
AATATCGTGTTTTCCAAACTTTAATCAAACCACAAC	GTAATTGAAGTCGCTAACAAAGAATATTAT
AATATCGTGTTTTCCAAACTTTAATCAAACCACAAC	GACAGAACAGTTACCACAGAAAGAGATGG
AATATCGTGTTTTCCAAACTTTAATCAAACCACAAC	TTACTATTACTATTAATTAACCTTACTATC
AATATCGTGTTTTCCAAACTTTAATCAAGTGAAATT
Sequence 'BG-653_158' (14616 bp)
REPEAT	SPACER
TTTCTATTCCATCTCAGAAGTAAAACTAGATTGCGAC	ACTACAATGGTAATATACCTCTTAGCTTGTGCTTT
CTTTCAATCTATCTCATAAGTAAAATTAGATTGCGAC	AGGGTGGGTACTGTCTGCTTTTGAGCGCGAGGTGT
CTTTCAATCTATCTCATAAGTAAAATTAGATTGCGAC	CGTTGGGTGCAGCTACAAAAAACACCTGAATCCAGAG
CTTTCAATCTATCTCATAAGTAAAATTAGATTGCGAC	CCGAATTCTGATCCAGACCAAAATCTTGATGATATAGA
CTTTCAATCTATCTCATAAGTAAAATTAGATTGCGAC	TAGGTGCAGCTACAAAAAACATTTGAATCCATAA
CTTTCAATCTATCTTATAAGTAAAATTAGATTGCGAC	TTGTTTTATTTACTAAACTAAAATGCCCGATAGTTTTG
CTTTCAATCTATCTTATAAGTAAAATTAGATTGCGAC	ATTGTTGTAAACAACCGTACTCCCAGAACCGCCTGTAAC
CTTTCAATCTATCTTATAAGTAAAATTAGATTGCGAC	GGGAATATCAATCGTGCGAACACGACTTTGATGAA
CTTTCAATCTATCTTATAAGTAAAATTAGATTGCGAC
Sequence 'BG-653_167' (16772 bp)
REPEAT	SPACER
GAATGGTGGGAACAATACGAGATTC	ATAACGAAGATTTAAAACGCTCATCAAAAGATAATCAAAATTTGCAATCGGCTCAACCA
CAGTGGTGGGAACAATACGAAATTC	CTGACGAAGATTTAAAACGCTCACGACAAGAGAATCAAAGCTCGCAACAA
CAATGGTGGGAACAATACGAGATTC	ATAACGAAGATTTAAAACGCTCATCAGTAGAAAATTCACAATCG
CAATGGTGGGAACAATACGAGATTC	CTGACGAAGCTACAAACCGCTTACAACAAGAGAATCAAAGCTCGCAACAA
CAATGGTGGGAACAATACGAGATTC
Sequence 'BG-653_195' (10848 bp)
REPEAT	SPACER
GTGATCAACGCCTTACGGCATCTAAGGTTAAGACAC	TTGGCGCAAATCACCTGTAGTTGCTTCAACGACATCT
GTGATCAACGCCTTACGGCATCTAAGGTTAAGACAC	TCTAAGCCCAGACCTACGACCTGCTGCTTTTGCAT
GTGATCAACGCCTTACGGCATCTAAGGTTAAGACAC	CTACGTACCCCATGAAGATTAAACAAAGTTATAAGA
GTGATCAACGCCTTACGGCATCTAAGGTTAAGACAC	AGTTATCTGTGCTGCATCTTCATAAGTATTAAATT
GTGATCAACGCCTTACGGCATCTAAGGTTAAGACAC	TAGAACGGCTTCGCTCATAGGCTGTAGGGCTGCGGGTGGTTCTTTTT
GTGATCAACGCCTTACGGCATCTAAGGTTAAGACAC	GTCCGACTTGAAAGTAAGATAAAAATTAACAAAATC
GTGATCAACGCCTTACGGCATCTAAGGTTAAGACAC	GGTTTTCCAGTCTTGCTAGATACCGATGCTATTGTTAA
GTGATCAACGCCTTACGGCATCTAAGGTTAAGACAC	TGGGCATGGGTAATACTGATTTGTGTTACTTTGCTAT
GTGATCAACGCCTTACGGCATCTAAGGTTAAGACAC	TCCCAGACTCCTTTAAACTTAACTCCTCCTAACC
GTGATCAACGCCTTACGGCATCTAAGGTTAAGACAC	TAAAAACCTCTAACACTGATGTTCCTGAATTTTC
GTGATCAACGCCTTACGGCATCTAAGGTTAAGACAC	CGCTAGACCATCTGGCAAGCGCATCGGTTGAACTA
GTGATCAACGCCTTACGGCATCTAAGGTTAAGACAC
Sequence 'BG-657_88' (12523 bp)
REPEAT	SPACER
GTTTCAATTCCTCACGGTTCGATTAAAAG	TAATTTGGTAATAATCGTGGTCTCCATATCCGTGGCGG
GTTTCAATTCCTCACGGTTCGATTAAAAG	ATGAAGAAGAAGAACTAGACTCTATCATATTTAGAA
GTTTCAATTCCTCACGGTTCGATTAAAAG	TATGCAGTACAAAATTAGTTAAATACATTACATCAAT
GTTTCAATTCCTCACGGTTCGATTAAAAG	AAATTAGAATAATTGCTAAAATGTTACCTCCAACTAT
GTTTCAATTCCTCACGGTTCGATTAAAAG	GGTATTTCTACAAAAGCTAGAAAGAATAATAAAGCAA
GTTTCAATTCCTCACGGTTCGATTAAAAG	TTCAATAATTTCTCCGCTTCTTCAATAGTATCTTCAA
GTTTCAATTCCTCACGGTTCGATTAAAAG	GTAATTAATTATTTAACTAACAAACTTAAAAAAATTA
GTTTCAATTCCTCACGGTTCGATTAAAAG	GGTTAAGTTCAAAGTAAAAGGGGATGGTAGATTACA
GTTTCAATTCCTCACGGTTCGATTAAAAG	TCTAAATCTTGTGCTACCCTTAACTCTTTTTGTAAT
GTTTCAATTCCTCACGGTTCGATTAAAAG	TCTTCTCCTAATGCTTTCAAATCATCCTGCAACTGC
GTTTCAATTCCTCACGGTTCGATTAAAAG	TCTTAATAGAGGTAATCTTTATGATATGGGATATAG
GTTTCAATTCCTCACGGTTCGATTAAAAG	GGAGGTATGAACCCTAATTCTAAATCAGTAGTTAAAA
GTTTCAATTCCTCACGGTTCGATTAAAAG	AAACTAACCTGTCATTTGTAAAGGCTACGTCTAAGG
GTTTCAATTCCTCACGGTTCGATTAAAAG	TATATTCTCTCATGATAATTGCGTCTAGTATATCAGG
GTTTCAATTCCTCACGGTTCGATTAAAAG	TTAACAAAATTAGTTAATTCTAATTCTCCATCATTCGC
GTTTCAATTCCTCACGGTTCGATTAAAAG
Sequence 'BG-671_5' (70965 bp)
REPEAT	SPACER
CATTTTGTTAATCTTATGTTAATGTTAATC	ACTGTTCAAACCAAGTAGAAATAATTTCTATTATT
GTTTAAATACATCTTATGTTAATGTTAATC	ATTTTAATAATATCATTAAATATGGCACTATATATG
GTTTAAATACATCTTATGTTAATGTTAATC	TTATGCTAGTAAAAGTGATTTCGATATAGTTAAATC
GTTTAAATACATCTTATGTTAATGTTAATC	TTGGACAATATATAGATGCTAGAAATTTATCTGTAAC
GTTTAAATACATCTTATGTTAATGTTAATC	TGCAAATGTACTTTTCATATTTATCATTGTATAGTTA
GTTTAAATACATCTTATGTTAATGTTAATC	ATCTGTTTGTAATGTTCAAGTTTGGTCATTGCAAAG
GTTTAAATACATCTTATGTTAATGTTAATC	AATGGATGAATTAGGAGTTTTATTAGTACCAGAAGT
GTTTAAATACATCTTATGTTAATGTTAATC	AAGGAAATTCAACTTTTAAATCGTTATTTAATCCT
GTTTAAATACATCTTATGTTAATGTTAATC	TAAAGTTCTATATCCAGTGTTATTATAAAAATCAAC
GTTTAAATACATCTTATGTTAATGTTAATC	TGGAACTACATCTGGAGAAGCTACATCAAACCTAGG
GTTTAAATACATCTTATGTTAATGTTAATC	AGCTAGGAGATTCGCAGAAAGTAATAATCATGTTAT
GTTTAAATACATCTTATGTTAATGTTAATC	CTTAAATTTGATACGAAATATTATGGATATAATAGTA
GTTTAAATACATCTTATGTTAATGTTAATC	AAAGTAACCCCATTATTGCTTTTTTCGGATCCTATT
GTTTAAATACATCTTATGTTAATGTTAATC	TAATCAATATAAAAAAATAACTAATTTAAGAGGTAT
GTTTAAATACATCTTATGTTAATGTTAATC	AAATAAATGTTATCACTTTACTTTAATATCTAGATA
GTTTAAATACATCTTATGTTAATGTTAATC	GAAATCATATTCATTATTTACAGCCATTTCAGTTTG
GTTTAAATACATCTTATGTTAATGTTAATC	AGCTATTCCATCTAATGCTTTTTGATATATATCAGC
GTTTAAATACATCTTATGTTAATGTTAATC	CTTCATTCAAACTGTTATAACAGATTTTAAGAGTTC
GTTTAAATACATCTTATGTTAATGTTAATC	ATACAATGGGTAGATCTTTCGATAGTAAGGTTATAGA
GTTTAAATACATCTTATGTTAATGTTAATC	CTCTTTCCTTTTCCTAATACATACATTCTTTTCATT
GTTTAAATACATCTTATGTTAATGTTAATC	TAATTAGTTTTTATATCTTGTAATTTAGTTAAACTA
GTTTAAATACATCTTATGTTAATGTTAATC	TACATAAGTTTTGACCTATATTTATCACTTAAATTT
GTTTAAATACATCTTATGTTAATGTTAATC	TTGGAGTTGTTACTGTATGAGTATAAACTCCATCAGC
GTTTAAATACATCTTATGTTAATGTTAATC	TTAGTAATAAACCATTGTTTTACACTTTCCCAAGTT
GTTTAAATACATCTTATGTTAATGTTAATC	TAGAGGTGATTGAATAATGTCTGTAAAAGATTATTA
GTTTAAATACATCTTATGTTAATGTTAATC	TTAAGCTTAATTTAGACATAGCATCCATATGTTTT
GTTTAAATACATCTTATGTTAATGTTAATC	CAAGAGAAAAAAGACAACCATATGATGCAAACCAA
GTTTAAATACATCTTATGTTAATGTTAATC	CGGAATTGTTCTTCTTTTATAGGTTCATGTTTATCT
GTTTAAATACATCTTATGTTAATGTTAATC	ATAGAAACTAACGTAGATAATTTTTCTTTTACTTA
GTTTAAATACATCTTATGTTAATTTTAATC	ACATCTAAAGTTCCATTTCCTATAGGAATAAACTTA
GTTTAAATACATCTTATGTTAATGTTAATC	GCTCCAGCTGGACAAACTATAAATGGAAGACAAAC
GTTTAAATACATCTTATGTTAATGTTAATC	TAAGTGGAGGTACTACATTTATTATAGCTTTATACTA
GTTTAAATACATCTTATGTTAATGTTAATC	TTCAGACTTTAATTGGATAATAAAAACTACTAATCA
GTTTAAATACATCTTATGTTAATGTTAATC	AGATAATAGCATAAAGATAATGACTGGATCATATAA
GTTTAAATACATCTTATGTTAATGTTAATC	CAATTTTCGACAAAAAATATAAAATAAATCAAA
GTTTAAATACATCTTATGTTAATGTTAATC	TCCTAAAGAATGGAAGAAGCTATACAGAGATTTTTA
GTTTAAATACATCTTATGTTAATGTTAATC	ACAATATTAAGTGCAATATTTTGACAGATAAATA
GTTTAAATACATCTTATGTTAATGTTAATC	ATAAGGGAATTCAACTTTTAAATTATTATTTAATCCT
GTTTAAATACATCTTATGTTAATGTTAATC	ATCTGAATAACCACCACATCTAGCACATACTGAAAG
GTTTAAATACATCTTATGTTAATGTTAATC	GCATAGGAATACAAACCTTACTTATACATGAAACTGG
GTTTAAATACATCTTATGTTAATGTTAATC	TTTAAAATACAATATAAAACTTATGGAGGAACAAAA
GTTTAAATACATCTTATGTTAATGTTAATC	AAGGAAATTCAACTTTCAAATCGTTATTCAATCCT
GTTTAAATACATCTTATGTTAATGTTAATC	GAAAAGAACGCCTAACAATAGCATTTACGGAATCAAG
GTTTAAATACATCTTATGTTAATGTTAATC	GTCTAGAACTAAAGACGAGAACGACAACGTAAATGA
GTTTAAATACATCTTATGTTAATGTTAATC	AAAAAGTGTTTACATTCTAATTATAATTTTATAAA
GTTTAAATACATCTTATGTTAATGTTAATC	GATATACTAGAAGAAAATGTAGATGAAAAATATTATA
GTTTAAATACATCTTATGTTAATGTTAATC	ATAAGCAATATGAAAAGAAAGAAGAAAATAAATATA
GTTTAAATACATCTTATGTTAATGTTAATC	TCCAAGAACATTTATAGTAAGCTCTAACTTTTCCAT
GTTTAAATACATCTTATGTTAATGTTAATC	CAACAAATAAAATCTATGGGCAGAAGAAGAATGTG
GTTTAAATACATCTTATGTTAATGTTAATC	TCATTCATATTAATTCTCCTTATAATAAACTCTAAA
GTTTAAATACATCTTATGTTAATGTTAATC	TAGGAGAATGGATACCTCCAGGTATAGGTATGGGTAT
GTTTAAATACATCTTATGTTAATGTTAATC	GGATCTATATCTAATACTTTGGATATAGATATTATT
GTTTAAATACATCTTATGTTAATGTTAATC	TTCCAATAAGTGAATGCAATGATATATCAAAACTTGG
GTTTAAATACATCTTATGTTAATGTTAATC	AATCCAGCAGAAGGTCAGATTTATTACAATACTAC
GTTTAAATACATCTTATGTTAATGTTAATC	TGTAAATCCTATTATTACAAGCGGATGGAATTTAGT
GTTTAAATACATCTTATGTTAATGTTAATC	TTATTACATTTTCTATAACTATTCCAGTTGTTATCTC
GTTTAAATACATCTTATGTTAATGTTAATC	TGATACAAGGTTTTTGTTGCGTACTAGTATTATATA
GTTTAAATACATCTTATGTTAATGTTAATC	TAAGAGATCTTATAGAAACTACTGAAATATATACTAC
GTTTAAATACATCTTATGTTAATGTTAATC	AACTAAATCTGGATCAAGAGTATTTTTAGTTGGTAA
GTTTAAATACATCTTATGTTAATGTTAATC	AGGTTATTTAGTCCATCATTTAAATAAAGTTAGAGA
GTTTAAATACATCTTATGTTAATGTTAATC	GTGGATTAGCTGGATATAGATATACAGTAAATAATGT
GTTTAAATACATCTTATGTTAATGTTAATC	GTTATACTTAATCTATTAGTTTGGCTAGTATCAATT
GTTTAAATACATCTTATGTTAATGTTAATC	CGGATCATCTTGTGGATCTGTATCTTGTATAACAAA
GTTTAAATACATCTTATGTTAATGTTAATC	AAGGTAGTGTTAGAGTAGTTACATCTCTTAAATTACT
GTTTAAATACATCTTATGTTAATGTTAATC	TATGCAAAAAGAAAGCCTACTAACTTACAACATGCA
GTTTAAATACATCTTATGTTAATGTTAATC	CTAACATCTTATCCCCCTATACAAAATACTAGGTTT
GTTTAAATACATCTTATGTTAATGTTAATC	TTACCTTCTTTTGTCTTACCTGTCCATTTAACCGTT
GTTTAAATACATCTTATGTTAATGTTAATC	TGGATTTGTTGGTGCGTACTTATATCCTTCATCTAC
GTTTAAATACATCTTATGTTAATGTTAATC	CTTTCACTTTCAGCACTTTTATTATCATCACCTATTA
GTTTAAATACATCTTATGTTAATGTTAATC
Sequence 'BG-672_20' (33011 bp)
REPEAT	SPACER
CATCTAAGCTGCCTGTGCGGCAGTGAAC	GAAGGCTTGTCTTATGATAGCGGTTCTATATC
TTTCTAAGCTGCCTGTGCGGCAGTGAAC	GCACTAGGTTTGCAACTTGATGCCAGCAATAA
TTTCTAAGCTGCCTGTGCGGCAGTGAAC	GAGAAAGATCCTCAAACTTGGGTACATTTAAT
TTTCTAAGCTGCCTGTGCGGCAGTGAAC	AGTGCGTTTGCTAGTTTTTTGAAGCTCTTCAA
TTTCTAAGCAGCCTGTGCGGCAGTGAAC	ATATTCGCCCAAATTTAGCCAAGCGTTAGCGG
TTTCTAAGCTGCCTGTGCGGCAGTGAAC	CATTTAATTACCTAATACTTTATATTTAGTTT
TTTCTAAGCTGCCTGTGCGGCAGTGAAC	TCAAAAGTTAGCAGTTGGTGATAAGGTCGAGT
TTTCTAAGCTGCCTGTGCGGCAGTGAAC	CATTATTAACTAATTACTTCTTAAAATTGTTA
TTTCTAAGCTGCCTGTGCGGCAGTGAAC	TTTCAGCGACTTTTAAGTCTTCATCACTTAGC
TTTCTAAGCTGCCTGTGCGGCAGTGAAC	AAGTGGATTTAACGTCAAGCTTTGATGTTGGT
TTTCTAAGCTGCCTGTGCGGCAGTGAAC	AATCGCAGGAGTCGCAGCAATTGCAGGACTCA
TTTCTAAGCTGCCTGTGCGGCAGTGAAC	AAGCATAAACTTTCTTTTTATCTGGATTTTTA
TTTCTAAGCTGCCTGTGCGGCAGTGAAC	ACTAAGCGCCACACGTTGAAATTTAACTAAGA
TTTCTAAGCTGCCTGTGCGGCAGTGAAC	AGTACAGTATGGGCGAGTTAAGAAGGCTCGAA
TTTCTAAGCTGCCTGTGCGGCAGTGAAT	ACAGTATTGTGGGTTTTTTCCTTTCGTTGATA
TTTCTAAGCTGCCTGTGCGGCAGTGAAC	GTATGGTTCGTGATGATTTTCCATTGTAAGAC
TTTCTAAGCTGCCTGTGCGGCAGTGAAC	ACAATATAAACAAGCCTATATGCGCGGCTGGT
TTTCTAAGCTGCCTGTGCGGCAGTGAAC	TTATCTATTTTGACTCCATGAGCTTCCATAGT
TTTCTAAGCTGCCTGTGCGGCAGTGAAC	GCAAGTTATTCACGACTATTTATTGAAATATG
TTTCTAAGCTGCCTGTGCGGCAGTGAAC	TTTGTTATTGGCACAATGATCACAATTCTAGT
TTTCTAAGCTGCCTGTGCGGCAGTGAAC	TCTCACTATCACAAACACAGCAACTGCTTCGT
TTTCTAAGCTGCCTGTGCGGCAGTGAAC	TCTTGCGCCACATTACGCGTTGCTAGCTGTCC
TTTCTAAGCTGCCTGTGCGGCAGTGAAC	AGTTGCCAATGAAAGATTTAGATTTTCCATCA
TTTCTAAGCTGCCTGTGCGGCAGTGAAC	GGCACTTAGGCCCCAAAGCATTGCAAGTAATA
TTTCTAAGCTGCCTGTGCGGCAGTGAAC	AATATCACCTACCGTAAAGTCATCATCTTTAA
TTTCTAAGCTGCCTGTGCGGCAGTGAAC	GGGCGCGCGCAATAGCTCGAACAGAAGTTCAT
TTTCTAAGCTGCCTGTGCGGCAGTGAAC	GTCATTTAAAATCCCAATAGCTGGCACAGTTT
TTTCTAAGCTGCCTGTGCGGCAGTGAAC
Sequence 'BG-699_7' (18048 bp)
REPEAT	SPACER
TGAGCAAAAGCAGTTTCAGCGGATGATGCTCTCGAAG	TATGGCAGTGAAGGATAAGAGTACTCTACAGTGTGTA
GTTTCAATCCTTGTTGTCGTGGAAGATGCTCTCGAAG	AGTAAGCTACACCTACTCTGGCCGTTGCCAGTGCA
GTTTCAATCCTTGTTGTCGTGGAAGATGCTCTCGAAG	AGGCGGTATTGCTCTCTCAGCCTATCCACGACTT
GTTTCAATCCTTGTTGTCGTGGAAGATGCTCTCGAAG	TTGGGTGATGTTCAAGTAAAGGTGCTTTTTCAACCA
GTTTCAATCCTTGTTGTCGTGGAAGATGCTCTCGAAG	TCACAATGACGAAAAAAGGAGCCTTTGTAAAATT
GTTTCAATCCTTATTCTAATGGAATATGCTCTCGAAG	TCAATATCGTCTATGAAAAAGGGGCAGACTACGT
GTTTCAATCCTTATTCTAATGGAATATGCTCTCGAAG	CCATTGATGAGCTCTGTTACAGGGTTCACACTGC
GTTTCAATCCTTATTCTAATGGAAGATGCTCTCGAAG	CACGCGCCACCATGTACAGTCTTGTCCGGTATCCA
GTTTCAATCCTTATTCTAATGGAAGATGCTCTCGAAG	AAACACCGGCACAGGTACTCAGCCGAATTGGAGA
GTTTCAATCCTTATTCTAATGGAAGATGCTCTCGAAG	GAAAAACACATAGACCAGGCTTTGGTGAAGGCAA
GTTTCAATCCTTATTCTAATGGAAGATGCTCTCGAAG	GATTACCCTTTGAATAATTGGTTAACTCAGGAAAG
GTTTCAATCCTTATTCTAATGGAAGATGCTCTCGAAG	TCTTCTTATCGTGTGTAACGAGCTTCGCGAAGTACT
GTTTCAATCCTTATTCTAATGGAATATGCTCTCGAAG
Sequence 'BG-699_11' (18815 bp)
REPEAT	SPACER
CGGGCAATCCTTATTCTAATGGAAGTAGCTCTCGAAG	ACAAGATCAGAGTACAACAACCAATTCCGAAAAA
GTTTCAATCCTTGTTCTAATGGAAGTAGCTCTCGAAG	ATACTTCTTTATTAGTGTCATAATTTTCATACGAA
GTTTCAATCCTTATTCTAATGGAAGTAGCTCTCGAAG	TTGGAACAGAAACTACAAGCAATCATAATCGACAA
GTTTCAATCCTTATTCTAATGGAAGTAGCTCTCGAAG	CTTGTTATGAACATTAGAAGCAATGTACAGAAGTT
GTTTCAATCCTTATTCTAATGGAAGTAGCTCTCGAAG	TCCTCATCGGGAAGCTCGACACCAGCCTTTTGAGGGT
GTTTCAATCCTTATTCTAATGGAAGTAGCTCTCGAAG	CTACGCGCATGCACTCCGGTAATGTATAGGGGCCA
GTTTCAATCCTTATTCTAATGGAAGTAGCTCTCGAAG	GGTAACAGCTACAACGGTCCACAACAGTTAAAAC
GTTTCAATCCTTATTCTAATGGAAGTAGCTCTCGAAG	ATAAGCCATCATACCAGGGTGTACGGATCGGATAAC
GTTTCAATCCTTATTCTAATGGAAGTAGCTCTCGAAG	TATGAACCCTTCCGAAATGAGGCGGGGCGGATCGT
GTTTCAATCCTTATTCTAATGGAAGTAGCTCTCGAAG	TTTGCGTGTTAGGCTTTATCATTGATACATAGCCCG
GTTTCAATCCTTATTCTAATGGAAGTAGCTCTCGAAG	CGAAAAGGGCCGCTTCTTCCTGCGGGCAGAACTTTT
GTTTCAATCCTTATTCTAATGGAAGTAGCTCTCGAAG	GCCGCTGGAAAAGCATACCGTGCTGTCAGCGATTT
GTTTCAATCCTTATTCTAATGGAAGTAGCTCTCGAAG	TCGTCTTCATACCTTCTTGTTGCTCTGTGGAAAAC
GTTTCAATCCTTATTCTAATGGAAGTAGCTCTCGAAG	TGAGCAGCCGACCTACAACCAAGGCCGCCGGGTTT
GTTTCAATCCTTATTCTAATGGAAGTAGCTCTCGAAG	GGCATTGCACCTGTTACAAACCAAGTAACGGAAGTA
GTTTCAATCCTTATTCTAATGGAAGTAGCTCTCGAAG	GACCTTGGCCAGTTCCTGCCTTGTGATTGGGTATT
GTTTCAATCCTTATTCTAATGGAAGTAGCTCTCGAAG	AAGGCAGGCACGGGGGCCTATTATGTAGCCACAC
GTTTCAATCCTTATTCTAATGGAAGTAGCTCTCGAAG
Sequence 'BG-699_17' (32452 bp)
REPEAT	SPACER
CTTCCAGAGCATCTTCCACGAAAACAAGGATTG	AAACCCCGCATCGGGTCCACTCTGTACAATCCCGTATTT
CTTCCAGAGCATCTTCCACGAAAACAAGGATTG	AAACTATCTGCTGTAAATGCCCCGTCGATGTATAGCCG
CTTCCAGAGCATCTTCCACGAAAACAAGGATTG	AAACCTACCGACTGAGGCGGCAACGCGGACGAAACTATCGG
CTTCCAGAGCATCTTCCACGAAAACAAGGATTG	TTGAGCTTGCGAAATCCCGCAAGGCGGGAAAACAGGCCAACAGCAGAAGAATATAGGATCAGCAAAACC
CTTCCAGAGCATCTTCCACGAAAACAAGGATTG	TCCGCCGGTAGTCGGATTGCCTATCGGCAAAAGCTGTGCCTCAAAGGGCAGCAGTGTCCAGAACA
ATTCGAGAGCATCTTCCACCACAACAAGGATTG
Sequence 'BG-699_92' (58558 bp)
REPEAT	SPACER
CTTCGAGAGCTAAGTCCACCACAACAAGGATTGAAAC	CTGCAGGTGGATTACTGCAGAAGGCGCAAGACATC
CTTCGAGAGCTAAGTCCACCACAACAAGGATTGAAAC	GGCTGCTGATATTGGGTAGCACTTCTTTGGAGCGCT
CTTCGAGAGCTAAGTCCACCACAACAAGGATTGAAAC	TTTGTTGAATTGGTAATATTGTGTAATAGGCAGGTT
CTTCGAGAGCTAAGTCCACCACAACAAGGATTGAAAC	TGTGGTTGTCTGACTTATTACTGTTACTCTTATCTT
CTTCGAGAGCTAAGTCCACCACAACAAGGATTGAAAC	TAATCTGTCACCTCGCCTAAATGGAGGTGATCCACT
CTTCGAGAGCTAAGTCCACCACAACAAGGATTGAAAC	AAAAGAGGCTCAAAAAGAAAACAAAACCGGGGAACG
CTTCGAGAGCTAAGTCCACCACAACAAGGATTGAAAC	TTGTTTACAGGTCTTCGTCTTCTACCTTCACTGGG
CTTCGAGAGCTAAGTCCACCACAACAAGGATTGAAAC	AAAGTAGAGGCAATGATGAGCAGAAATACGTAGCAG
CTTCGAGAGCTAAGTCCACCACAACAAGGATTGAAAC	GGCCGATTGTTTCACCGATAGTGCCTACTTCTGCCC
CTTCGAGAGCTAAGTCCACCACAACAAGGATTGAAAC	TCCAGGCATTAGCAAGCTGGTAGAACCAGGTACGCC
CTTCGAGAGCTAAGTCCACAACAACAAGGATTGAAAC	TCTTCTGCATAATCATAGAAAAGTGATTCAAACTT
CTTCGAGAGCTAAGTCCACAACAACAAGGATTGAAAC	AGCGATGACGGAGAAGGAGGAGTAATTCTTTCGGC
CTTCGAGAGCATAATCCACGATAACAAGGATTGAAAC	ACAATAGCGATAATTTCTTTCTCACTCAGGGGTTT
CTTCGAGAGCATCATCCACGATAACAAGGATTGCCCC
Sequence 'BG-699_92' (58558 bp)
REPEAT	SPACER
CTTCGAGAGCATCATCCACGACAACAAGGATTGAAAC	CCTTGGCCCTAAACCAGAAGCATATAGCGAACCACA
CTTCGAGAGCATCATCCACGATAACAAGGATTGAAAC	AATCCCCGAAAAGGTTGAGTCGCTTGGCGCTGAT
CTTCGAGAGCATCATCCACGATAACAAGGATTGTTGA	GCTTGCGAAATCCCGCAAGGCGGGAAAACAGGCCAACAGCAGAAGTGTACGAGGTCAACAAACAG
CTTCGAGAGCATCATCCACGACAATAAGGATTGAAAC	CGCTGTACATAGCGACGCGTGATGAGATATTTCACT
CTTCGAGAGCTAAGTCCACGATAACAAGGATTGAAAC	CGGAAGGTAGCGGTAGGATTGTCCAGGACGGAGAA
CTTCGAGAGCTAAGTCCACGATAACAAGGATTGAAAC	CAGAATCCAATATCGCCAATGATGAAAGCTTGACCA
CTTCGAGAGCTAAGTCCACGATAACAAGGATTGAAAC	AAATCACGCTGGTAGGAGATTTCATTATTGTTAT
CTTCGAGAGCTAAGTCCACGATAACAAGGATTGAAAC	CGTTCGTGACTCGTTGAGGAGCCACACCCCCGGCG
CTTCGAGAGCATCATCCACGATAACAAGGATTGAAAC	CCATTGGCCCAGACATCATAGACATAATCGCCAGAG
CTTCGAGAGCATCATCCACGATAACAAGGATTGAAAC	AGAAGGTCACCCGGATGCTTACATCATCTCTCATGG
CTTCGAGAGCTAAGTCCACGACAACAAGGATTGAAAC	GCCGAATGGATGGGATGGAGTCCAGACCAGCTTAGGA
CTTCGAGAGCTAAGTCCACGATAACAAGGATTGAAAC	AAAATAGCAGCGGGAGTTGCCCTCATCTGTCCGTAC
CTTCAAGAGCTAAGTCCACAACAACAAGGATTGAAAC	ATCAATGAGATCATCAGCAGAGCGGGCAAATCAGA
CTTCGAGAGCATTATCCACGACAACAAGGATTGTTGA	GCTTGCGAAATCCCGCAAGGCGGGAAAACAGGCCAACAGCAGAAGTGTACGAGGTCAACAAACAG
CTTCGAGAGCTAAGTCCACAACAATAAGGATTGAAAC	ATGCAGAGGTAAGGCACTTTAAATTCAAGAAAGAT
CTTCGAGAGCATCATCCAGGACAATAAGGATTGTCTT
Sequence 'BG-699_114' (60942 bp)
REPEAT	SPACER
TCAACAATCCTTGTTCTCGTGGATGATGCTCTCGAAG	GCAGTCATCATTGAGGGCTTTGGTCACCTCTCTGG
GTTTCAATCCTTATTCTCGTGGATGATGCTCTCGAAG	ATTTGGGTTTGATATAACTACCTGATCTACATCAA
GTTTCAATCCTTATTCTCGTGGATGATGCTCTCGAAG	AAGGAGCGGTTCAGAACTGTAAAAGCCGATTATACT
GTTTCAATCCTTATTCTCGTGGATGATGCTCTCGAAG	GTCTTACTGCTTGATACCCCTGATACCTGGTTTGC
GTTTCAATCCTTATTCTCGTGGATGATGCTCTCGAAG	ATTAACGGCCTTGTAAACATAGTACCGGACGTAAA
GTTTCAATCCTTATTCTCGTGGATGATGCTCTCGAAG	GGTTTCCAGAGATGGTGATTGGTTCACTATCAGCA
GTTTCAATCCTTATTCTCGTGGATGATGCTCTCGAAG	CTTTTTTTCTGCCTCATAGTGATCAATCCCTGGA
GTTTCAATCCTTATTCTCGTGGATGATGCTCTCGAAG	TGAATTATCAGATAGCTCTATTCTATAGCCGCCTA
GTTTCAATCCTTATTCTCGTGGATGATGCTCTCGAAG	ACGCATGATGCTAAGGCCATCATCGCCGAAATTCT
GTTTCAATCCTTATTCTCGTGGATGATGCTCTCGAAG	GAGGACACCGTCTACATCCGGGAGCTGTTCTATG
GTTTCAATCCTTATTCTCGTGGATGATGCTCTCGAAG	AGGAGAACTATTAAGATCAGGAAATTACATACCAA
GTTTCAATCCTTATTCTCGTGGATGATGCTCTCGAAG	CCAGCACAGACCGCTGTCGTATCAGCTCCTATTGA
GTTTCAATCCTTATTCTCGTGGATGATGCTCTCGAAG	AGCTAGCAAACTCCGATAATGAAAAAGTAGTAAAT
GTTTCAATCCTTATTCTCGTGGATGATGCTCTCGAAG	TTGGCACATTTACCTTCTCCGCGGCATCCGGTACG
GTTTCAATCCTTATTCTCGTGGATGATGCTCTCGAAG	TTGGACGCGATCCTTGAATCATCACTTAGAAAAG
GTTTCAATCCTTATTCTCGTGGATGATGCTCTCGAAG	TGGCCCCAAACTCTTAGGGGACTTAGAATTATTAGGC
GTTTCAATCCTTATTCTCGTGGATGATGCTCTCGAAG
